# Supplementary material for: Deep learning approach for predicting functional Z-DNA regions using omics data
Source: Sci Rep. 2020 Nov 5;10:19134. doi: 10.1038/s41598-020-76203-1 (PMC7644757; doi:10.1038/s41598-020-76203-1)
Supplement: Supplementary file 4 — Supplementary File 1. [file 41598_2020_76203_MOESM4_ESM.bed]

# Deep learning approach for predicting functional Z-DNA regions using omics data
# Nazar Beknazarov, Seungmin Jin and Maria Poptsova
#
# Supplementary File S1. DeepZ whole-genome annotation trained on Shin data set
#
chr1	4999	5000
chr1	9813	10674
chr1	10921	11449
chr1	14999	15000
chr1	19999	20000
chr1	28965	29620
chr1	34999	35000
chr1	237734	237735
chr1	237748	237749
chr1	237770	237780
chr1	437650	438135
chr1	459999	460000
chr1	521475	521644
chr1	533269	533444
chr1	533457	533467
chr1	533788	533789
chr1	533805	533820
chr1	533833	533975
chr1	544999	545000
chr1	547587	547794
chr1	559999	560000
chr1	564495	565371
chr1	565634	565847
chr1	566045	566841
chr1	567242	568190
chr1	568786	568906
chr1	569267	570066
chr1	570113	570166
chr1	570193	570267
chr1	574999	575000
chr1	713999	714468
chr1	714999	715000
chr1	724139	724206
chr1	724999	725000
chr1	725297	725346
chr1	726300	726373
chr1	726802	727120
chr1	762742	762890
chr1	763016	763017
chr1	763029	763458
chr1	802067	802069
chr1	802086	802102
chr1	802116	802446
chr1	805143	805551
chr1	824999	825000
chr1	839823	839866
chr1	839899	840274
chr1	856660	856671
chr1	859137	859331
chr1	859999	860000
chr1	860079	860080
chr1	860094	860318
chr1	877182	877420
chr1	894602	894813
chr1	894999	895000
chr1	895876	895927
chr1	895962	896023
chr1	934999	935000
chr1	936280	936335
chr1	954999	955000
chr1	975884	975885
chr1	975905	976297
chr1	994999	995000
chr1	1004718	1004852
chr1	1004882	1004885
chr1	1004999	1005000
chr1	1014909	1015016
chr1	1015028	1015029
chr1	1051487	1051865
chr1	1167291	1167298
chr1	1167320	1167340
chr1	1167351	1167518
chr1	1167568	1167572
chr1	1167607	1167621
chr1	1167881	1168120
chr1	1184999	1185000
chr1	1209128	1209418
chr1	1243318	1243429
chr1	1243440	1243485
chr1	1243784	1244152
chr1	1259999	1260000
chr1	1284999	1285000
chr1	1289999	1290000
chr1	1290944	1291087
chr1	1310450	1310989
chr1	1334999	1335000
chr1	1342554	1342849
chr1	1370764	1371176
chr1	1371192	1371193
chr1	1406916	1406921
chr1	1406936	1407316
chr1	1440419	1440425
chr1	1440437	1440520
chr1	1447312	1447593
chr1	1509999	1510000
chr1	1510201	1510422
chr1	1534769	1535233
chr1	1535276	1535277
chr1	1549999	1550000
chr1	1551622	1551661
chr1	1590454	1590901
chr1	1623806	1623928
chr1	1624062	1624066
chr1	1624093	1624768
chr1	1655735	1656194
chr1	1677525	1677529
chr1	1677554	1677555
chr1	1677568	1677569
chr1	1677653	1678011
chr1	1709999	1710000
chr1	1814999	1815000
chr1	1822438	1822738
chr1	1839999	1840000
chr1	1875522	1875783
chr1	1934999	1935000
chr1	1935149	1935413
chr1	1976348	1976580
chr1	1981878	1982232
chr1	1982304	1982327
chr1	2064999	2065000
chr1	2179999	2180000
chr1	2279999	2280000
chr1	2280114	2280115
chr1	2280176	2280177
chr1	2280209	2280248
chr1	2323001	2323041
chr1	2323064	2323071
chr1	2323113	2323117
chr1	2323135	2323179
chr1	2323228	2323290
chr1	2323316	2323330
chr1	2359999	2360000
chr1	2371751	2372131
chr1	2374999	2375000
chr1	2383476	2383477
chr1	2412417	2412519
chr1	2457636	2457768
chr1	2509999	2510000
chr1	2583636	2583911
chr1	2584999	2585000
chr1	2585090	2585737
chr1	2628870	2629355
chr1	2757401	2757468
chr1	3030674	3031005
chr1	3156604	3156677
chr1	3229999	3230000
chr1	3309999	3310000
chr1	3339999	3340000
chr1	3369999	3370000
chr1	3370824	3371171
chr1	3418518	3418779
chr1	3418791	3418792
chr1	3426940	3426964
chr1	3426976	3427000
chr1	3427012	3427013
chr1	3427035	3427047
chr1	3427062	3427069
chr1	3427133	3427152
chr1	3448104	3448273
chr1	3459999	3460000
chr1	3499845	3500485
chr1	3527864	3527869
chr1	3527884	3528036
chr1	3568685	3568746
chr1	3568757	3568758
chr1	3568778	3569225
chr1	3585319	3585381
chr1	3585401	3585717
chr1	3712987	3713217
chr1	3773669	3773761
chr1	3773777	3773778
chr1	3773830	3773858
chr1	3774999	3775000
chr1	3785134	3785324
chr1	3816675	3816917
chr1	3817416	3817430
chr1	3817454	3817455
chr1	3817881	3818016
chr1	3824924	3825059
chr1	3827498	3827501
chr1	3827515	3827516
chr1	4204574	4204720
chr1	4363003	4363477
chr1	4417148	4417204
chr1	5642866	5642867
chr1	6187788	6188110
chr1	6188158	6188184
chr1	6188206	6188234
chr1	6208916	6209063
chr1	6239999	6240000
chr1	6259489	6259915
chr1	6259999	6260000
chr1	6264999	6265000
chr1	6268813	6268814
chr1	6268825	6268988
chr1	6295976	6295980
chr1	6296005	6296169
chr1	6305170	6305514
chr1	6319999	6320000
chr1	6321197	6321287
chr1	6364999	6365000
chr1	6479999	6480000
chr1	6484999	6485000
chr1	6500350	6500508
chr1	6507165	6507559
chr1	6557630	6557742
chr1	6614384	6614771
chr1	6639999	6640000
chr1	6661838	6662930
chr1	6673483	6673581
chr1	6673595	6673616
chr1	6673634	6673636
chr1	6673655	6673658
chr1	6674999	6675000
chr1	6761675	6762169
chr1	6799097	6799246
chr1	6844999	6845000
chr1	7394999	7395000
chr1	7395189	7395234
chr1	7599999	7600000
chr1	7628877	7628944
chr1	7764982	7765009
chr1	7765022	7765523
chr1	7844015	7844614
chr1	7844668	7844697
chr1	7844999	7845000
chr1	7992744	7992745
chr1	7992762	7992763
chr1	7992780	7992781
chr1	8002420	8002736
chr1	8021372	8022045
chr1	8035473	8035474
chr1	8035507	8035518
chr1	8035541	8035542
chr1	8035560	8035561
chr1	8064999	8065000
chr1	8085743	8085864
chr1	8085954	8085955
chr1	8086002	8086026
chr1	8086046	8086049
chr1	8086103	8086599
chr1	8086611	8086612
chr1	8086876	8086877
chr1	8086906	8086938
chr1	8086962	8086969
chr1	8086994	8087073
chr1	8214820	8215030
chr1	8229999	8230000
chr1	8249999	8250000
chr1	8254999	8255000
chr1	8257862	8258208
chr1	8262321	8262341
chr1	8262360	8262459
chr1	8272028	8272394
chr1	8319999	8320000
chr1	8377928	8378384
chr1	8403544	8403955
chr1	8403978	8404013
chr1	8404027	8404028
chr1	8484999	8485000
chr1	8585933	8586335
chr1	8763124	8763125
chr1	8763310	8763755
chr1	8877636	8877772
chr1	8909021	8909171
chr1	8938043	8938189
chr1	8949999	8950000
chr1	9129999	9130000
chr1	9188725	9189304
chr1	9242183	9242613
chr1	9294999	9295000
chr1	9352963	9353049
chr1	9353754	9353824
chr1	9353838	9353897
chr1	9353909	9353915
chr1	9353937	9353975
chr1	9471130	9471402
chr1	9488968	9489171
chr1	9555372	9555632
chr1	9599482	9599705
chr1	9599999	9600000
chr1	9649119	9649126
chr1	9687072	9687438
chr1	9749999	9750000
chr1	9883224	9883268
chr1	9883279	9883415
chr1	9884014	9884029
chr1	9884044	9884278
chr1	9969999	9970000
chr1	9970168	9970352
chr1	10003149	10003659
chr1	10010468	10010678
chr1	10057936	10058099
chr1	10094999	10095000
chr1	10269999	10270000
chr1	10458650	10458651
chr1	10458693	10458700
chr1	10458713	10459052
chr1	10459071	10459084
chr1	10490293	10490672
chr1	10532446	10532777
chr1	10532790	10532795
chr1	10534883	10535105
chr1	10554999	10555000
chr1	10754999	10755000
chr1	10759999	10760000
chr1	10764723	10764903
chr1	10764999	10765000
chr1	10839473	10839474
chr1	10839485	10839569
chr1	10853929	10854492
chr1	10856527	10856969
chr1	10864528	10864755
chr1	10927221	10927222
chr1	10927237	10927434
chr1	11072652	11072786
chr1	11119999	11120000
chr1	11159858	11159968
chr1	11159999	11160000
chr1	11309999	11310000
chr1	11322768	11322994
chr1	11399999	11400000
chr1	11434415	11434505
chr1	11525265	11525315
chr1	11538805	11538849
chr1	11538862	11538951
chr1	11539153	11539285
chr1	11539303	11539304
chr1	11539999	11540000
chr1	11540252	11540324
chr1	11582603	11582985
chr1	11610782	11611039
chr1	11629999	11630000
chr1	11710613	11710697
chr1	11710740	11710750
chr1	11714999	11715000
chr1	11724142	11724282
chr1	11724300	11724307
chr1	11779999	11780000
chr1	11796004	11796005
chr1	11796076	11796202
chr1	11866174	11866189
chr1	11866226	11866261
chr1	11919170	11919639
chr1	11968114	11969135
chr1	11969638	11970007
chr1	11985548	11985549
chr1	11985571	11985847
chr1	11985948	11985949
chr1	11985965	11985994
chr1	11986403	11986610
chr1	11989999	11990000
chr1	11994650	11994913
chr1	11994999	11995000
chr1	12039999	12040000
chr1	12040405	12040549
chr1	12184999	12185000
chr1	12289933	12290192
chr1	12404999	12405000
chr1	12538155	12538595
chr1	12538707	12538708
chr1	12588583	12588592
chr1	12588608	12588743
chr1	12588777	12588784
chr1	12599999	12600000
chr1	12600045	12600286
chr1	12600297	12600514
chr1	12600585	12600588
chr1	12600603	12600604
chr1	12609706	12609772
chr1	12609892	12610152
chr1	12610179	12610180
chr1	12655900	12655913
chr1	12655935	12656212
chr1	12679999	12680000
chr1	13434999	13435000
chr1	13839999	13840000
chr1	13984999	13985000
chr1	13999999	14000000
chr1	14027314	14027315
chr1	14219274	14219799
chr1	14924999	14925000
chr1	14925271	14925272
chr1	15059999	15060000
chr1	15251106	15251181
chr1	15479999	15480000
chr1	15480027	15480088
chr1	15480103	15480128
chr1	15480144	15480211
chr1	15480267	15480283
chr1	15573560	15573871
chr1	15599084	15599099
chr1	15599117	15599148
chr1	15599162	15599180
chr1	15736356	15736474
chr1	15853010	15853035
chr1	15853070	15853522
chr1	15929999	15930000
chr1	15930108	15930138
chr1	15930168	15930221
chr1	15943759	15944110
chr1	16084999	16085000
chr1	16161328	16161623
chr1	16162294	16162610
chr1	16173995	16174480
chr1	16174999	16175000
chr1	16175910	16176026
chr1	16176045	16176051
chr1	16176566	16176567
chr1	16176588	16176592
chr1	16212835	16212838
chr1	16212862	16212863
chr1	16212875	16213077
chr1	16302408	16302672
chr1	16382745	16382746
chr1	16399666	16399863
chr1	16399880	16399926
chr1	16399999	16400000
chr1	16400054	16400350
chr1	16482388	16482619
chr1	16563670	16563721
chr1	16678797	16678798
chr1	16678812	16679156
chr1	16679172	16679174
chr1	16693484	16693755
chr1	16693769	16693811
chr1	16767018	16767367
chr1	16825544	16825861
chr1	16832917	16833106
chr1	16839548	16839555
chr1	16839568	16841008
chr1	16860784	16862281
chr1	16862299	16862301
chr1	16862315	16862319
chr1	16871687	16872641
chr1	16886251	16886491
chr1	16934999	16935000
chr1	16939204	16940482
chr1	16947657	16947658
chr1	16947676	16947753
chr1	16947790	16947791
chr1	16970941	16971496
chr1	16973639	16973898
chr1	16974340	16974341
chr1	16974365	16974366
chr1	16974999	16975000
chr1	16983000	16983958
chr1	16983976	16983982
chr1	16984757	16985075
chr1	16992349	16992350
chr1	16992369	16992370
chr1	16992568	16993850
chr1	17004553	17004964
chr1	17004999	17005000
chr1	17006868	17007034
chr1	17007051	17007071
chr1	17012470	17012777
chr1	17019240	17019680
chr1	17019989	17020522
chr1	17026650	17026668
chr1	17026735	17028024
chr1	17028038	17028039
chr1	17029895	17029906
chr1	17029999	17030000
chr1	17033797	17034679
chr1	17034695	17034705
chr1	17053669	17054673
chr1	17054999	17055000
chr1	17059999	17060000
chr1	17066621	17067877
chr1	17067910	17067925
chr1	17068081	17068111
chr1	17074999	17075000
chr1	17076501	17077470
chr1	17085502	17085816
chr1	17085833	17085834
chr1	17086676	17086680
chr1	17086691	17086769
chr1	17186137	17186458
chr1	17186480	17186494
chr1	17186528	17186549
chr1	17186613	17186816
chr1	17188275	17189109
chr1	17189999	17190000
chr1	17194999	17195000
chr1	17198728	17200183
chr1	17216022	17216272
chr1	17222265	17223397
chr1	17223422	17223423
chr1	17223437	17223448
chr1	17223551	17223553
chr1	17223566	17223622
chr1	17231507	17232248
chr1	17232269	17232398
chr1	17240333	17240334
chr1	17240348	17240806
chr1	17274870	17275240
chr1	17338361	17338637
chr1	17338655	17338669
chr1	17380492	17380767
chr1	17386376	17386382
chr1	17445760	17445924
chr1	17454999	17455000
chr1	17764999	17765000
chr1	17765110	17765125
chr1	17766190	17766219
chr1	17766310	17766325
chr1	17766393	17766397
chr1	17766415	17766416
chr1	17766448	17766458
chr1	17766481	17766482
chr1	17766505	17766506
chr1	17824999	17825000
chr1	18081777	18081788
chr1	18969999	18970000
chr1	19282036	19282048
chr1	19282068	19282382
chr1	19282401	19282403
chr1	19282485	19282656
chr1	19536706	19537012
chr1	19577958	19578364
chr1	19600466	19600634
chr1	19614979	19615547
chr1	19615575	19615580
chr1	19615591	19615592
chr1	19638454	19638675
chr1	19638796	19638820
chr1	19664999	19665000
chr1	19794999	19795000
chr1	19812422	19812549
chr1	19939999	19940000
chr1	19970553	19970877
chr1	19971057	19971723
chr1	19971810	19971835
chr1	19971846	19971853
chr1	19971869	19971888
chr1	20204999	20205000
chr1	20208680	20208681
chr1	20208705	20208706
chr1	20208721	20209053
chr1	20492147	20492168
chr1	20492181	20492182
chr1	20492263	20492280
chr1	20512483	20512728
chr1	20669999	20670000
chr1	20693084	20693085
chr1	20772965	20773015
chr1	20789999	20790000
chr1	20799999	20800000
chr1	20810625	20810627
chr1	20810638	20810844
chr1	20810892	20810901
chr1	20811726	20811907
chr1	20812013	20812312
chr1	20834639	20834683
chr1	20879428	20879454
chr1	20879494	20879634
chr1	20879645	20879660
chr1	20879671	20880334
chr1	20959777	20960005
chr1	21023416	21023634
chr1	21044071	21044212
chr1	21113126	21113366
chr1	21349999	21350000
chr1	21379414	21379522
chr1	21379999	21380000
chr1	21564999	21565000
chr1	21594999	21595000
chr1	21616384	21616672
chr1	21754852	21755320
chr1	21766617	21766618
chr1	21766629	21766630
chr1	21766809	21766814
chr1	21767098	21767118
chr1	21835726	21835727
chr1	21978064	21978065
chr1	21978076	21978394
chr1	21985603	21986200
chr1	21994999	21995000
chr1	21995714	21995747
chr1	21995786	21995837
chr1	22109511	22109711
chr1	22263898	22263935
chr1	22263949	22264001
chr1	22264022	22264040
chr1	22369999	22370000
chr1	22379009	22379329
chr1	22379999	22380000
chr1	22469999	22470000
chr1	22674999	22675000
chr1	22699411	22699472
chr1	22778194	22778592
chr1	22889686	22889883
chr1	22889999	22890000
chr1	23037688	23037689
chr1	23037708	23037720
chr1	23038027	23038263
chr1	23038304	23038308
chr1	23279999	23280000
chr1	23345721	23346153
chr1	23494999	23495000
chr1	23670751	23670758
chr1	23670788	23670789
chr1	23670801	23670816
chr1	23695383	23695541
chr1	23719082	23719159
chr1	23751084	23751412
chr1	23809999	23810000
chr1	23810580	23810589
chr1	23884999	23885000
chr1	23885913	23885916
chr1	23894999	23895000
chr1	24014999	24015000
chr1	24018109	24018449
chr1	24069887	24070060
chr1	24104863	24105130
chr1	24127215	24127229
chr1	24127242	24127493
chr1	24151863	24152005
chr1	24164999	24165000
chr1	24165092	24165113
chr1	24165195	24165219
chr1	24179999	24180000
chr1	24194195	24194196
chr1	24194207	24194485
chr1	24194503	24194505
chr1	24194597	24194605
chr1	24194670	24194911
chr1	24194999	24195000
chr1	24306725	24306964
chr1	24319999	24320000
chr1	24397418	24397597
chr1	24434999	24435000
chr1	24513724	24513745
chr1	24513771	24513775
chr1	24513815	24513816
chr1	24513832	24513916
chr1	24529999	24530000
chr1	24538762	24538983
chr1	24648814	24649004
chr1	24649067	24649087
chr1	24739999	24740000
chr1	24828752	24828790
chr1	24829216	24829485
chr1	24969382	24969873
chr1	24969999	24970000
chr1	25071885	25071918
chr1	25072000	25072004
chr1	25159999	25160000
chr1	25174515	25174564
chr1	25174592	25174593
chr1	25174633	25174719
chr1	25174749	25174750
chr1	25174872	25174873
chr1	25174891	25174983
chr1	25174998	25175010
chr1	25256007	25256193
chr1	25256252	25256263
chr1	25256277	25256278
chr1	25559999	25560000
chr1	25566638	25566640
chr1	25566653	25566654
chr1	25566667	25566685
chr1	25573799	25574093
chr1	25593304	25593522
chr1	25594419	25594430
chr1	25594471	25594472
chr1	25664745	25664803
chr1	25664999	25665000
chr1	25739999	25740000
chr1	25756597	25756634
chr1	25756648	25756747
chr1	25756764	25756772
chr1	25869999	25870000
chr1	25894999	25895000
chr1	25929999	25930000
chr1	25943339	25943434
chr1	26146413	26146414
chr1	26185742	26186121
chr1	26201703	26201846
chr1	26201865	26202393
chr1	26232177	26232212
chr1	26232798	26233042
chr1	26324519	26325021
chr1	26362549	26362631
chr1	26372343	26372793
chr1	26438109	26438361
chr1	26488165	26488294
chr1	26488339	26488345
chr1	26496259	26496471
chr1	26606471	26606601
chr1	26633109	26633115
chr1	26633127	26633184
chr1	26662922	26663413
chr1	26663425	26663448
chr1	26735096	26735346
chr1	26758534	26758908
chr1	26758921	26758925
chr1	26799445	26799804
chr1	26799999	26800000
chr1	26826796	26826923
chr1	26827212	26827213
chr1	26827443	26827537
chr1	26946887	26947626
chr1	26947638	26947645
chr1	27004057	27004058
chr1	27004071	27004252
chr1	27019441	27019839
chr1	27019999	27020000
chr1	27021903	27022367
chr1	27022432	27022441
chr1	27022458	27022463
chr1	27024999	27025000
chr1	27049999	27050000
chr1	27070626	27070860
chr1	27189999	27190000
chr1	27216525	27216836
chr1	27226840	27227038
chr1	27248207	27248240
chr1	27286635	27287118
chr1	27320137	27320334
chr1	27339999	27340000
chr1	27479999	27480000
chr1	27481436	27481796
chr1	27560846	27561322
chr1	27561587	27561609
chr1	27561629	27561659
chr1	27648449	27648974
chr1	27668504	27668523
chr1	27675953	27676126
chr1	27676455	27676500
chr1	27692963	27693109
chr1	27709794	27709795
chr1	27709999	27710000
chr1	27729999	27730000
chr1	27744999	27745000
chr1	27754999	27755000
chr1	27815751	27816004
chr1	27854560	27854929
chr1	27854979	27854980
chr1	27854999	27855000
chr1	27894999	27895000
chr1	27902009	27902086
chr1	27902485	27902694
chr1	27929999	27930000
chr1	27930530	27930714
chr1	27986593	27986633
chr1	27994999	27995000
chr1	27995859	27995860
chr1	28099679	28099846
chr1	28099999	28100000
chr1	28157097	28157456
chr1	28179999	28180000
chr1	28184999	28185000
chr1	28199999	28200000
chr1	28241105	28241360
chr1	28269999	28270000
chr1	28415129	28415151
chr1	28559456	28559636
chr1	28585951	28587120
chr1	28623268	28623270
chr1	28623287	28623288
chr1	28623326	28623327
chr1	28655343	28655717
chr1	28696210	28696233
chr1	28764582	28764748
chr1	28832382	28832383
chr1	28832409	28832413
chr1	28832438	28832439
chr1	28832457	28832687
chr1	28844604	28844870
chr1	28844922	28844956
chr1	28844999	28845000
chr1	28845015	28845240
chr1	28879346	28879685
chr1	28908031	28908036
chr1	28908055	28908639
chr1	28969425	28969753
chr1	28974996	28975732
chr1	28995155	28995383
chr1	28995407	28995571
chr1	29063156	29063634
chr1	29101950	29101951
chr1	29101978	29102048
chr1	29138903	29138909
chr1	29138926	29139169
chr1	29203839	29203856
chr1	29203875	29203886
chr1	29203907	29203923
chr1	29211498	29211724
chr1	29241478	29241538
chr1	29508422	29508427
chr1	29508446	29508658
chr1	29557376	29557554
chr1	29562929	29563008
chr1	29563028	29563146
chr1	29563192	29563198
chr1	29563211	29563334
chr1	29563437	29563474
chr1	29563486	29563496
chr1	29563648	29564225
chr1	29564999	29565000
chr1	29585918	29585922
chr1	29585941	29586041
chr1	29586257	29586726
chr1	29598370	29598371
chr1	29598383	29598524
chr1	29609999	29610000
chr1	29691953	29691961
chr1	29706053	29706267
chr1	29804999	29805000
chr1	29839999	29840000
chr1	30179999	30180000
chr1	30184999	30185000
chr1	30196123	30196738
chr1	31128060	31128598
chr1	31191510	31191791
chr1	31411753	31411807
chr1	31538393	31538881
chr1	31628262	31628466
chr1	31635667	31635705
chr1	31654387	31654527
chr1	31654999	31655000
chr1	31655244	31655391
chr1	31655409	31655412
chr1	31655432	31655443
chr1	31712094	31712437
chr1	31712622	31712726
chr1	31769999	31770000
chr1	31846484	31846660
chr1	31904528	31905119
chr1	32014561	32014729
chr1	32045756	32045870
chr1	32228420	32228421
chr1	32228432	32228660
chr1	32229999	32230000
chr1	32254933	32254934
chr1	32254945	32254946
chr1	32254999	32255000
chr1	32281586	32281855
chr1	32403035	32403616
chr1	32403829	32403839
chr1	32403881	32403894
chr1	32403920	32403949
chr1	32404022	32404337
chr1	32409999	32410000
chr1	32410070	32410082
chr1	32410096	32410285
chr1	32429814	32429934
chr1	32429999	32430000
chr1	32479138	32479605
chr1	32479999	32480000
chr1	32538365	32538675
chr1	32573555	32573775
chr1	32574999	32575000
chr1	32599228	32599279
chr1	32599293	32599294
chr1	32599306	32599307
chr1	32645201	32645672
chr1	32713886	32714067
chr1	32738228	32738229
chr1	32757496	32757650
chr1	32757691	32757979
chr1	32799999	32800000
chr1	32800782	32801073
chr1	32801230	32802079
chr1	32802090	32802091
chr1	32816564	32816822
chr1	32817079	32817348
chr1	32817362	32817369
chr1	32826966	32827237
chr1	32827274	32827275
chr1	32827289	32827290
chr1	32827313	32827323
chr1	32827447	32827458
chr1	32827593	32827701
chr1	32827728	32827847
chr1	32827860	32828036
chr1	32859999	32860000
chr1	32860203	32860450
chr1	32914028	32914120
chr1	32930427	32930955
chr1	32966441	32966564
chr1	32966590	32966615
chr1	32986134	32986248
chr1	33004948	33005105
chr1	33005401	33005712
chr1	33116593	33116603
chr1	33116622	33116912
chr1	33177872	33178115
chr1	33178130	33178150
chr1	33207348	33207349
chr1	33207361	33207389
chr1	33207419	33207453
chr1	33207482	33207499
chr1	33219278	33219279
chr1	33219292	33219591
chr1	33219660	33220141
chr1	33224999	33225000
chr1	33225761	33226046
chr1	33282830	33283212
chr1	33352040	33352491
chr1	33358496	33359083
chr1	33366925	33367217
chr1	33429409	33430000
chr1	33430284	33430635
chr1	33438557	33438560
chr1	33438574	33438822
chr1	33439999	33440000
chr1	33454999	33455000
chr1	33502425	33502616
chr1	33502638	33502671
chr1	33502689	33502690
chr1	33564999	33565000
chr1	33592711	33593128
chr1	33615498	33615707
chr1	33646594	33647227
chr1	33647246	33647249
chr1	33722391	33722713
chr1	33772737	33772875
chr1	33772899	33772900
chr1	33807825	33808271
chr1	33814817	33815252
chr1	33815287	33815291
chr1	33815378	33815494
chr1	33815552	33815568
chr1	33815606	33815700
chr1	33816085	33816299
chr1	33829961	33830039
chr1	33895934	33896717
chr1	33896736	33896745
chr1	33974999	33975000
chr1	34098758	34098953
chr1	34558365	34558366
chr1	34558395	34558396
chr1	34712975	34713249
chr1	35304734	35304788
chr1	35318370	35318536
chr1	35325241	35325541
chr1	35390499	35390717
chr1	35394565	35394710
chr1	35394729	35394730
chr1	35394770	35394861
chr1	35394872	35394873
chr1	35394999	35395000
chr1	35395224	35395517
chr1	35395552	35395558
chr1	35544959	35544987
chr1	35544999	35545000
chr1	35657521	35657839
chr1	35658600	35658601
chr1	35658614	35658682
chr1	35734252	35734335
chr1	35734447	35734459
chr1	35734999	35735000
chr1	36023328	36023422
chr1	36106995	36107308
chr1	36173366	36173439
chr1	36173463	36173464
chr1	36173505	36173537
chr1	36173550	36173551
chr1	36173616	36173638
chr1	36173898	36173906
chr1	36234974	36235036
chr1	36235060	36235193
chr1	36274999	36275000
chr1	36348592	36348862
chr1	36396499	36397019
chr1	36549999	36550000
chr1	36554297	36554685
chr1	36614895	36615431
chr1	36622538	36622556
chr1	36622569	36622596
chr1	36622607	36622608
chr1	36622630	36622659
chr1	36689727	36690051
chr1	36771976	36771998
chr1	36772024	36772047
chr1	36772115	36772130
chr1	36772441	36772449
chr1	36772566	36772567
chr1	36772582	36772607
chr1	36772650	36772763
chr1	36772824	36772825
chr1	36786719	36786945
chr1	36786972	36787395
chr1	36788842	36788851
chr1	36788862	36788910
chr1	36863442	36863581
chr1	36929792	36930173
chr1	37169425	37169586
chr1	37389999	37390000
chr1	37499999	37500000
chr1	37939999	37940000
chr1	37940121	37940275
chr1	37979999	37980000
chr1	37980223	37980608
chr1	37999999	38000000
chr1	38000063	38000348
chr1	38019857	38020055
chr1	38022585	38022595
chr1	38061545	38061548
chr1	38077260	38077508
chr1	38099999	38100000
chr1	38100289	38100719
chr1	38218492	38219017
chr1	38229999	38230000
chr1	38230021	38230272
chr1	38259566	38259982
chr1	38259999	38260007
chr1	38261121	38261323
chr1	38273838	38273920
chr1	38412630	38412841
chr1	38454999	38455000
chr1	38455521	38456031
chr1	38478043	38478045
chr1	38478062	38478335
chr1	38512750	38512840
chr1	38513059	38513261
chr1	38599840	38599918
chr1	38599999	38600000
chr1	38690841	38690958
chr1	38794999	38795000
chr1	38812355	38812409
chr1	39249606	39249713
chr1	39249725	39249737
chr1	39269751	39269761
chr1	39269815	39269816
chr1	39269830	39270065
chr1	39270081	39270082
chr1	39283648	39283903
chr1	39283916	39283964
chr1	39283995	39283997
chr1	39284008	39284009
chr1	39324999	39325000
chr1	39325468	39325688
chr1	39339032	39339103
chr1	39434999	39435000
chr1	39456746	39457059
chr1	39547198	39547229
chr1	39547243	39547244
chr1	39547320	39547331
chr1	39547359	39547360
chr1	39547420	39547661
chr1	39547729	39547730
chr1	39570929	39571492
chr1	39571637	39571640
chr1	39679999	39680000
chr1	39699999	39700000
chr1	39874746	39874768
chr1	39874928	39874930
chr1	39874999	39875000
chr1	39957313	39957333
chr1	39957363	39957364
chr1	39957375	39957385
chr1	39957396	39957621
chr1	39980424	39980702
chr1	40004999	40005000
chr1	40025288	40025338
chr1	40025359	40025362
chr1	40025395	40025464
chr1	40041428	40041559
chr1	40041589	40041590
chr1	40042374	40042719
chr1	40104978	40105090
chr1	40137210	40137331
chr1	40137342	40137343
chr1	40137610	40138033
chr1	40149690	40149721
chr1	40149999	40150000
chr1	40156942	40157221
chr1	40157248	40157249
chr1	40204295	40204654
chr1	40254999	40255000
chr1	40264999	40265000
chr1	40349035	40349287
chr1	40366516	40367294
chr1	40367329	40367335
chr1	40367411	40367812
chr1	40367960	40368163
chr1	40399999	40400000
chr1	40420550	40421014
chr1	40464999	40465000
chr1	40506434	40506444
chr1	40562733	40562734
chr1	40562746	40563095
chr1	40626857	40627236
chr1	40627541	40627652
chr1	40666545	40666599
chr1	40723399	40724047
chr1	40781034	40781424
chr1	40782241	40782971
chr1	40804498	40804626
chr1	40804999	40805000
chr1	40839362	40839534
chr1	40839985	40840415
chr1	40849999	40850000
chr1	40915538	40915959
chr1	40974185	40974636
chr1	40974999	40975000
chr1	40997218	40997465
chr1	41119999	41120000
chr1	41157215	41157573
chr1	41157649	41157650
chr1	41157703	41157760
chr1	41157780	41157960
chr1	41174999	41175000
chr1	41239999	41240000
chr1	41249089	41249552
chr1	41249950	41250069
chr1	41284190	41284191
chr1	41284202	41284417
chr1	41327704	41327705
chr1	41349999	41350000
chr1	41418254	41418375
chr1	41444999	41445000
chr1	41807725	41807843
chr1	41807860	41807862
chr1	41827140	41827144
chr1	41827167	41827918
chr1	41827978	41827997
chr1	41869999	41870000
chr1	41898508	41898644
chr1	41949999	41950000
chr1	41961931	41962196
chr1	41981818	41982080
chr1	42010315	42010790
chr1	42010804	42010805
chr1	42011164	42011351
chr1	42039999	42040000
chr1	42127589	42127632
chr1	42127776	42127822
chr1	42204999	42205000
chr1	42383599	42384051
chr1	42501010	42501244
chr1	42612620	42612925
chr1	42631786	42631801
chr1	42799999	42800000
chr1	42800012	42800059
chr1	42800095	42800112
chr1	42800131	42800134
chr1	42800152	42800176
chr1	42800712	42800744
chr1	42800782	42801262
chr1	42801284	42801288
chr1	42846024	42846025
chr1	42846036	42846910
chr1	42922114	42922338
chr1	43123888	43124181
chr1	43124999	43125000
chr1	43148579	43149037
chr1	43232554	43232556
chr1	43232580	43232698
chr1	43232933	43232943
chr1	43389983	43390463
chr1	43423741	43423744
chr1	43423756	43423765
chr1	43423778	43423884
chr1	43423901	43423907
chr1	43423923	43424090
chr1	43424393	43424843
chr1	43585608	43586132
chr1	43599999	43600000
chr1	43613312	43613805
chr1	43672516	43672525
chr1	43672542	43672544
chr1	43672563	43672585
chr1	43672601	43672639
chr1	43751099	43751119
chr1	43751207	43751208
chr1	43814523	43815331
chr1	43824649	43824685
chr1	43824711	43824717
chr1	43824999	43825000
chr1	43994999	43995000
chr1	43996371	43996766
chr1	43996957	43996962
chr1	43997046	43997055
chr1	43997101	43997566
chr1	44015874	44016169
chr1	44016181	44016189
chr1	44031458	44031462
chr1	44031473	44031478
chr1	44031502	44031512
chr1	44031532	44031598
chr1	44116186	44116286
chr1	44172994	44173105
chr1	44231402	44231455
chr1	44279537	44279608
chr1	44399335	44399337
chr1	44399350	44399352
chr1	44399363	44399491
chr1	44399999	44400000
chr1	44412050	44412603
chr1	44412637	44412638
chr1	44412652	44412662
chr1	44444999	44445000
chr1	44457172	44457405
chr1	44457419	44457420
chr1	44678913	44679293
chr1	44793920	44793921
chr1	44820971	44820975
chr1	44870778	44871196
chr1	44883077	44883985
chr1	44989999	44990000
chr1	45097619	45097682
chr1	45187009	45187713
chr1	45189999	45190000
chr1	45196198	45196963
chr1	45197064	45197146
chr1	45205269	45205272
chr1	45205310	45205577
chr1	45205591	45205614
chr1	45241038	45241416
chr1	45249999	45250000
chr1	45266016	45266017
chr1	45266029	45266030
chr1	45266042	45266134
chr1	45284999	45285000
chr1	45285159	45285728
chr1	45452109	45452483
chr1	45476532	45476601
chr1	45476950	45477039
chr1	45477712	45477873
chr1	45645792	45646096
chr1	45671321	45671335
chr1	45671347	45671591
chr1	45671649	45672404
chr1	45792538	45792669
chr1	45793229	45793233
chr1	45805565	45805958
chr1	45956458	45956480
chr1	45956796	45956813
chr1	45965624	45966060
chr1	45987173	45987809
chr1	46016400	46016615
chr1	46049661	46049664
chr1	46049679	46049726
chr1	46049999	46050000
chr1	46050328	46050361
chr1	46050374	46050510
chr1	46051950	46051972
chr1	46151799	46151800
chr1	46151816	46151871
chr1	46152130	46152131
chr1	46152149	46152330
chr1	46153699	46153969
chr1	46189999	46190000
chr1	46216202	46216621
chr1	46269135	46269405
chr1	46269549	46269820
chr1	46269999	46270000
chr1	46394999	46395000
chr1	46598134	46598778
chr1	46668817	46669044
chr1	46713281	46713475
chr1	46768831	46769084
chr1	46806299	46806631
chr1	46813843	46813852
chr1	46813866	46814024
chr1	46814037	46814038
chr1	46859781	46860232
chr1	46860249	46860256
chr1	46860291	46860292
chr1	46932179	46932886
chr1	46951844	46951913
chr1	46954999	46955000
chr1	46988085	46988429
chr1	46998677	46998723
chr1	46998940	46999322
chr1	47009999	47010000
chr1	47069834	47069835
chr1	47069999	47070000
chr1	47133886	47134346
chr1	47184823	47184825
chr1	47184845	47184846
chr1	47184999	47185000
chr1	47489230	47489687
chr1	47644856	47645049
chr1	47691402	47691414
chr1	47691445	47691446
chr1	47779769	47779866
chr1	47779999	47780000
chr1	47799265	47799577
chr1	47799999	47800000
chr1	47902255	47902404
chr1	47904248	47904271
chr1	47904999	47905000
chr1	47909999	47910000
chr1	47973637	47974416
chr1	47974999	47975000
chr1	47998857	47999010
chr1	47999999	48000000
chr1	48174844	48174845
chr1	48174999	48175082
chr1	48175098	48175101
chr1	48175112	48175695
chr1	48176186	48176433
chr1	48190905	48190941
chr1	48208827	48209165
chr1	48399999	48400000
chr1	48449983	48450119
chr1	48463259	48463576
chr1	48559476	48559703
chr1	48559999	48560000
chr1	48615961	48616003
chr1	48616017	48616360
chr1	48834999	48835000
chr1	48937381	48938016
chr1	48944999	48945000
chr1	49242211	49242752
chr1	49242764	49242775
chr1	50489490	50489805
chr1	50513846	50513904
chr1	50798669	50798982
chr1	50799296	50799493
chr1	50993514	50993558
chr1	51424999	51425000
chr1	51425686	51426212
chr1	51433723	51434006
chr1	51434096	51434397
chr1	51434999	51435000
chr1	51435329	51435651
chr1	51435697	51435924
chr1	51443514	51443773
chr1	51443801	51444130
chr1	51701872	51702052
chr1	51794999	51795000
chr1	51796329	51796446
chr1	51810301	51810726
chr1	51810740	51810777
chr1	51810812	51810835
chr1	51983682	51983892
chr1	51983948	51983962
chr1	51984761	51985297
chr1	52195161	52195174
chr1	52195187	52195190
chr1	52195216	52195301
chr1	52195322	52195350
chr1	52195392	52195393
chr1	52195413	52195421
chr1	52344280	52344457
chr1	52520777	52520789
chr1	52520802	52520875
chr1	52607541	52607839
chr1	52608090	52608529
chr1	52831716	52831736
chr1	52831756	52831937
chr1	52869999	52870000
chr1	53018472	53018815
chr1	53098650	53098877
chr1	53099054	53099241
chr1	53099288	53099314
chr1	53191988	53191998
chr1	53192016	53192027
chr1	53192039	53192300
chr1	53308223	53309034
chr1	53387108	53387545
chr1	53387557	53387566
chr1	53392836	53393198
chr1	53480474	53480709
chr1	53573276	53573282
chr1	53573325	53573594
chr1	53611579	53611595
chr1	53611608	53611609
chr1	53611630	53611631
chr1	53611657	53611671
chr1	53611682	53611715
chr1	53662462	53662496
chr1	53685889	53686450
chr1	53704099	53704100
chr1	53704111	53704360
chr1	53904999	53905000
chr1	53914999	53915000
chr1	53974999	53975000
chr1	54203544	54203600
chr1	54203619	54203626
chr1	54203686	54203687
chr1	54203703	54203704
chr1	54203721	54203743
chr1	54203849	54203850
chr1	54204069	54204781
chr1	54204999	54205000
chr1	54205089	54205094
chr1	54205167	54205230
chr1	54303823	54304306
chr1	54304323	54304379
chr1	54354999	54355000
chr1	54399999	54400000
chr1	54411153	54412219
chr1	54412235	54412435
chr1	54738684	54739063
chr1	54739080	54739081
chr1	54739112	54739227
chr1	54739241	54739248
chr1	54739303	54739322
chr1	54871988	54872005
chr1	54953841	54954266
chr1	54954999	54955000
chr1	54955160	54955263
chr1	54964999	54965000
chr1	55007782	55008436
chr1	55181312	55181725
chr1	55201847	55201848
chr1	55201899	55201905
chr1	55201918	55201926
chr1	55230195	55230199
chr1	55230219	55230244
chr1	55230317	55230318
chr1	55247114	55247443
chr1	55352463	55352587
chr1	55352599	55352600
chr1	55352617	55352681
chr1	55352717	55352885
chr1	55392266	55392400
chr1	55679999	55680000
chr1	55680952	55681334
chr1	55894999	55895000
chr1	56115337	56115404
chr1	56874999	56875000
chr1	57043925	57043978
chr1	57044065	57044066
chr1	57044125	57044198
chr1	57044445	57044799
chr1	57044827	57045224
chr1	57110688	57111452
chr1	57284999	57285000
chr1	57889999	57890000
chr1	58715570	58715571
chr1	58715618	58715619
chr1	58715636	58715681
chr1	58715938	58716102
chr1	58716162	58716173
chr1	58739999	58740000
chr1	58983943	58984036
chr1	59012253	59012669
chr1	59012690	59012691
chr1	59041912	59043250
chr1	59165658	59165828
chr1	59221172	59221173
chr1	59221222	59221223
chr1	59221307	59221342
chr1	59221354	59221369
chr1	59247514	59247522
chr1	59247533	59247637
chr1	59247894	59247917
chr1	59247937	59247944
chr1	59247985	59247991
chr1	59248011	59248494
chr1	59249356	59249454
chr1	59249568	59249764
chr1	59249999	59250000
chr1	59250792	59250943
chr1	59280986	59281170
chr1	59282047	59282073
chr1	59314999	59315000
chr1	59364999	59365000
chr1	59369340	59369490
chr1	59369999	59370000
chr1	59388017	59388211
chr1	59612424	59612892
chr1	59762136	59762801
chr1	59834999	59835000
chr1	60164999	60165000
chr1	60225254	60225372
chr1	60266198	60266295
chr1	60279999	60280000
chr1	60280089	60280092
chr1	60280271	60280362
chr1	60280384	60280744
chr1	60392267	60392611
chr1	60392624	60392626
chr1	61508575	61509007
chr1	61509163	61509164
chr1	61509177	61509193
chr1	61515655	61515727
chr1	61515745	61515790
chr1	61515805	61515808
chr1	61522537	61523039
chr1	61542675	61542912
chr1	61547682	61547851
chr1	61548171	61548252
chr1	61548344	61548381
chr1	61548620	61548691
chr1	61549150	61549153
chr1	61549172	61549184
chr1	61549195	61549196
chr1	61549217	61549222
chr1	61549236	61549253
chr1	61549267	61549301
chr1	61549347	61549349
chr1	61549442	61549457
chr1	61549469	61549513
chr1	61649999	61650000
chr1	61803730	61803767
chr1	61803784	61803849
chr1	61803860	61804098
chr1	61858908	61858983
chr1	62119999	62120000
chr1	62189999	62190000
chr1	62190648	62190944
chr1	62207810	62208272
chr1	62208464	62208489
chr1	62208503	62208504
chr1	62784350	62784351
chr1	62784374	62785130
chr1	62814999	62815000
chr1	62901860	62901878
chr1	62901913	62901988
chr1	62902375	62902386
chr1	62902415	62902432
chr1	63153752	63153754
chr1	63153799	63154323
chr1	63199999	63200000
chr1	63249403	63249414
chr1	63249445	63249470
chr1	63249685	63249920
chr1	63539999	63540000
chr1	63782595	63782599
chr1	63782624	63782903
chr1	63788016	63788151
chr1	63789410	63789435
chr1	63789448	63789498
chr1	63789511	63789512
chr1	63789999	63790000
chr1	63793361	63793510
chr1	63833193	63833451
chr1	63939999	63940000
chr1	63988755	63989283
chr1	64059180	64059631
chr1	64059999	64060000
chr1	64197317	64197336
chr1	64197348	64197389
chr1	64197405	64197442
chr1	64197458	64197551
chr1	64197566	64197588
chr1	64239443	64240100
chr1	64240558	64240559
chr1	64240575	64240583
chr1	64240636	64240900
chr1	64593169	64593210
chr1	64734999	64735000
chr1	64935746	64935927
chr1	64935957	64935976
chr1	64936096	64936128
chr1	64936449	64936450
chr1	64936490	64936642
chr1	65210212	65211037
chr1	65211048	65211049
chr1	65289999	65290000
chr1	65329999	65330000
chr1	65468254	65468680
chr1	65532247	65532248
chr1	65532271	65532791
chr1	65613085	65613992
chr1	65614003	65614519
chr1	65614532	65614533
chr1	65614702	65614748
chr1	65614782	65614815
chr1	65719999	65720000
chr1	65720062	65720353
chr1	65720668	65720677
chr1	65731389	65731872
chr1	65774955	65774956
chr1	65774970	65775863
chr1	65886345	65886360
chr1	65886418	65886419
chr1	65990959	65991785
chr1	66029833	66029895
chr1	66029999	66030000
chr1	66258509	66258967
chr1	66444999	66445000
chr1	66737056	66737101
chr1	66998848	66998879
chr1	66998892	66998946
chr1	66998964	66998969
chr1	66999999	67000000
chr1	67009344	67009345
chr1	67009360	67009431
chr1	67029999	67030000
chr1	67097342	67097407
chr1	67217979	67218303
chr1	67389999	67390000
chr1	67390583	67390601
chr1	67390916	67391062
chr1	67395779	67395789
chr1	67395804	67396042
chr1	67396060	67396061
chr1	67396079	67396080
chr1	67487381	67487424
chr1	67519999	67520000
chr1	67520206	67520221
chr1	67549999	67550000
chr1	67614999	67615000
chr1	67772984	67773091
chr1	67773103	67773152
chr1	67773269	67773719
chr1	67773734	67773735
chr1	67894999	67895000
chr1	67895954	67896285
chr1	67966164	67966408
chr1	68101283	68101338
chr1	68150825	68151197
chr1	68152066	68152071
chr1	68152092	68152167
chr1	68152183	68152429
chr1	68152440	68152441
chr1	68152452	68152519
chr1	68297882	68298004
chr1	68298594	68298595
chr1	68298607	68298615
chr1	68298639	68299308
chr1	68444999	68445000
chr1	68639999	68640000
chr1	68696582	68697124
chr1	68698089	68698279
chr1	68808504	68808672
chr1	68962636	68962960
chr1	69389661	69389662
chr1	70032887	70033338
chr1	70033593	70034068
chr1	70671173	70671499
chr1	70686940	70687360
chr1	70819999	70820000
chr1	70820218	70820644
chr1	70820801	70820877
chr1	70876893	70876898
chr1	70876914	70876994
chr1	71339999	71340000
chr1	71512835	71512836
chr1	71512889	71513151
chr1	71513370	71513642
chr1	71979584	71979585
chr1	71979661	71979941
chr1	71979957	71979958
chr1	71979999	71980000
chr1	72354173	72354338
chr1	72748465	72748740
chr1	72749248	72749553
chr1	72749999	72750000
chr1	73364999	73365000
chr1	74663787	74664109
chr1	74969999	74970000
chr1	75198679	75199093
chr1	75602073	75602343
chr1	76080502	76080790
chr1	76081460	76081461
chr1	76081498	76081702
chr1	76081821	76081851
chr1	76189999	76190000
chr1	76190158	76190570
chr1	76251749	76252081
chr1	76540162	76540360
chr1	76540408	76540420
chr1	76619946	76619963
chr1	76619985	76619986
chr1	76619999	76620000
chr1	77333449	77333458
chr1	77333470	77333582
chr1	77333796	77334520
chr1	77669999	77670000
chr1	77684999	77685000
chr1	77685015	77685241
chr1	77747384	77748247
chr1	77748268	77748271
chr1	78004999	78005000
chr1	78148616	78148639
chr1	78148657	78148764
chr1	78225500	78225531
chr1	78245248	78245442
chr1	78245456	78245508
chr1	78245522	78245544
chr1	78354999	78355000
chr1	78444999	78445000
chr1	78445160	78445161
chr1	78445172	78445173
chr1	78445194	78445208
chr1	78445225	78445255
chr1	78469934	78469935
chr1	78469948	78470211
chr1	78470222	78470225
chr1	78579999	78580000
chr1	78956560	78956981
chr1	78957363	78957469
chr1	79472306	79472384
chr1	79472417	79472491
chr1	80519999	80520000
chr1	81059999	81060000
chr1	82267035	82267242
chr1	84326203	84326411
chr1	84326585	84326879
chr1	84326896	84326902
chr1	84464453	84464484
chr1	84464501	84464502
chr1	84464535	84464536
chr1	84464707	84464916
chr1	84464934	84464935
chr1	84464949	84465035
chr1	84543410	84543824
chr1	84609999	84610000
chr1	84719999	84720000
chr1	84753194	84753373
chr1	84764112	84764302
chr1	84764999	84765000
chr1	84944999	84945000
chr1	84945062	84945063
chr1	84945083	84945091
chr1	84971762	84971917
chr1	84971951	84971993
chr1	85039999	85040000
chr1	85040012	85040156
chr1	85086383	85086913
chr1	85224999	85225000
chr1	85248301	85248417
chr1	85358361	85358362
chr1	85358374	85358376
chr1	85358456	85358475
chr1	85358490	85358710
chr1	85358730	85358731
chr1	85358764	85359171
chr1	85462688	85462818
chr1	85462920	85462932
chr1	85463119	85463123
chr1	85463137	85463353
chr1	85463366	85463410
chr1	85513543	85513675
chr1	85513686	85513687
chr1	85513913	85514478
chr1	85514490	85514536
chr1	85666245	85666246
chr1	85666258	85666266
chr1	85666287	85666516
chr1	85666529	85666530
chr1	85666571	85666903
chr1	85667323	85667486
chr1	85667505	85667506
chr1	85667593	85667594
chr1	85724999	85725000
chr1	85725297	85725530
chr1	85725541	85725542
chr1	85773941	85774084
chr1	85774108	85774109
chr1	85794999	85795000
chr1	85929999	85930000
chr1	85930236	85930237
chr1	85930256	85931175
chr1	86046178	86046717
chr1	86046935	86047203
chr1	86072908	86073193
chr1	86094999	86095000
chr1	86173894	86174314
chr1	86180314	86180478
chr1	86214486	86214496
chr1	86214586	86214614
chr1	86570812	86571079
chr1	86622610	86622757
chr1	86622769	86622799
chr1	86989999	86990000
chr1	87239999	87240000
chr1	87364999	87365000
chr1	87380186	87380210
chr1	87380229	87380255
chr1	87380270	87380674
chr1	87381026	87381442
chr1	87429895	87429924
chr1	87429935	87429947
chr1	87429962	87429963
chr1	87429999	87430000
chr1	87597506	87597747
chr1	87617326	87617404
chr1	87617725	87617726
chr1	87617737	87617751
chr1	87617772	87617784
chr1	87617814	87617815
chr1	87794188	87794198
chr1	87794342	87794359
chr1	87794446	87794722
chr1	87794999	87795000
chr1	87797166	87797170
chr1	87994999	87995000
chr1	88807861	88807889
chr1	88807922	88808084
chr1	88928227	88928446
chr1	88928476	88928480
chr1	88928491	88928502
chr1	89149742	89150081
chr1	89357035	89357434
chr1	89458151	89458374
chr1	89989999	89990000
chr1	89990267	89990470
chr1	89990530	89990595
chr1	89990629	89990631
chr1	89990659	89990807
chr1	89990915	89991013
chr1	89991025	89991038
chr1	90098484	90098485
chr1	90098498	90098689
chr1	90184999	90185000
chr1	90228621	90228812
chr1	90286468	90286470
chr1	90379999	90380000
chr1	90460545	90460550
chr1	90460586	90460940
chr1	90684999	90685000
chr1	90858344	90858477
chr1	91172475	91172483
chr1	91172509	91172798
chr1	91172997	91172998
chr1	91173036	91173051
chr1	91316576	91316665
chr1	91317152	91317238
chr1	91317276	91317355
chr1	91344999	91345000
chr1	91852589	91853293
chr1	91869999	91870000
chr1	91966892	91967053
chr1	92350956	92351908
chr1	92764347	92764521
chr1	92764540	92764638
chr1	92764999	92765000
chr1	92907502	92907655
chr1	93249999	93250000
chr1	93250757	93250762
chr1	93250825	93251146
chr1	93297401	93297942
chr1	93426049	93426068
chr1	93426079	93426080
chr1	93426095	93426114
chr1	93426131	93426137
chr1	93426542	93426573
chr1	93426591	93426600
chr1	93426620	93426621
chr1	93426637	93426643
chr1	93426663	93426724
chr1	93427063	93427086
chr1	93427099	93427107
chr1	93427139	93427178
chr1	93544512	93545000
chr1	93646078	93646089
chr1	93646116	93646343
chr1	93811167	93811691
chr1	93913497	93914396
chr1	93914799	93914816
chr1	93914831	93914832
chr1	93914844	93914856
chr1	93914999	93915000
chr1	94019999	94020000
chr1	94050696	94050852
chr1	94146300	94146601
chr1	94146751	94147054
chr1	94147067	94147121
chr1	94147261	94147518
chr1	94245182	94245595
chr1	94261841	94261842
chr1	94261972	94261974
chr1	94262000	94262013
chr1	94312754	94312762
chr1	94312776	94313334
chr1	94344638	94344913
chr1	94374451	94374457
chr1	94374909	94375362
chr1	94534999	94535000
chr1	94702596	94703420
chr1	94712775	94713532
chr1	94719188	94719232
chr1	94883626	94884145
chr1	94884334	94884369
chr1	94884430	94884431
chr1	95006768	95007640
chr1	95007652	95007653
chr1	95209841	95209876
chr1	95285882	95285883
chr1	95319999	95320000
chr1	95320048	95320225
chr1	95349999	95350000
chr1	95391801	95392767
chr1	95392791	95392799
chr1	95392821	95392831
chr1	95538172	95538242
chr1	95538370	95538391
chr1	95538411	95538679
chr1	95538692	95538701
chr1	95538772	95538773
chr1	95538787	95538823
chr1	95582310	95582609
chr1	95582673	95583616
chr1	95699587	95699906
chr1	95699999	95700000
chr1	95730525	95730605
chr1	96689999	96690000
chr1	97144999	97145000
chr1	97187054	97187341
chr1	97559999	97560000
chr1	97991344	97991395
chr1	98386144	98386175
chr1	98386186	98386776
chr1	98518712	98518753
chr1	98519818	98519939
chr1	98519999	98520000
chr1	98668280	98668303
chr1	98789999	98790000
chr1	99127097	99127289
chr1	99127316	99127317
chr1	99469999	99470000
chr1	99470064	99470101
chr1	99470114	99470115
chr1	99470126	99470127
chr1	99470139	99470143
chr1	99470204	99470242
chr1	99470254	99470255
chr1	99470268	99470294
chr1	99646051	99646083
chr1	99729864	99730293
chr1	99730333	99730437
chr1	100169999	100170000
chr1	100315536	100315842
chr1	100435297	100435816
chr1	100503453	100503797
chr1	100598251	100598813
chr1	100731647	100731792
chr1	100816778	100816781
chr1	100816799	100816803
chr1	100816832	100816893
chr1	101004435	101005804
chr1	101330732	101330774
chr1	101361506	101361752
chr1	101491251	101491594
chr1	101689229	101689343
chr1	101774999	101775000
chr1	102293568	102293634
chr1	102462466	102462677
chr1	104599999	104600000
chr1	104714999	104715000
chr1	105050606	105050679
chr1	105206934	105207200
chr1	106954999	106955000
chr1	107163259	107163304
chr1	107599186	107599395
chr1	107599413	107599423
chr1	107599551	107599699
chr1	107599735	107599789
chr1	107599809	107599810
chr1	107599834	107599835
chr1	107599999	107600000
chr1	107600016	107600029
chr1	107600076	107600077
chr1	107600089	107600529
chr1	107682873	107682874
chr1	107682898	107683013
chr1	107683654	107684151
chr1	107684168	107684445
chr1	108023268	108023481
chr1	108324999	108325000
chr1	108507324	108507430
chr1	108507441	108507442
chr1	108709999	108710000
chr1	108742690	108742698
chr1	108742710	108742789
chr1	108742873	108742886
chr1	108742898	108743039
chr1	108779999	108780000
chr1	108815205	108815927
chr1	108815949	108815979
chr1	108924999	108925000
chr1	108963735	108964299
chr1	109102571	109102748
chr1	109102759	109102772
chr1	109103063	109103079
chr1	109103129	109103144
chr1	109103156	109103171
chr1	109203576	109203579
chr1	109203592	109204187
chr1	109234881	109235000
chr1	109235048	109235081
chr1	109288998	109289443
chr1	109289515	109289522
chr1	109359999	109360000
chr1	109373182	109373198
chr1	109373209	109373402
chr1	109373439	109373441
chr1	109419438	109419872
chr1	109419902	109420009
chr1	109505725	109505732
chr1	109505743	109506191
chr1	109584380	109584387
chr1	109584431	109584825
chr1	109584999	109585000
chr1	109618516	109618783
chr1	109633145	109633550
chr1	109642606	109643026
chr1	109655422	109655545
chr1	109656014	109656098
chr1	109656201	109656253
chr1	109656292	109656912
chr1	109719999	109720000
[truncated: 41,878 more rows]
