# Supplementary material for: Deep learning approach for predicting functional Z-DNA regions using omics data
Source: Sci Rep. 2020 Nov 5;10:19134. doi: 10.1038/s41598-020-76203-1 (PMC7644757; doi:10.1038/s41598-020-76203-1)
Supplement: Supplementary file 5 — Supplementary File 2. [file 41598_2020_76203_MOESM5_ESM.bed]

# Deep learning approach for predicting functional Z-DNA regions using omics data
# Nazar Beknazarov, Seungmin Jin and Maria Poptsova
#
# Supplementary File S2. DeepZ whole-genome annotation trained on Kouzin-Wu data set
#
chr1	10551	10754
chr1	10894	11217
chr1	51524	51961
chr1	136702	136719
chr1	136826	136863
chr1	136894	136934
chr1	136960	137019
chr1	137314	137315
chr1	436755	437117
chr1	437159	437192
chr1	437206	437207
chr1	437582	438128
chr1	441940	442305
chr1	442319	442322
chr1	449229	450010
chr1	450030	450034
chr1	450046	450048
chr1	533201	534229
chr1	540574	540620
chr1	540698	540986
chr1	545640	545657
chr1	545682	545720
chr1	545732	545733
chr1	545746	545751
chr1	545919	546214
chr1	546724	547863
chr1	763245	763296
chr1	763314	763455
chr1	802008	802469
chr1	802481	802518
chr1	805145	805555
chr1	805570	805574
chr1	839782	840011
chr1	840024	840198
chr1	840271	840272
chr1	840326	840328
chr1	859017	859061
chr1	859082	859670
chr1	859878	860321
chr1	860671	860699
chr1	875874	876125
chr1	877051	877550
chr1	877587	877588
chr1	877804	878111
chr1	894783	894800
chr1	894838	894974
chr1	896157	896198
chr1	896210	896211
chr1	896224	896269
chr1	896456	896458
chr1	896509	896820
chr1	902637	902650
chr1	933658	933676
chr1	933690	933777
chr1	933789	933823
chr1	933834	933836
chr1	933999	934153
chr1	934391	934955
chr1	934974	934991
chr1	936281	936291
chr1	954815	955343
chr1	955368	955369
chr1	955381	955393
chr1	955462	956054
chr1	968328	968334
chr1	968357	968402
chr1	968573	968586
chr1	968609	968616
chr1	968629	968990
chr1	969250	969762
chr1	969797	969798
chr1	969809	970142
chr1	975736	976346
chr1	976514	976761
chr1	976794	976864
chr1	1004067	1004289
chr1	1004641	1005187
chr1	1051905	1052178
chr1	1072314	1072326
chr1	1072339	1072698
chr1	1136778	1137106
chr1	1141778	1141998
chr1	1148714	1148720
chr1	1148737	1148840
chr1	1149090	1149128
chr1	1167567	1168885
chr1	1181831	1181841
chr1	1181926	1181927
chr1	1186365	1186366
chr1	1194349	1194750
chr1	1223822	1223907
chr1	1223978	1223979
chr1	1224039	1224055
chr1	1225266	1225584
chr1	1225595	1225600
chr1	1225623	1225630
chr1	1242909	1242923
chr1	1242934	1243411
chr1	1243718	1243719
chr1	1243827	1244275
chr1	1260191	1260201
chr1	1260218	1260230
chr1	1264989	1264999
chr1	1284035	1284514
chr1	1284526	1284595
chr1	1284611	1285055
chr1	1289643	1289644
chr1	1289663	1290592
chr1	1290730	1291156
chr1	1334318	1334319
chr1	1334369	1334421
chr1	1334448	1334450
chr1	1355387	1355462
chr1	1362921	1363331
chr1	1370752	1371285
chr1	1407296	1407484
chr1	1447683	1447685
chr1	1447703	1447798
chr1	1447816	1447846
chr1	1476138	1476157
chr1	1476179	1476188
chr1	1476283	1476284
chr1	1478994	1478997
chr1	1479013	1479056
chr1	1534540	1535721
chr1	1535741	1535787
chr1	1551250	1551255
chr1	1551295	1551300
chr1	1551536	1551749
chr1	1565643	1566063
chr1	1580371	1580649
chr1	1631357	1631870
chr1	1632191	1632193
chr1	1632446	1632470
chr1	1643592	1643604
chr1	1643616	1643835
chr1	1709547	1709609
chr1	1709649	1709666
chr1	1709688	1710127
chr1	1713817	1713853
chr1	1713983	1714027
chr1	1822091	1822092
chr1	1822126	1822133
chr1	1822162	1822816
chr1	1823194	1823196
chr1	1850193	1850489
chr1	1850856	1851019
chr1	1875545	1875832
chr1	1902306	1902869
chr1	1910429	1910482
chr1	1910513	1910514
chr1	1910525	1910538
chr1	1910670	1910978
chr1	1935048	1935560
chr1	1950793	1951305
chr1	1976188	1976197
chr1	1976211	1976667
chr1	1981625	1981644
chr1	1981766	1981771
chr1	1981870	1982225
chr1	2005299	2005566
chr1	2064787	2064788
chr1	2087019	2087020
chr1	2087070	2087071
chr1	2121032	2121033
chr1	2121175	2121176
chr1	2136742	2136787
chr1	2136885	2137430
chr1	2139283	2139440
chr1	2160368	2160414
chr1	2246060	2246066
chr1	2246083	2246127
chr1	2246305	2246406
chr1	2246417	2246423
chr1	2246488	2246489
chr1	2246511	2246522
chr1	2246539	2246543
chr1	2246559	2246812
chr1	2279943	2280355
chr1	2316452	2316463
chr1	2316546	2316559
chr1	2316571	2316612
chr1	2322614	2322638
chr1	2322649	2322676
chr1	2323497	2323502
chr1	2323563	2323622
chr1	2344164	2344258
chr1	2371715	2372189
chr1	2372221	2372224
chr1	2375264	2375570
chr1	2461466	2461629
chr1	2477738	2477742
chr1	2486967	2487129
chr1	2517804	2517830
chr1	2518003	2518682
chr1	2561873	2561921
chr1	2561946	2561947
chr1	2561966	2561985
chr1	2561996	2562125
chr1	2562168	2562169
chr1	2562187	2562190
chr1	2562222	2562482
chr1	2757402	2757540
chr1	2813095	2813096
chr1	2813151	2813156
chr1	2985615	2985649
chr1	2985666	2985676
chr1	3030654	3031173
chr1	3097542	3098021
chr1	3098032	3098560
chr1	3164141	3164414
chr1	3227535	3227575
chr1	3282470	3282561
chr1	3310487	3310488
chr1	3310632	3310639
chr1	3310651	3310672
chr1	3370727	3371475
chr1	3418469	3418784
chr1	3447725	3448227
chr1	3499795	3500549
chr1	3527631	3528186
chr1	3541598	3541614
chr1	3541630	3541656
chr1	3541676	3541709
chr1	3541740	3541743
chr1	3541757	3541831
chr1	3541845	3541881
chr1	3541897	3541919
chr1	3542046	3542068
chr1	3567262	3567754
chr1	3567765	3567944
chr1	3567982	3568037
chr1	3568083	3568084
chr1	3568096	3568111
chr1	3568147	3568173
chr1	3568628	3569326
chr1	3569557	3569583
chr1	3649423	3649622
chr1	3663479	3663480
chr1	3664090	3664112
chr1	3688665	3688729
chr1	3688751	3688755
chr1	3688766	3688767
chr1	3689068	3689323
chr1	3692518	3692560
chr1	3692571	3692594
chr1	3712519	3712582
chr1	3712594	3712749
chr1	3773225	3773328
chr1	3773366	3773533
chr1	3773654	3773656
chr1	3785129	3785333
chr1	4059676	4059935
chr1	4060003	4060052
chr1	4060066	4060088
chr1	4060099	4060115
chr1	4204568	4204739
chr1	4204756	4204761
chr1	4204774	4204775
chr1	4204786	4204796
chr1	4363473	4363487
chr1	4363506	4363511
chr1	5446976	5446979
chr1	5560711	5560883
chr1	5929049	5929063
chr1	5929082	5929083
chr1	5939838	5939938
chr1	6051573	6051752
chr1	6051763	6051773
chr1	6052984	6053016
chr1	6093282	6093518
chr1	6131696	6131712
chr1	6131724	6132000
chr1	6132018	6132019
chr1	6187794	6188265
chr1	6208727	6208730
chr1	6208743	6209111
chr1	6239563	6239841
chr1	6239893	6240831
chr1	6240857	6240861
chr1	6240934	6240935
chr1	6240946	6240974
chr1	6240989	6240995
chr1	6268739	6269650
chr1	6295646	6295740
chr1	6295820	6295887
chr1	6295958	6295959
chr1	6295974	6295991
chr1	6296004	6296007
chr1	6296023	6296034
chr1	6305407	6305513
chr1	6309245	6309489
chr1	6320193	6320209
chr1	6320359	6320373
chr1	6320854	6321482
chr1	6364960	6365584
chr1	6452954	6452990
chr1	6453008	6453228
chr1	6453330	6453472
chr1	6453527	6453572
chr1	6479115	6479162
chr1	6479195	6479323
chr1	6479434	6479437
chr1	6479453	6479595
chr1	6479606	6479608
chr1	6479625	6479626
chr1	6479653	6479660
chr1	6479673	6479685
chr1	6479813	6479821
chr1	6479840	6479849
chr1	6479866	6479867
chr1	6479880	6479903
chr1	6479948	6479949
chr1	6479968	6479969
chr1	6480025	6480063
chr1	6480096	6480097
chr1	6480150	6480190
chr1	6480819	6480836
chr1	6480861	6480862
chr1	6484839	6485366
chr1	6500259	6501134
chr1	6507065	6507670
chr1	6508026	6508065
chr1	6508120	6509149
chr1	6514240	6514997
chr1	6515247	6515779
chr1	6521663	6521664
chr1	6521675	6521676
chr1	6521707	6521755
chr1	6531055	6531152
chr1	6531543	6531787
chr1	6545206	6545785
chr1	6557203	6557867
chr1	6661853	6662728
chr1	6674687	6674697
chr1	6674710	6674997
chr1	6675079	6675104
chr1	6675243	6675245
chr1	6675258	6675259
chr1	6685550	6685555
chr1	6685573	6685628
chr1	6685663	6685684
chr1	6799095	6799247
chr1	6845532	6845642
chr1	6845709	6845734
chr1	6845803	6846144
chr1	6846155	6846170
chr1	7023667	7023934
chr1	7023949	7023950
chr1	7661099	7661369
chr1	7661389	7661390
chr1	7740340	7741029
chr1	7764074	7764525
chr1	7764542	7764572
chr1	7764796	7765895
chr1	7843847	7843987
chr1	7844034	7844046
chr1	7844071	7844132
chr1	7844146	7844934
chr1	7945613	7945614
chr1	7945660	7945877
chr1	7992729	7992740
chr1	7992807	7992816
chr1	8002491	8002492
chr1	8002517	8002559
chr1	8002570	8002599
chr1	8002616	8002669
chr1	8050252	8050652
chr1	8085775	8086472
chr1	8277309	8277334
chr1	8277345	8277346
chr1	8277453	8277776
chr1	8377719	8378486
chr1	8378513	8378516
chr1	8483549	8483984
chr1	8763322	8763374
chr1	8939338	8939420
chr1	8939436	8939477
chr1	9099433	9099443
chr1	9099461	9099502
chr1	9099538	9099736
chr1	9131614	9131973
chr1	9188761	9188775
chr1	9188790	9189399
chr1	9242189	9242661
chr1	9242704	9242705
chr1	9242716	9242717
chr1	9242989	9243574
chr1	9243613	9243614
chr1	9258715	9259031
chr1	9294678	9294711
chr1	9294744	9294785
chr1	9294810	9294854
chr1	9294913	9295013
chr1	9295036	9295189
chr1	9352348	9352362
chr1	9352396	9352400
chr1	9352412	9352431
chr1	9352443	9352444
chr1	9352571	9352578
chr1	9352615	9352815
chr1	9352826	9352837
chr1	9352960	9353050
chr1	9353064	9353118
chr1	9353130	9353139
chr1	9353156	9353453
chr1	9353505	9353768
chr1	9471158	9471396
chr1	9471441	9471473
chr1	9513452	9513680
chr1	9513696	9513697
chr1	9555341	9555342
chr1	9555354	9555392
chr1	9555438	9555634
chr1	9555669	9555675
chr1	9599579	9599588
chr1	9599607	9599619
chr1	9599633	9599648
chr1	9648617	9649506
chr1	9687341	9687599
chr1	9712022	9712028
chr1	9712039	9712049
chr1	9712068	9712549
chr1	9747755	9747764
chr1	9749432	9749900
chr1	9883136	9883157
chr1	9883188	9883195
chr1	9883218	9884601
chr1	9884724	9884755
chr1	9884774	9884784
chr1	9884800	9884810
chr1	9884821	9884874
chr1	9969845	9970550
chr1	9970590	9970617
chr1	10057109	10058224
chr1	10270789	10271172
chr1	10271184	10271185
chr1	10271205	10271269
chr1	10458586	10458640
chr1	10458653	10458657
chr1	10458695	10458696
chr1	10458726	10458727
chr1	10459441	10459632
chr1	10490214	10490320
chr1	10699427	10699944
chr1	10754730	10755244
chr1	10804402	10804831
chr1	10853879	10854658
chr1	10854669	10854670
chr1	10856351	10856427
chr1	10856470	10856471
chr1	10856493	10856982
chr1	10864508	10864824
chr1	10895855	10895970
chr1	10896031	10896032
chr1	10896115	10896287
chr1	10926991	10927543
chr1	10948516	10948682
chr1	10948701	10948702
chr1	10948766	10948767
chr1	10948812	10949264
chr1	11119620	11119697
chr1	11119766	11119767
chr1	11119989	11120081
chr1	11309975	11310456
chr1	11434047	11434488
chr1	11538669	11538670
chr1	11538782	11538784
chr1	11540108	11540110
chr1	11540162	11540498
chr1	11540523	11540534
chr1	11540545	11540547
chr1	11561420	11562066
chr1	11582566	11583056
chr1	11668859	11668879
chr1	11668890	11668900
chr1	11668923	11668926
chr1	11668950	11668951
chr1	11669075	11669076
chr1	11710493	11710894
chr1	11714331	11714332
chr1	11714344	11714507
chr1	11714750	11715086
chr1	11724196	11724214
chr1	11724324	11724326
chr1	11724356	11724360
chr1	11751014	11751017
chr1	11751043	11751044
chr1	11751239	11751998
chr1	11752014	11752019
chr1	11752041	11752055
chr1	11752132	11752184
chr1	11752206	11752207
chr1	11762137	11762138
chr1	11762149	11762364
chr1	11762377	11762378
chr1	11762395	11762396
chr1	11790252	11790326
chr1	11822011	11822376
chr1	11865579	11865580
chr1	11919112	11919113
chr1	11919126	11919609
chr1	11985497	11986255
chr1	11986294	11986313
chr1	11986324	11986414
chr1	12106962	12107117
chr1	12107130	12107151
chr1	12107300	12107335
chr1	12123264	12123340
chr1	12123375	12123383
chr1	12123397	12123859
chr1	12226892	12226894
chr1	12226905	12226907
chr1	12226925	12226928
chr1	12226942	12226986
chr1	12227022	12227042
chr1	12227172	12227173
chr1	12227192	12227221
chr1	12227237	12227676
chr1	12251784	12251946
chr1	12251972	12251973
chr1	12609282	12609290
chr1	12609302	12609307
chr1	12609321	12609331
chr1	12609347	12609412
chr1	12655209	12655553
chr1	12655899	12655900
chr1	12655941	12655973
chr1	12656011	12656012
chr1	12677033	12677278
chr1	12678389	12678394
chr1	12678412	12678453
chr1	12678504	12678573
chr1	13839535	13840345
chr1	13840385	13840387
chr1	13840399	13840636
chr1	13910655	13910813
chr1	13910831	13910851
chr1	13984590	13984792
chr1	13984811	13984847
chr1	13984918	13984919
chr1	13984944	13984945
chr1	13984958	13984959
chr1	13984995	13984997
chr1	14026762	14026907
chr1	14026975	14026976
chr1	14027076	14027180
chr1	14027193	14027243
chr1	14027273	14027275
chr1	14219265	14219856
chr1	14747078	14747092
chr1	14747193	14747373
chr1	14747386	14747466
chr1	14747479	14747480
chr1	14925001	14925148
chr1	14925172	14925173
chr1	14925221	14925252
chr1	14925263	14925906
chr1	14925917	14926022
chr1	14926035	14926036
chr1	14926048	14926059
chr1	14926073	14926089
chr1	15250484	15251496
chr1	15479687	15479689
chr1	15479706	15479770
chr1	15479784	15479800
chr1	15479811	15479823
chr1	15479834	15479837
chr1	15479856	15479857
chr1	15479868	15479872
chr1	15479897	15479934
chr1	15480020	15480398
chr1	15480425	15480426
chr1	15480478	15480479
chr1	15480626	15480706
chr1	15480718	15480719
chr1	15573560	15574087
chr1	15736017	15736665
chr1	15736691	15736692
chr1	15761857	15762041
chr1	15911300	15911304
chr1	15911350	15911379
chr1	15911395	15911573
chr1	16085169	16085170
chr1	16085207	16085237
chr1	16085252	16085304
chr1	16085379	16085435
chr1	16161389	16161403
chr1	16161416	16161488
chr1	16162294	16162295
chr1	16162319	16162388
chr1	16162494	16162561
chr1	16174025	16174556
chr1	16174593	16174616
chr1	16174627	16175015
chr1	16175026	16175027
chr1	16176364	16176365
chr1	16176382	16176406
chr1	16341368	16341390
chr1	16341411	16341412
chr1	16341423	16341424
chr1	16399602	16400333
chr1	16421162	16421230
chr1	16421241	16421274
chr1	16482065	16482100
chr1	16482142	16482234
chr1	16482371	16482501
chr1	16489157	16489184
chr1	16493991	16494216
chr1	16494516	16494517
chr1	16543888	16544243
chr1	16553202	16553729
chr1	16554368	16554402
chr1	16554413	16554423
chr1	16554446	16554507
chr1	16562933	16562934
chr1	16562961	16563097
chr1	16563559	16563563
chr1	16563614	16563803
chr1	16825182	16825185
chr1	16825227	16825228
chr1	16825275	16825387
chr1	16825548	16825926
chr1	16860695	16862693
chr1	16871687	16872041
chr1	16874377	16874833
chr1	16939570	16939573
chr1	16939592	16939655
chr1	16939713	16939785
chr1	16950954	16950966
chr1	16957315	16957673
chr1	16973454	16975011
chr1	16983891	16984009
chr1	16984683	16985106
chr1	17006733	17007185
chr1	17012424	17012791
chr1	17019087	17020867
chr1	17025923	17027513
chr1	17027528	17027980
chr1	17028062	17028068
chr1	17028081	17028082
chr1	17033673	17034764
chr1	17051457	17051931
chr1	17054139	17054773
chr1	17075331	17075763
chr1	17076454	17076593
chr1	17077496	17077497
chr1	17085395	17086414
chr1	17086439	17086440
chr1	17086509	17087087
chr1	17097987	17097990
chr1	17098011	17098014
chr1	17098031	17098032
chr1	17186088	17186545
chr1	17198627	17198952
chr1	17199112	17199113
chr1	17199188	17199189
chr1	17199438	17199474
chr1	17199490	17200205
chr1	17240315	17240812
chr1	17265382	17265740
chr1	17274720	17275276
chr1	17275332	17275333
chr1	17287491	17287691
chr1	17287707	17287708
chr1	17306928	17306951
chr1	17306964	17306965
chr1	17307001	17307316
chr1	17338109	17338604
chr1	17445682	17446103
chr1	17475623	17476006
chr1	17764087	17764544
chr1	17764593	17764666
chr1	17764686	17764690
chr1	17766210	17766527
chr1	17866012	17866536
chr1	18023499	18023500
chr1	18023520	18023821
chr1	18081735	18081955
chr1	18085713	18085718
chr1	18085731	18085956
chr1	18434614	18434743
chr1	18437430	18437584
chr1	18808926	18809092
chr1	18809103	18809613
chr1	18957625	18957809
chr1	18957824	18957825
chr1	19043344	19043894
chr1	19181194	19181382
chr1	19282036	19282934
chr1	19282975	19282987
chr1	19283072	19283073
chr1	19283098	19283103
chr1	19600311	19600809
chr1	19614883	19615665
chr1	19638354	19638850
chr1	19665069	19665070
chr1	19665089	19665282
chr1	19812202	19812224
chr1	19812428	19812429
chr1	19970346	19970385
chr1	19970456	19971440
chr1	19971472	19971490
chr1	19971528	19971768
chr1	19971782	19971894
chr1	19971920	19971922
chr1	19991158	19991766
chr1	19991791	19991792
chr1	19991816	19991817
chr1	19992098	19992789
chr1	20005527	20005804
chr1	20126474	20126483
chr1	20141069	20141542
chr1	20310945	20311404
chr1	20512328	20512850
chr1	20569475	20569783
chr1	20669536	20670106
chr1	20670124	20670137
chr1	20692592	20693595
chr1	20811805	20811968
chr1	20811980	20812201
chr1	20879054	20879075
chr1	20879112	20879113
chr1	20879146	20879152
chr1	20879194	20880561
chr1	20959812	20959853
chr1	20959864	20959868
chr1	20959889	20960130
chr1	21043795	21044755
chr1	21058160	21058825
chr1	21058851	21058861
chr1	21113278	21113279
chr1	21113290	21113291
chr1	21113778	21113982
chr1	21142303	21142576
chr1	21142619	21142629
chr1	21142642	21142653
chr1	21142795	21142796
chr1	21142833	21142836
chr1	21142868	21142949
chr1	21142960	21142961
chr1	21350363	21350911
chr1	21379414	21379420
chr1	21379726	21380466
chr1	21502705	21503114
chr1	21616368	21617016
chr1	21671571	21671595
chr1	21671606	21671701
chr1	21671738	21671739
chr1	21671750	21671767
chr1	21671808	21671816
chr1	21671835	21671841
chr1	21671854	21671861
chr1	21671872	21671873
chr1	21671884	21671885
chr1	21754538	21755469
chr1	21766771	21766778
chr1	21766793	21766849
chr1	21767014	21767130
chr1	21829034	21829053
chr1	21829092	21829416
chr1	21829434	21829443
chr1	21835606	21835621
chr1	21835633	21836544
chr1	21901410	21901539
chr1	21945604	21945618
chr1	21945629	21945763
chr1	21945879	21945967
chr1	21948670	21949217
chr1	21977889	21978722
chr1	21985837	21985838
chr1	21985872	21986207
chr1	21995510	21995908
chr1	22140784	22141404
chr1	22263360	22264450
chr1	22446554	22446780
chr1	22448003	22448119
chr1	22468731	22469284
chr1	22469337	22469538
chr1	22469768	22469770
chr1	22469788	22470169
chr1	22889565	22890235
chr1	23037367	23038417
chr1	23279516	23280508
chr1	23494291	23494835
chr1	23504067	23504068
chr1	23543342	23543349
chr1	23543364	23544230
chr1	23718799	23719257
chr1	23750228	23750550
chr1	23750563	23750568
chr1	23750708	23751629
chr1	23763373	23763767
chr1	23763816	23763817
chr1	23810355	23810542
chr1	23810580	23810635
chr1	23810650	23810774
chr1	23810835	23810916
chr1	23830389	23830467
chr1	23830670	23830671
chr1	23830688	23830695
chr1	23830710	23830936
chr1	23856998	23857075
chr1	23857092	23857151
chr1	23857163	23857329
chr1	23881443	23881454
chr1	23894526	23894743
chr1	23894873	23895088
chr1	23945927	23946223
chr1	24014953	24014955
chr1	24070531	24070532
chr1	24104925	24104930
chr1	24165098	24165107
chr1	24165148	24165231
chr1	24179613	24179614
chr1	24179649	24179663
chr1	24179729	24179730
chr1	24179773	24179774
chr1	24179788	24179996
chr1	24180025	24180030
chr1	24194195	24194284
chr1	24194343	24194344
chr1	24229062	24229714
chr1	24319805	24319832
chr1	24319850	24319851
chr1	24319902	24319996
chr1	24320086	24320434
chr1	24320475	24320479
chr1	24320495	24320496
chr1	24320508	24320835
chr1	24358727	24358728
chr1	24513552	24513993
chr1	24514171	24514261
chr1	24522441	24522701
chr1	24538519	24539052
chr1	24649067	24649165
chr1	24649179	24649203
chr1	24829163	24829178
chr1	24829190	24829660
chr1	24882396	24882866
chr1	24969549	24969825
chr1	25072420	25072528
chr1	25125953	25125954
chr1	25126002	25126453
chr1	25126898	25126906
chr1	25127037	25127065
chr1	25159676	25159690
chr1	25159868	25159869
chr1	25159882	25159925
chr1	25159940	25159968
chr1	25159980	25160065
chr1	25160078	25160109
chr1	25160122	25160127
chr1	25160187	25160188
chr1	25255917	25256500
chr1	25256693	25256711
chr1	25297488	25297757
chr1	25520666	25520897
chr1	25757818	25757993
chr1	25870002	25870018
chr1	25913032	25913089
chr1	25930462	25930469
chr1	25930484	25930883
chr1	25930900	25930934
chr1	25942929	25944799
chr1	26126718	26127013
chr1	26201812	26201861
chr1	26201895	26202487
chr1	26202502	26202516
chr1	26232133	26232214
chr1	26232225	26232235
chr1	26249221	26249222
chr1	26249238	26249489
chr1	26371959	26371971
chr1	26371984	26373172
chr1	26373183	26373352
chr1	26487858	26488650
chr1	26490675	26491014
chr1	26551509	26552087
chr1	26633198	26633199
chr1	26662848	26663474
chr1	26686431	26686448
chr1	26686459	26687093
chr1	26737312	26737439
chr1	26737450	26737451
chr1	26737784	26738074
chr1	26738086	26738111
chr1	26799600	26799773
chr1	26856091	26856304
chr1	26856500	26856634
chr1	26922572	26923403
chr1	26923444	26923445
chr1	27021919	27021946
chr1	27022385	27022472
chr1	27022501	27022508
chr1	27129911	27129912
chr1	27129928	27129929
chr1	27129948	27129953
chr1	27129965	27129973
chr1	27129989	27129994
chr1	27130010	27130103
chr1	27130132	27130441
chr1	27130468	27130535
chr1	27130551	27130603
chr1	27130680	27130689
chr1	27130709	27130731
chr1	27143806	27143811
chr1	27143822	27143842
chr1	27143865	27143878
chr1	27145167	27145274
chr1	27145291	27145303
chr1	27145318	27145319
chr1	27145340	27145341
chr1	27145454	27145521
chr1	27145573	27145574
chr1	27153140	27153141
chr1	27153154	27153160
chr1	27153191	27153313
chr1	27153333	27153370
chr1	27153394	27153623
chr1	27240390	27240399
chr1	27286599	27287127
chr1	27320191	27320343
chr1	27320426	27321037
chr1	27321049	27321060
chr1	27332543	27332867
chr1	27332878	27332890
chr1	27338846	27339336
chr1	27358067	27358116
chr1	27358134	27358141
chr1	27358156	27358173
chr1	27358190	27358206
chr1	27358222	27358242
chr1	27358263	27358264
chr1	27561191	27561332
chr1	27561503	27561693
chr1	27615347	27615739
chr1	27615755	27615771
chr1	27675961	27676158
chr1	27676267	27676756
chr1	27676778	27677102
chr1	27677354	27677358
chr1	27677383	27677395
chr1	27677416	27677462
chr1	27677482	27677491
chr1	27687018	27687501
chr1	27692710	27693115
chr1	27709638	27710002
chr1	27718899	27718902
chr1	27718914	27718941
chr1	27718974	27718979
chr1	27719035	27719262
chr1	27719344	27719345
chr1	27854266	27854983
chr1	27894949	27894950
chr1	27894974	27895323
chr1	27895347	27895355
chr1	27901748	27902704
chr1	27942040	27942339
chr1	27960611	27960650
chr1	27960662	27960663
chr1	27961082	27961097
chr1	27986327	27986333
chr1	27994679	27994680
chr1	27994696	27995034
chr1	28052959	28052975
chr1	28099549	28099573
chr1	28559588	28559589
chr1	28559619	28559627
chr1	28844740	28844743
chr1	28844916	28845257
chr1	28857000	28857338
chr1	28918821	28918834
chr1	28918845	28918851
chr1	28918866	28919331
chr1	28995195	28995609
chr1	29101705	29102145
chr1	29138439	29139291
chr1	29189435	29189813
chr1	29189829	29189830
chr1	29189844	29189856
chr1	29241303	29241304
chr1	29241316	29241318
chr1	29241354	29241383
chr1	29241399	29241430
chr1	29241445	29241506
chr1	29448470	29448471
chr1	29448485	29448827
chr1	29460984	29460985
chr1	29461005	29461014
chr1	29562773	29563288
chr1	29563696	29564269
chr1	29564311	29564312
chr1	29564340	29564392
chr1	29564432	29565123
chr1	29585916	29586082
chr1	29586248	29586734
chr1	29587122	29587416
chr1	30179872	30179873
chr1	30179905	30179906
chr1	30179924	30180009
chr1	30196076	30196841
chr1	30298088	30298124
chr1	30559000	30559030
chr1	30559045	30559052
chr1	30559099	30559119
chr1	31124504	31124754
chr1	31128009	31128721
chr1	31158013	31158026
chr1	31158040	31158591
chr1	31191422	31191430
chr1	31191441	31191569
chr1	31280083	31280562
chr1	31380727	31380754
chr1	31380791	31380813
chr1	31380824	31380899
chr1	31381127	31381408
chr1	31381457	31381939
chr1	31628340	31628475
chr1	31654377	31654688
chr1	31654785	31654808
chr1	31712006	31712918
chr1	31846485	31846728
chr1	31885871	31886112
chr1	31907204	31907205
chr1	31907221	31907290
chr1	32042815	32042816
chr1	32042854	32042866
chr1	32042893	32042894
chr1	32052555	32052801
chr1	32083153	32083462
chr1	32208415	32208719
chr1	32226182	32226225
chr1	32228413	32228668
chr1	32229423	32229612
chr1	32229752	32230166
chr1	32230206	32230207
chr1	32237486	32238696
chr1	32403272	32403340
chr1	32403395	32403585
chr1	32403608	32403616
chr1	32403688	32403767
chr1	32403778	32403792
chr1	32403811	32403953
chr1	32479280	32479339
chr1	32479459	32479464
chr1	32479476	32479507
chr1	32479525	32479526
chr1	32479539	32479540
chr1	32645580	32645670
chr1	32705877	32706098
chr1	32706726	32707220
chr1	32741080	32741459
chr1	32800813	32800956
chr1	32801221	32801448
chr1	32802046	32802091
chr1	32826904	32828074
chr1	32892466	32892836
chr1	32930435	32930447
chr1	32930460	32931131
chr1	32966441	32966628
chr1	33005112	33005134
chr1	33005183	33005666
chr1	33168087	33168504
chr1	33168534	33168538
chr1	33207301	33207787
chr1	33219349	33220167
chr1	33269907	33269966
chr1	33269979	33270150
chr1	33270240	33270242
chr1	33270253	33270281
chr1	33336165	33336845
chr1	33351790	33352457
chr1	33358393	33359373
chr1	33359387	33359411
chr1	33366744	33366755
chr1	33366778	33367235
chr1	33390503	33390504
chr1	33390523	33390527
chr1	33390588	33390804
chr1	33390819	33390828
chr1	33429423	33430166
chr1	33430335	33430403
chr1	33438499	33438898
chr1	33516611	33516955
chr1	33517586	33517645
chr1	33517850	33517896
chr1	33517909	33518496
chr1	33518508	33518549
chr1	33627103	33627104
chr1	33627146	33627147
chr1	33627177	33627265
chr1	33646469	33646479
chr1	33646508	33647228
chr1	33721687	33721688
chr1	33721701	33721705
chr1	33721723	33721823
chr1	33721835	33722076
chr1	33722128	33722129
chr1	33722191	33722557
chr1	33742004	33742227
chr1	33742238	33742239
chr1	33772265	33773017
chr1	33814881	33814946
chr1	33814957	33814968
chr1	33814986	33815010
chr1	33815185	33815617
chr1	33816137	33816265
chr1	33816293	33816295
chr1	33829979	33830037
chr1	33895959	33896829
chr1	33896845	33896863
chr1	33896918	33896927
chr1	33974783	33974784
chr1	33974802	33974803
chr1	33974833	33974879
chr1	33974899	33975006
chr1	33975790	33975799
chr1	34090605	34090677
chr1	34090692	34090759
chr1	34629545	34629781
chr1	34630521	34630735
chr1	34642442	34643065
chr1	35243207	35243586
chr1	35258490	35258831
chr1	35351016	35351821
chr1	35394314	35395643
chr1	35433156	35433672
chr1	35433697	35433708
chr1	35442488	35442506
chr1	35442525	35442534
chr1	35442558	35442580
chr1	35442607	35442919
chr1	35657579	35657752
chr1	36042580	36042927
chr1	36042942	36042965
chr1	36056409	36056410
chr1	36173045	36173046
chr1	36173308	36173954
chr1	36273514	36273809
chr1	36348620	36348658
chr1	36348690	36348691
chr1	36349626	36349627
chr1	36549495	36549751
chr1	36549767	36549775
chr1	36549890	36549891
chr1	36549905	36549906
chr1	36549925	36549926
chr1	36549946	36550024
chr1	36550040	36550041
chr1	36590972	36591167
chr1	36622122	36622150
chr1	36622177	36622187
chr1	36622204	36622205
chr1	36644149	36644599
chr1	36709305	36709371
chr1	36709383	36709690
chr1	36709712	36709719
chr1	36771850	36771851
chr1	36771884	36771901
chr1	36771918	36772479
chr1	36772491	36772617
chr1	36772636	36772703
chr1	36786677	36786902
chr1	36787041	36787042
chr1	36787054	36787366
chr1	36787377	36787410
chr1	36787898	36788053
chr1	36788065	36788351
chr1	36788410	36788655
chr1	36788794	36788919
chr1	36789122	36789123
chr1	36789140	36789165
chr1	36789187	36789188
chr1	36789199	36789200
chr1	37498672	37498673
chr1	37498706	37498739
chr1	37498759	37498760
chr1	37499610	37500625
chr1	37939842	37939907
chr1	37939931	37940107
chr1	37940121	37940274
chr1	37979978	37980030
chr1	37980332	37980459
chr1	38010215	38010456
chr1	38022586	38022587
chr1	38099666	38099895
chr1	38100129	38100765
chr1	38100780	38100815
chr1	38218399	38219054
chr1	38219604	38219605
chr1	38219624	38219659
chr1	38219673	38219736
chr1	38219753	38219926
chr1	38219938	38219942
chr1	38231336	38231392
chr1	38259333	38260215
chr1	38260237	38260253
chr1	38260266	38260271
chr1	38274213	38274326
chr1	38274403	38274404
chr1	38461618	38461619
chr1	38461655	38461656
chr1	38461674	38461689
chr1	38461757	38461768
chr1	38461787	38461788
chr1	38470782	38471336
chr1	38511073	38513379
chr1	38599839	38599869
chr1	38942032	38942391
chr1	39044059	39044594
chr1	39113050	39113056
chr1	39113256	39113271
chr1	39113283	39113285
chr1	39113297	39113298
chr1	39113339	39113340
chr1	39174612	39174705
chr1	39249550	39249862
chr1	39269656	39270139
chr1	39283472	39284168
chr1	39338868	39338869
chr1	39338946	39338949
chr1	39338994	39339006
chr1	39546863	39547862
chr1	39570656	39570855
chr1	39570875	39571492
chr1	39699934	39700524
chr1	39874267	39875240
chr1	39956451	39958187
chr1	39980357	39980775
chr1	39980827	39980837
chr1	39980881	39981212
chr1	39981432	39981614
chr1	40041590	40041621
chr1	40042033	40042037
chr1	40042073	40042141
chr1	40042591	40042734
chr1	40098365	40098979
chr1	40098994	40098995
chr1	40104933	40105419
chr1	40105475	40105484
chr1	40105501	40105522
chr1	40105573	40105581
chr1	40105678	40105679
chr1	40112134	40112140
chr1	40112169	40112192
chr1	40136936	40138039
chr1	40138051	40138062
chr1	40149389	40150051
chr1	40156916	40157354
chr1	40157609	40157618
chr1	40157634	40157635
chr1	40157653	40158420
chr1	40158433	40158458
chr1	40236225	40236232
chr1	40236247	40236250
chr1	40236266	40236267
chr1	40236283	40237208
chr1	40253634	40255179
chr1	40255192	40255194
chr1	40273724	40273871
chr1	40273947	40273948
chr1	40273961	40273962
chr1	40273977	40273988
chr1	40274000	40274137
chr1	40335346	40335717
chr1	40366396	40367177
chr1	40367397	40367783
chr1	40367967	40367968
chr1	40367989	40368112
chr1	40388182	40388183
chr1	40388199	40388200
chr1	40388214	40388215
chr1	40388305	40388307
chr1	40769271	40769354
chr1	40769436	40769733
chr1	40782181	40783217
chr1	40839185	40839290
chr1	40853371	40853962
chr1	40915581	40915594
chr1	40915607	40915608
chr1	40915671	40915819
chr1	41024571	41024575
chr1	41024594	41024756
chr1	41024768	41024958
chr1	41024971	41024972
chr1	41131042	41131289
chr1	41131314	41131327
chr1	41131352	41131370
chr1	41131395	41131398
chr1	41249045	41249046
chr1	41249076	41250176
chr1	41267895	41267946
chr1	41267957	41268360
chr1	41283919	41283920
chr1	41283945	41284560
chr1	41303848	41303853
chr1	41303883	41304221
chr1	41304359	41304418
chr1	41327045	41327830
chr1	41327877	41327904
chr1	41349703	41350388
chr1	41445302	41445303
chr1	41627795	41627846
chr1	41707129	41707144
chr1	41707158	41707216
chr1	41707227	41707234
chr1	41707265	41707267
chr1	41707555	41707569
chr1	41707585	41707597
chr1	41707615	41708013
chr1	41827028	41828286
chr1	41831950	41832404
chr1	41832424	41832426
chr1	41847314	41847611
chr1	41847652	41847653
chr1	41847664	41847668
chr1	41847681	41847839
chr1	41847985	41848003
chr1	41848036	41848041
chr1	41848057	41848061
chr1	41848117	41848128
chr1	41848238	41848242
chr1	41848256	41848257
chr1	41848304	41848391
chr1	41889286	41889287
chr1	41889315	41889316
chr1	41889331	41889340
chr1	41889360	41889367
chr1	41889480	41889481
chr1	41889542	41889552
chr1	41889570	41889571
chr1	41889582	41889583
chr1	41961853	41961854
chr1	41961882	41961883
chr1	41961904	41962206
chr1	41962221	41962233
chr1	41962255	41962256
chr1	41962278	41962281
chr1	41962296	41962297
chr1	41967218	41967677
chr1	41981822	41981854
chr1	41981878	41981889
chr1	41981910	41981920
chr1	42010289	42010593
chr1	42010604	42010818
chr1	42010835	42010840
chr1	42010874	42010881
chr1	42010907	42011406
chr1	42011423	42011454
chr1	42011465	42011466
chr1	42011477	42011478
chr1	42127532	42127939
chr1	42128042	42128043
chr1	42128078	42128107
chr1	42128314	42128652
chr1	42383618	42384012
chr1	42501463	42501646
chr1	42611587	42611593
chr1	42611760	42612076
chr1	42612087	42612088
chr1	42845998	42846936
chr1	43148400	43148994
chr1	43149021	43149036
chr1	43216243	43216260
chr1	43216286	43216306
chr1	43216320	43216743
chr1	43232273	43232296
chr1	43250325	43250542
chr1	43250642	43250643
chr1	43250658	43250659
chr1	43250716	43251216
chr1	43382642	43383032
chr1	43423610	43423624
chr1	43423740	43424302
chr1	43473009	43473492
chr1	43473507	43473508
chr1	43533806	43534340
chr1	43613306	43613307
chr1	43613321	43613341
chr1	43613372	43613906
chr1	43738380	43738926
chr1	43770523	43770916
chr1	43814530	43815082
chr1	43832796	43832997
chr1	43967495	43967532
chr1	43967756	43968073
chr1	43968132	43968143
chr1	43996346	43997566
chr1	44031248	44031918
chr1	44031930	44031931
chr1	44056782	44057225
chr1	44063471	44063472
chr1	44063484	44063734
chr1	44231401	44231461
chr1	44279537	44279608
chr1	44399315	44399491
chr1	44401805	44401806
chr1	44401886	44402040
chr1	44444694	44445085
chr1	44445159	44445619
chr1	44496008	44496154
chr1	44496585	44496616
chr1	44496636	44496662
chr1	44496715	44496743
chr1	44703499	44703500
chr1	44872596	44872621
chr1	44872651	44872962
chr1	44872975	44873077
chr1	44873089	44873091
chr1	44873103	44873678
chr1	44883053	44884099
chr1	45082632	45083210
chr1	45103780	45103969
chr1	45103994	45104009
chr1	45190372	45190518
chr1	45249879	45250207
chr1	45250230	45250303
chr1	45252001	45252002
chr1	45252029	45252030
chr1	45252073	45252391
chr1	45271679	45272301
chr1	45278760	45279316
chr1	45279339	45279349
chr1	45308545	45309221
chr1	45476239	45476314
chr1	45476443	45476444
chr1	45476498	45476499
chr1	45476514	45476789
chr1	45547279	45547293
chr1	45547313	45547314
chr1	45572226	45572227
chr1	45580857	45581390
chr1	45671286	45672461
chr1	45688595	45689082
chr1	45713651	45713652
chr1	45713668	45714038
chr1	45792811	45793414
chr1	46050293	46050516
chr1	46051913	46051992
chr1	46088710	46088711
chr1	46088724	46089104
chr1	46190579	46190588
chr1	46190685	46190686
chr1	46190720	46190722
chr1	46190742	46190743
chr1	46190849	46190867
chr1	46269071	46269458
chr1	46269516	46269822
chr1	46668805	46669158
chr1	46669173	46669210
chr1	46705952	46706054
chr1	46706065	46706155
chr1	46706175	46706193
chr1	46706621	46706697
chr1	46706709	46707871
chr1	46707906	46708011
chr1	46859690	46860328
chr1	46913749	46914560
chr1	46932042	46932976
chr1	46951342	46951376
chr1	46951395	46951431
chr1	46951444	46951445
chr1	46951465	46951487
chr1	46951510	46951528
chr1	46951550	46951551
chr1	46951562	46951674
chr1	46954825	46955190
chr1	46955311	46955322
chr1	46955335	46955336
chr1	46955347	46955348
chr1	46955361	46955362
chr1	46955378	46955652
chr1	46956098	46956321
chr1	46956365	46956620
chr1	46998596	46999349
chr1	47009437	47010038
chr1	47078611	47078808
chr1	47133701	47133709
chr1	47133730	47133733
chr1	47133872	47133873
chr1	47133889	47134005
chr1	47134020	47134108
chr1	47134122	47134123
chr1	47134149	47134150
chr1	47489207	47489801
chr1	47690803	47691731
chr1	47696548	47696549
chr1	47696565	47696569
chr1	47696580	47697082
chr1	47697876	47698104
chr1	47698115	47698117
chr1	47799486	47799508
chr1	47799531	47799552
chr1	47881860	47883137
chr1	47883150	47883151
chr1	47903927	47903938
chr1	47903962	47904001
chr1	47904013	47904082
chr1	47904181	47904747
chr1	47904762	47904767
chr1	47904818	47904914
chr1	47904930	47905285
chr1	47910363	47910365
chr1	47910376	47911040
chr1	47973589	47973617
chr1	47973641	47974395
chr1	47999308	47999309
chr1	47999442	47999447
chr1	48058742	48059300
chr1	48174600	48174605
chr1	48174645	48174673
chr1	48174698	48174699
chr1	48175092	48175792
chr1	48175805	48175806
chr1	48190653	48191135
chr1	48208723	48208780
chr1	48208802	48209209
chr1	48449774	48450301
chr1	48462175	48462583
chr1	48462694	48462695
chr1	48462734	48463144
chr1	48463157	48463271
chr1	48555155	48555177
chr1	48658330	48658360
chr1	48658517	48658548
chr1	48692813	48692908
chr1	48848126	48848127
chr1	48848141	48848901
chr1	48848921	48848922
chr1	48848970	48849132
chr1	48849723	48849724
chr1	48849768	48849835
chr1	48849863	48849900
chr1	48901300	48901584
chr1	48937364	48937365
chr1	48937381	48938034
chr1	48944934	48945458
chr1	49242087	49242091
chr1	49242102	49242777
chr1	49364625	49364986
chr1	50489350	50489389
chr1	50489402	50489837
chr1	50513587	50514333
chr1	50798640	50798648
chr1	50798685	50798730
chr1	50798743	50798789
chr1	50846768	50846774
chr1	50846800	50846857
chr1	50846928	50847013
chr1	50847251	50847698
chr1	50886745	50886972
chr1	50887031	50887054
chr1	51292622	51292700
chr1	51292716	51292737
chr1	51292755	51292807
chr1	51311973	51312092
chr1	51425539	51425554
chr1	51425569	51425626
chr1	51433775	51433791
chr1	51434333	51434380
chr1	51443600	51443797
chr1	51716913	51716921
chr1	51716932	51717142
chr1	51795968	51796080
chr1	51796101	51796102
chr1	51796185	51796468
chr1	51810217	51810874
chr1	51811076	51811077
chr1	51811120	51811121
chr1	51811143	51811144
chr1	51984377	51984378
chr1	51984407	51984469
chr1	51984978	51984985
chr1	51985026	51985037
chr1	52176892	52177001
chr1	52177013	52177018
chr1	52177048	52177050
chr1	52177117	52177118
chr1	52312991	52313493
chr1	52456028	52456104
chr1	52456223	52456247
chr1	52647390	52647392
chr1	52647551	52647906
chr1	52834143	52834327
chr1	52834411	52834419
chr1	53067864	53068556
chr1	53098530	53099381
chr1	53191978	53192027
chr1	53308202	53308999
chr1	53309337	53309342
chr1	53335440	53335445
chr1	53335467	53335810
chr1	53392815	53392819
chr1	53392840	53393130
chr1	53527523	53528236
chr1	53528375	53528413
chr1	53528430	53528431
chr1	53528463	53529039
chr1	53742328	53742888
chr1	53793577	53793723
chr1	53793791	53793792
chr1	53793806	53793889
chr1	53904272	53904273
chr1	53904397	53905235
chr1	53925244	53925263
chr1	53925276	53925356
chr1	53925531	53925715
chr1	53935917	53936191
chr1	54059903	54059999
chr1	54203385	54204998
chr1	54205090	54205099
chr1	54205128	54205197
chr1	54411428	54411435
chr1	54411451	54411663
chr1	54411719	54411759
chr1	54411783	54412223
chr1	54412234	54412342
chr1	54469895	54470443
chr1	54698889	54698890
chr1	54698927	54699022
chr1	54699145	54699146
chr1	54699158	54699504
chr1	54699518	54699531
chr1	54738716	54738720
chr1	54738975	54739210
chr1	54822068	54822069
chr1	54822080	54822081
chr1	54822123	54822125
chr1	54822138	54822139
chr1	54822150	54822349
chr1	54856360	54856594
chr1	54871078	54871603
chr1	54871617	54871632
chr1	54871644	54872185
chr1	54872200	54872247
chr1	54940316	54940813
chr1	54953841	54953875
chr1	54965061	54965229
chr1	54965242	54965418
chr1	54965430	54965447
chr1	54965462	54965463
chr1	55027348	55027398
chr1	55027409	55028031
chr1	55028103	55028104
chr1	55246773	55247552
chr1	55266257	55266772
chr1	55266787	55266788
chr1	55271617	55271965
chr1	55352439	55352672
chr1	55446103	55446148
chr1	55446161	55446815
chr1	55462645	55463039
chr1	55505557	55505564
chr1	55505591	55505615
chr1	55680488	55680606
chr1	55680627	55680646
chr1	55680993	55681000
chr1	55681030	55681031
chr1	56115330	56115405
chr1	56943376	56943611
chr1	56943631	56943635
chr1	56943650	56943688
chr1	57044392	57044537
chr1	57110687	57111441
chr1	57888029	57888053
chr1	57888083	57888114
chr1	57888125	57888262
chr1	57889463	57890169
chr1	57890188	57890226
chr1	57890237	57890238
chr1	57890256	57890274
chr1	58715339	58716090
chr1	59041912	59043252
chr1	59088975	59089558
chr1	59247988	59248477
chr1	59280300	59280532
chr1	59612439	59612850
chr1	59762445	59762446
chr1	59762524	59762527
chr1	59937629	59938232
chr1	60280049	60280738
chr1	60392497	60392598
chr1	60435264	60435800
chr1	60539228	60539633
chr1	61281950	61281951
chr1	61508578	61508677
chr1	61509070	61509148
chr1	61509161	61509421
chr1	61516348	61516349
chr1	61516363	61516375
chr1	61519541	61519821
chr1	61522578	61523052
chr1	61547643	61547644
chr1	61547787	61547853
chr1	61547882	61548250
chr1	61548494	61548510
chr1	61548525	61548676
chr1	61548872	61549065
chr1	61549079	61549547
chr1	62119810	62120114
chr1	62208042	62208069
chr1	62208384	62208569
chr1	62660570	62661000
chr1	62784111	62784221
chr1	62784237	62784269
chr1	62784281	62784288
chr1	62784302	62785104
chr1	62785116	62785131
chr1	63135508	63135974
chr1	63153754	63154023
chr1	63227107	63227117
chr1	63227134	63227434
chr1	63227449	63227450
chr1	63539523	63539887
chr1	63789372	63789672
chr1	63789698	63789708
chr1	63789772	63789797
chr1	63789821	63789830
chr1	63789843	63789844
chr1	63789926	63789929
chr1	63789979	63790042
chr1	63790054	63790055
chr1	63795428	63796153
chr1	63938959	63938969
chr1	63939295	63939301
chr1	63939313	63939314
chr1	63939326	63939327
chr1	63939381	63939382
chr1	63939398	63939406
chr1	63939435	63939437
chr1	63939453	63939495
chr1	63939507	63939532
chr1	63939560	63939629
chr1	63939656	63939657
chr1	63939713	63940078
chr1	64059266	64059267
chr1	64059279	64059536
chr1	64239543	64239553
chr1	64239721	64239790
chr1	64239928	64239929
chr1	64239985	64240369
chr1	64240380	64240381
chr1	64240459	64240515
chr1	64240531	64240554
chr1	64240577	64240578
chr1	64240594	64240596
chr1	64240622	64240675
chr1	64240686	64240714
chr1	64240726	64240731
chr1	64240742	64240819
chr1	64666868	64667452
chr1	64667464	64667465
chr1	64667478	64667479
chr1	64936097	64936657
chr1	64936983	64937276
chr1	64971137	64971710
chr1	65210497	65210655
chr1	65210674	65210696
chr1	65210791	65210792
chr1	65210804	65211071
chr1	65532540	65532721
chr1	65532741	65533339
chr1	65533357	65533362
chr1	65613088	65613355
chr1	65613366	65613711
chr1	65613748	65613760
chr1	65613774	65613845
chr1	65613859	65613916
chr1	65614086	65614319
chr1	65614622	65614634
chr1	65719974	65720345
chr1	65731276	65731937
chr1	65774836	65774837
chr1	65774856	65774857
chr1	65774882	65775322
chr1	65775469	65775775
chr1	65775867	65775868
chr1	65775888	65775937
chr1	65885951	65885963
chr1	65885995	65886211
chr1	65990948	65991816
chr1	66258398	66258412
chr1	66258457	66259026
chr1	66998743	66999043
chr1	66999054	66999059
chr1	67218056	67218057
chr1	67218120	67218123
chr1	67218136	67218293
chr1	67487375	67487441
chr1	67772953	67773798
chr1	67773810	67773843
chr1	68101282	68101337
chr1	68298804	68298856
chr1	68298959	68298992
chr1	68299003	68299014
chr1	68299026	68299315
chr1	68517283	68517306
chr1	68696530	68697187
chr1	69283252	69283828
chr1	70032890	70033422
chr1	70033504	70033505
chr1	70033519	70033533
chr1	70033551	70034125
chr1	70034263	70034531
chr1	70686972	70687092
chr1	71512593	71513573
chr1	72748449	72748771
chr1	72749373	72749477
chr1	75139043	75139511
chr1	75417722	75417723
chr1	75417739	75418087
chr1	75418104	75418105
chr1	75601960	75602559
chr1	76080490	76080805
chr1	76081483	76081484
chr1	76081548	76081553
chr1	76081567	76081569
chr1	76081599	76082370
chr1	76262444	76263004
chr1	76540134	76540135
chr1	76540152	76540153
chr1	76540164	76540723
chr1	76540734	76540945
chr1	76577640	76578342
chr1	76578355	76578368
chr1	77230722	77230749
chr1	77230794	77230806
chr1	77230819	77230845
chr1	77230863	77230877
chr1	77230892	77230893
chr1	77333163	77333177
chr1	77333189	77333645
chr1	77333665	77333666
chr1	77333763	77333764
chr1	77333779	77334943
chr1	77747335	77748297
chr1	77748309	77748322
chr1	77748370	77748378
chr1	77748402	77748413
chr1	77748425	77748426
chr1	77748486	77748487
chr1	77748506	77748518
chr1	77748565	77748636
chr1	77748648	77748806
chr1	77997484	77997500
chr1	77997512	77997517
chr1	77997528	77997529
chr1	77997556	77997557
chr1	77997570	77997869
chr1	77997889	77997928
chr1	78148664	78148831
chr1	78277588	78277598
chr1	78335127	78336080
chr1	78511508	78512278
chr1	78956553	78956961
chr1	79472220	79472581
chr1	81500989	81501279
chr1	81644246	81644255
chr1	81644273	81644774
chr1	82266320	82266321
chr1	82266666	82266667
chr1	82267654	82267958
chr1	82268456	82268457
chr1	82268545	82268546
chr1	82268562	82268588
chr1	82268602	82268677
chr1	82268691	82268692
chr1	82268710	82268747
chr1	83242427	83242947
chr1	84326560	84326952
chr1	84464421	84464422
chr1	84464433	84464474
chr1	84543642	84543788
chr1	84543802	84543816
chr1	84764068	84764069
chr1	84764115	84764222
chr1	84764234	84764251
chr1	85086881	85086882
chr1	85155665	85155678
chr1	85358344	85359375
chr1	85462657	85463050
chr1	85463062	85463453
chr1	85463468	85463499
chr1	85463545	85463546
chr1	85463804	85463816
chr1	85463848	85463860
chr1	85463873	85464119
chr1	85464136	85464161
chr1	85464174	85464175
chr1	85513473	85513847
chr1	85513875	85514349
chr1	85514508	85514537
chr1	85666437	85666443
chr1	85666473	85666474
chr1	85666572	85666577
chr1	85667345	85667618
chr1	85930272	85931164
chr1	86042359	86042490
chr1	86042531	86042537
chr1	86042548	86042552
chr1	86042568	86042570
chr1	86042640	86042674
chr1	86042731	86042858
chr1	86042906	86042931
chr1	86046429	86046694
chr1	86081645	86082147
chr1	86576208	86576222
chr1	86576235	86576254
chr1	86576269	86576361
chr1	86576375	86576376
chr1	86576415	86576416
chr1	86576437	86576475
chr1	86620480	86620527
chr1	86620541	86620551
chr1	86620568	86621072
chr1	86622670	86622903
chr1	86681647	86681648
chr1	86681661	86681682
chr1	86681712	86681733
chr1	86681753	86682465
chr1	87019110	87019279
chr1	87364968	87365689
chr1	87366199	87366200
chr1	87380198	87380466
chr1	87429332	87429889
chr1	87430061	87430113
chr1	87430126	87430242
chr1	87794315	87794317
chr1	87994806	87995113
chr1	88922976	88923020
chr1	88928228	88928678
chr1	89593747	89594212
chr1	90098621	90098648
chr1	90228194	90228195
chr1	90263645	90263780
chr1	90286636	90286966
chr1	90286993	90286994
chr1	90450202	90450668
chr1	91172038	91172767
chr1	91183021	91183329
chr1	91183344	91183532
chr1	91183659	91183686
chr1	91195137	91195304
chr1	91195957	91195975
chr1	91195988	91196222
chr1	91300938	91300939
chr1	91300954	91301927
chr1	91316396	91316666
chr1	91316677	91316690
chr1	91316701	91316704
chr1	91316718	91316724
chr1	91316739	91316768
chr1	91316779	91316780
chr1	91316794	91316800
chr1	91316811	91316846
chr1	91316863	91316864
chr1	91317183	91317184
chr1	91317212	91317213
chr1	91317230	91317360
chr1	91359246	91359638
chr1	92001084	92001325
chr1	92001361	92001373
chr1	92350888	92351507
chr1	92351521	92351522
chr1	92907434	92907649
chr1	92945866	92946294
chr1	93250164	93250172
chr1	93250187	93250267
chr1	93250299	93250300
chr1	93426567	93426797
chr1	93427004	93427172
chr1	93635657	93636194
chr1	93913489	93913490
chr1	93913507	93913509
chr1	93913520	93913771
chr1	93913909	93914142
chr1	93914759	93914819
chr1	93914859	93914861
chr1	93914878	93914889
chr1	94146826	94146842
chr1	94146854	94146855
chr1	94146881	94146902
chr1	94147022	94147503
chr1	94312131	94312438
chr1	94374451	94374452
chr1	94374611	94374612
chr1	94374662	94374665
chr1	94374679	94374783
chr1	94375063	94375261
chr1	94702668	94703420
chr1	94712845	94713552
chr1	95006872	95006891
chr1	95006904	95006905
chr1	95007316	95007336
[truncated: 44,403 more rows]
