# Supplementary material for: Deep learning approach for predicting functional Z-DNA regions using omics data
Source: Sci Rep. 2020 Nov 5;10:19134. doi: 10.1038/s41598-020-76203-1 (PMC7644757; doi:10.1038/s41598-020-76203-1)
Supplement: Supplementary file 6 — Supplementary File 3. [file 41598_2020_76203_MOESM6_ESM.bed]

# Deep learning approach for predicting functional Z-DNA regions using omics data
# Nazar Beknazarov, Seungmin Jin and Maria Poptsova
#
# Supplementary File S3. Combined DeepZ whole-genome annotation trained on Shin data set and DeepZ whole-genome annotation trained on Kouzin-Wu data set
#
chr1	4999	5000
chr1	9813	10754
chr1	10894	11449
chr1	14999	15000
chr1	19999	20000
chr1	28965	29620
chr1	34999	35000
chr1	51524	51961
chr1	136702	136719
chr1	136826	136863
chr1	136894	136934
chr1	136960	137019
chr1	137314	137315
chr1	237734	237735
chr1	237748	237749
chr1	237770	237780
chr1	436755	437117
chr1	437159	437192
chr1	437206	437207
chr1	437582	438135
chr1	441940	442305
chr1	442319	442322
chr1	449229	450010
chr1	450030	450034
chr1	450046	450048
chr1	459999	460000
chr1	521475	521644
chr1	533201	534229
chr1	540574	540620
chr1	540698	540986
chr1	544999	545000
chr1	545640	545657
chr1	545682	545720
chr1	545732	545733
chr1	545746	545751
chr1	545919	546214
chr1	546724	547863
chr1	559999	560000
chr1	564495	565371
chr1	565634	565847
chr1	566045	566841
chr1	567242	568190
chr1	568786	568906
chr1	569267	570066
chr1	570113	570166
chr1	570193	570267
chr1	574999	575000
chr1	713999	714468
chr1	714999	715000
chr1	724139	724206
chr1	724999	725000
chr1	725297	725346
chr1	726300	726373
chr1	726802	727120
chr1	762742	762890
chr1	763016	763017
chr1	763029	763458
chr1	802008	802469
chr1	802481	802518
chr1	805143	805555
chr1	805570	805574
chr1	824999	825000
chr1	839782	840274
chr1	840326	840328
chr1	856660	856671
chr1	859017	859061
chr1	859082	859670
chr1	859878	860321
chr1	860671	860699
chr1	875874	876125
chr1	877051	877550
chr1	877587	877588
chr1	877804	878111
chr1	894602	894813
chr1	894838	894974
chr1	894999	895000
chr1	895876	895927
chr1	895962	896023
chr1	896157	896198
chr1	896210	896211
chr1	896224	896269
chr1	896456	896458
chr1	896509	896820
chr1	902637	902650
chr1	933658	933676
chr1	933690	933777
chr1	933789	933823
chr1	933834	933836
chr1	933999	934153
chr1	934391	934955
chr1	934974	935000
chr1	936280	936335
chr1	954815	955343
chr1	955368	955369
chr1	955381	955393
chr1	955462	956054
chr1	968328	968334
chr1	968357	968402
chr1	968573	968586
chr1	968609	968616
chr1	968629	968990
chr1	969250	969762
chr1	969797	969798
chr1	969809	970142
chr1	975736	976346
chr1	976514	976761
chr1	976794	976864
chr1	994999	995000
chr1	1004067	1004289
chr1	1004641	1005187
chr1	1014909	1015016
chr1	1015028	1015029
chr1	1051487	1051865
chr1	1051905	1052178
chr1	1072314	1072326
chr1	1072339	1072698
chr1	1136778	1137106
chr1	1141778	1141998
chr1	1148714	1148720
chr1	1148737	1148840
chr1	1149090	1149128
chr1	1167291	1167298
chr1	1167320	1167340
chr1	1167351	1167518
chr1	1167567	1168885
chr1	1181831	1181841
chr1	1181926	1181927
chr1	1184999	1185000
chr1	1186365	1186366
chr1	1194349	1194750
chr1	1209128	1209418
chr1	1223822	1223907
chr1	1223978	1223979
chr1	1224039	1224055
chr1	1225266	1225584
chr1	1225595	1225600
chr1	1225623	1225630
chr1	1242909	1242923
chr1	1242934	1243429
chr1	1243440	1243485
chr1	1243718	1243719
chr1	1243784	1244275
chr1	1259999	1260000
chr1	1260191	1260201
chr1	1260218	1260230
chr1	1264989	1264999
chr1	1284035	1284514
chr1	1284526	1284595
chr1	1284611	1285055
chr1	1289643	1289644
chr1	1289663	1290592
chr1	1290730	1291156
chr1	1310450	1310989
chr1	1334318	1334319
chr1	1334369	1334421
chr1	1334448	1334450
chr1	1334999	1335000
chr1	1342554	1342849
chr1	1355387	1355462
chr1	1362921	1363331
chr1	1370752	1371285
chr1	1406916	1406921
chr1	1406936	1407484
chr1	1440419	1440425
chr1	1440437	1440520
chr1	1447312	1447593
chr1	1447683	1447685
chr1	1447703	1447798
chr1	1447816	1447846
chr1	1476138	1476157
chr1	1476179	1476188
chr1	1476283	1476284
chr1	1478994	1478997
chr1	1479013	1479056
chr1	1509999	1510000
chr1	1510201	1510422
chr1	1534540	1535721
chr1	1535741	1535787
chr1	1549999	1550000
chr1	1551250	1551255
chr1	1551295	1551300
chr1	1551536	1551749
chr1	1565643	1566063
chr1	1580371	1580649
chr1	1590454	1590901
chr1	1623806	1623928
chr1	1624062	1624066
chr1	1624093	1624768
chr1	1631357	1631870
chr1	1632191	1632193
chr1	1632446	1632470
chr1	1643592	1643604
chr1	1643616	1643835
chr1	1655735	1656194
chr1	1677525	1677529
chr1	1677554	1677555
chr1	1677568	1677569
chr1	1677653	1678011
chr1	1709547	1709609
chr1	1709649	1709666
chr1	1709688	1710127
chr1	1713817	1713853
chr1	1713983	1714027
chr1	1814999	1815000
chr1	1822091	1822092
chr1	1822126	1822133
chr1	1822162	1822816
chr1	1823194	1823196
chr1	1839999	1840000
chr1	1850193	1850489
chr1	1850856	1851019
chr1	1875522	1875832
chr1	1902306	1902869
chr1	1910429	1910482
chr1	1910513	1910514
chr1	1910525	1910538
chr1	1910670	1910978
chr1	1934999	1935000
chr1	1935048	1935560
chr1	1950793	1951305
chr1	1976188	1976197
chr1	1976211	1976667
chr1	1981625	1981644
chr1	1981766	1981771
chr1	1981870	1982232
chr1	1982304	1982327
chr1	2005299	2005566
chr1	2064787	2064788
chr1	2064999	2065000
chr1	2087019	2087020
chr1	2087070	2087071
chr1	2121032	2121033
chr1	2121175	2121176
chr1	2136742	2136787
chr1	2136885	2137430
chr1	2139283	2139440
chr1	2160368	2160414
chr1	2179999	2180000
chr1	2246060	2246066
chr1	2246083	2246127
chr1	2246305	2246406
chr1	2246417	2246423
chr1	2246488	2246489
chr1	2246511	2246522
chr1	2246539	2246543
chr1	2246559	2246812
chr1	2279943	2280355
chr1	2316452	2316463
chr1	2316546	2316559
chr1	2316571	2316612
chr1	2322614	2322638
chr1	2322649	2322676
chr1	2323001	2323041
chr1	2323064	2323071
chr1	2323113	2323117
chr1	2323135	2323179
chr1	2323228	2323290
chr1	2323316	2323330
chr1	2323497	2323502
chr1	2323563	2323622
chr1	2344164	2344258
chr1	2359999	2360000
chr1	2371715	2372189
chr1	2372221	2372224
chr1	2374999	2375000
chr1	2375264	2375570
chr1	2383476	2383477
chr1	2412417	2412519
chr1	2457636	2457768
chr1	2461466	2461629
chr1	2477738	2477742
chr1	2486967	2487129
chr1	2509999	2510000
chr1	2517804	2517830
chr1	2518003	2518682
chr1	2561873	2561921
chr1	2561946	2561947
chr1	2561966	2561985
chr1	2561996	2562125
chr1	2562168	2562169
chr1	2562187	2562190
chr1	2562222	2562482
chr1	2583636	2583911
chr1	2584999	2585000
chr1	2585090	2585737
chr1	2628870	2629355
chr1	2757401	2757540
chr1	2813095	2813096
chr1	2813151	2813156
chr1	2985615	2985649
chr1	2985666	2985676
chr1	3030654	3031173
chr1	3097542	3098021
chr1	3098032	3098560
chr1	3156604	3156677
chr1	3164141	3164414
chr1	3227535	3227575
chr1	3229999	3230000
chr1	3282470	3282561
chr1	3309999	3310000
chr1	3310487	3310488
chr1	3310632	3310639
chr1	3310651	3310672
chr1	3339999	3340000
chr1	3369999	3370000
chr1	3370727	3371475
chr1	3418469	3418792
chr1	3426940	3426964
chr1	3426976	3427000
chr1	3427012	3427013
chr1	3427035	3427047
chr1	3427062	3427069
chr1	3427133	3427152
chr1	3447725	3448273
chr1	3459999	3460000
chr1	3499795	3500549
chr1	3527631	3528186
chr1	3541598	3541614
chr1	3541630	3541656
chr1	3541676	3541709
chr1	3541740	3541743
chr1	3541757	3541831
chr1	3541845	3541881
chr1	3541897	3541919
chr1	3542046	3542068
chr1	3567262	3567754
chr1	3567765	3567944
chr1	3567982	3568037
chr1	3568083	3568084
chr1	3568096	3568111
chr1	3568147	3568173
chr1	3568628	3569326
chr1	3569557	3569583
chr1	3585319	3585381
chr1	3585401	3585717
chr1	3649423	3649622
chr1	3663479	3663480
chr1	3664090	3664112
chr1	3688665	3688729
chr1	3688751	3688755
chr1	3688766	3688767
chr1	3689068	3689323
chr1	3692518	3692560
chr1	3692571	3692594
chr1	3712519	3712582
chr1	3712594	3712749
chr1	3712987	3713217
chr1	3773225	3773328
chr1	3773366	3773533
chr1	3773654	3773656
chr1	3773669	3773761
chr1	3773777	3773778
chr1	3773830	3773858
chr1	3774999	3775000
chr1	3785129	3785333
chr1	3816675	3816917
chr1	3817416	3817430
chr1	3817454	3817455
chr1	3817881	3818016
chr1	3824924	3825059
chr1	3827498	3827501
chr1	3827515	3827516
chr1	4059676	4059935
chr1	4060003	4060052
chr1	4060066	4060088
chr1	4060099	4060115
chr1	4204568	4204739
chr1	4204756	4204761
chr1	4204774	4204775
chr1	4204786	4204796
chr1	4363003	4363487
chr1	4363506	4363511
chr1	4417148	4417204
chr1	5446976	5446979
chr1	5560711	5560883
chr1	5642866	5642867
chr1	5929049	5929063
chr1	5929082	5929083
chr1	5939838	5939938
chr1	6051573	6051752
chr1	6051763	6051773
chr1	6052984	6053016
chr1	6093282	6093518
chr1	6131696	6131712
chr1	6131724	6132000
chr1	6132018	6132019
chr1	6187788	6188265
chr1	6208727	6208730
chr1	6208743	6209111
chr1	6239563	6239841
chr1	6239893	6240831
chr1	6240857	6240861
chr1	6240934	6240935
chr1	6240946	6240974
chr1	6240989	6240995
chr1	6259489	6259915
chr1	6259999	6260000
chr1	6264999	6265000
chr1	6268739	6269650
chr1	6295646	6295740
chr1	6295820	6295887
chr1	6295958	6295959
chr1	6295974	6295991
chr1	6296004	6296169
chr1	6305170	6305514
chr1	6309245	6309489
chr1	6319999	6320000
chr1	6320193	6320209
chr1	6320359	6320373
chr1	6320854	6321482
chr1	6364960	6365584
chr1	6452954	6452990
chr1	6453008	6453228
chr1	6453330	6453472
chr1	6453527	6453572
chr1	6479115	6479162
chr1	6479195	6479323
chr1	6479434	6479437
chr1	6479453	6479595
chr1	6479606	6479608
chr1	6479625	6479626
chr1	6479653	6479660
chr1	6479673	6479685
chr1	6479813	6479821
chr1	6479840	6479849
chr1	6479866	6479867
chr1	6479880	6479903
chr1	6479948	6479949
chr1	6479968	6479969
chr1	6479999	6480000
chr1	6480025	6480063
chr1	6480096	6480097
chr1	6480150	6480190
chr1	6480819	6480836
chr1	6480861	6480862
chr1	6484839	6485366
chr1	6500259	6501134
chr1	6507065	6507670
chr1	6508026	6508065
chr1	6508120	6509149
chr1	6514240	6514997
chr1	6515247	6515779
chr1	6521663	6521664
chr1	6521675	6521676
chr1	6521707	6521755
chr1	6531055	6531152
chr1	6531543	6531787
chr1	6545206	6545785
chr1	6557203	6557867
chr1	6614384	6614771
chr1	6639999	6640000
chr1	6661838	6662930
chr1	6673483	6673581
chr1	6673595	6673616
chr1	6673634	6673636
chr1	6673655	6673658
chr1	6674687	6674697
chr1	6674710	6675000
chr1	6675079	6675104
chr1	6675243	6675245
chr1	6675258	6675259
chr1	6685550	6685555
chr1	6685573	6685628
chr1	6685663	6685684
chr1	6761675	6762169
chr1	6799095	6799247
chr1	6844999	6845000
chr1	6845532	6845642
chr1	6845709	6845734
chr1	6845803	6846144
chr1	6846155	6846170
chr1	7023667	7023934
chr1	7023949	7023950
chr1	7394999	7395000
chr1	7395189	7395234
chr1	7599999	7600000
chr1	7628877	7628944
chr1	7661099	7661369
chr1	7661389	7661390
chr1	7740340	7741029
chr1	7764074	7764525
chr1	7764542	7764572
chr1	7764796	7765895
chr1	7843847	7843987
chr1	7844015	7844934
chr1	7844999	7845000
chr1	7945613	7945614
chr1	7945660	7945877
chr1	7992729	7992745
chr1	7992762	7992763
chr1	7992780	7992781
chr1	7992807	7992816
chr1	8002420	8002736
chr1	8021372	8022045
chr1	8035473	8035474
chr1	8035507	8035518
chr1	8035541	8035542
chr1	8035560	8035561
chr1	8050252	8050652
chr1	8064999	8065000
chr1	8085743	8086599
chr1	8086611	8086612
chr1	8086876	8086877
chr1	8086906	8086938
chr1	8086962	8086969
chr1	8086994	8087073
chr1	8214820	8215030
chr1	8229999	8230000
chr1	8249999	8250000
chr1	8254999	8255000
chr1	8257862	8258208
chr1	8262321	8262341
chr1	8262360	8262459
chr1	8272028	8272394
chr1	8277309	8277334
chr1	8277345	8277346
chr1	8277453	8277776
chr1	8319999	8320000
chr1	8377719	8378486
chr1	8378513	8378516
chr1	8403544	8403955
chr1	8403978	8404013
chr1	8404027	8404028
chr1	8483549	8483984
chr1	8484999	8485000
chr1	8585933	8586335
chr1	8763124	8763125
chr1	8763310	8763755
chr1	8877636	8877772
chr1	8909021	8909171
chr1	8938043	8938189
chr1	8939338	8939420
chr1	8939436	8939477
chr1	8949999	8950000
chr1	9099433	9099443
chr1	9099461	9099502
chr1	9099538	9099736
chr1	9129999	9130000
chr1	9131614	9131973
chr1	9188725	9189399
chr1	9242183	9242661
chr1	9242704	9242705
chr1	9242716	9242717
chr1	9242989	9243574
chr1	9243613	9243614
chr1	9258715	9259031
chr1	9294678	9294711
chr1	9294744	9294785
chr1	9294810	9294854
chr1	9294913	9295013
chr1	9295036	9295189
chr1	9352348	9352362
chr1	9352396	9352400
chr1	9352412	9352431
chr1	9352443	9352444
chr1	9352571	9352578
chr1	9352615	9352815
chr1	9352826	9352837
chr1	9352960	9353050
chr1	9353064	9353118
chr1	9353130	9353139
chr1	9353156	9353453
chr1	9353505	9353824
chr1	9353838	9353897
chr1	9353909	9353915
chr1	9353937	9353975
chr1	9471130	9471402
chr1	9471441	9471473
chr1	9488968	9489171
chr1	9513452	9513680
chr1	9513696	9513697
chr1	9555341	9555342
chr1	9555354	9555634
chr1	9555669	9555675
chr1	9599482	9599705
chr1	9599999	9600000
chr1	9648617	9649506
chr1	9687072	9687599
chr1	9712022	9712028
chr1	9712039	9712049
chr1	9712068	9712549
chr1	9747755	9747764
chr1	9749432	9749900
chr1	9749999	9750000
chr1	9883136	9883157
chr1	9883188	9883195
chr1	9883218	9884601
chr1	9884724	9884755
chr1	9884774	9884784
chr1	9884800	9884810
chr1	9884821	9884874
chr1	9969845	9970550
chr1	9970590	9970617
chr1	10003149	10003659
chr1	10010468	10010678
chr1	10057109	10058224
chr1	10094999	10095000
chr1	10269999	10270000
chr1	10270789	10271172
chr1	10271184	10271185
chr1	10271205	10271269
chr1	10458586	10458657
chr1	10458693	10458700
chr1	10458713	10459052
chr1	10459071	10459084
chr1	10459441	10459632
chr1	10490214	10490672
chr1	10532446	10532777
chr1	10532790	10532795
chr1	10534883	10535105
chr1	10554999	10555000
chr1	10699427	10699944
chr1	10754730	10755244
chr1	10759999	10760000
chr1	10764723	10764903
chr1	10764999	10765000
chr1	10804402	10804831
chr1	10839473	10839474
chr1	10839485	10839569
chr1	10853879	10854658
chr1	10854669	10854670
chr1	10856351	10856427
chr1	10856470	10856471
chr1	10856493	10856982
chr1	10864508	10864824
chr1	10895855	10895970
chr1	10896031	10896032
chr1	10896115	10896287
chr1	10926991	10927543
chr1	10948516	10948682
chr1	10948701	10948702
chr1	10948766	10948767
chr1	10948812	10949264
chr1	11072652	11072786
chr1	11119620	11119697
chr1	11119766	11119767
chr1	11119989	11120081
chr1	11159858	11159968
chr1	11159999	11160000
chr1	11309975	11310456
chr1	11322768	11322994
chr1	11399999	11400000
chr1	11434047	11434505
chr1	11525265	11525315
chr1	11538669	11538670
chr1	11538782	11538784
chr1	11538805	11538849
chr1	11538862	11538951
chr1	11539153	11539285
chr1	11539303	11539304
chr1	11539999	11540000
chr1	11540108	11540110
chr1	11540162	11540498
chr1	11540523	11540534
chr1	11540545	11540547
chr1	11561420	11562066
chr1	11582566	11583056
chr1	11610782	11611039
chr1	11629999	11630000
chr1	11668859	11668879
chr1	11668890	11668900
chr1	11668923	11668926
chr1	11668950	11668951
chr1	11669075	11669076
chr1	11710493	11710894
chr1	11714331	11714332
chr1	11714344	11714507
chr1	11714750	11715086
chr1	11724142	11724282
chr1	11724300	11724307
chr1	11724324	11724326
chr1	11724356	11724360
chr1	11751014	11751017
chr1	11751043	11751044
chr1	11751239	11751998
chr1	11752014	11752019
chr1	11752041	11752055
chr1	11752132	11752184
chr1	11752206	11752207
chr1	11762137	11762138
chr1	11762149	11762364
chr1	11762377	11762378
chr1	11762395	11762396
chr1	11779999	11780000
chr1	11790252	11790326
chr1	11796004	11796005
chr1	11796076	11796202
chr1	11822011	11822376
chr1	11865579	11865580
chr1	11866174	11866189
chr1	11866226	11866261
chr1	11919112	11919113
chr1	11919126	11919639
chr1	11968114	11969135
chr1	11969638	11970007
chr1	11985497	11986255
chr1	11986294	11986313
chr1	11986324	11986610
chr1	11989999	11990000
chr1	11994650	11994913
chr1	11994999	11995000
chr1	12039999	12040000
chr1	12040405	12040549
chr1	12106962	12107117
chr1	12107130	12107151
chr1	12107300	12107335
chr1	12123264	12123340
chr1	12123375	12123383
chr1	12123397	12123859
chr1	12184999	12185000
chr1	12226892	12226894
chr1	12226905	12226907
chr1	12226925	12226928
chr1	12226942	12226986
chr1	12227022	12227042
chr1	12227172	12227173
chr1	12227192	12227221
chr1	12227237	12227676
chr1	12251784	12251946
chr1	12251972	12251973
chr1	12289933	12290192
chr1	12404999	12405000
chr1	12538155	12538595
chr1	12538707	12538708
chr1	12588583	12588592
chr1	12588608	12588743
chr1	12588777	12588784
chr1	12599999	12600000
chr1	12600045	12600286
chr1	12600297	12600514
chr1	12600585	12600588
chr1	12600603	12600604
chr1	12609282	12609290
chr1	12609302	12609307
chr1	12609321	12609331
chr1	12609347	12609412
chr1	12609706	12609772
chr1	12609892	12610152
chr1	12610179	12610180
chr1	12655209	12655553
chr1	12655899	12655913
chr1	12655935	12656212
chr1	12677033	12677278
chr1	12678389	12678394
chr1	12678412	12678453
chr1	12678504	12678573
chr1	12679999	12680000
chr1	13434999	13435000
chr1	13839535	13840345
chr1	13840385	13840387
chr1	13840399	13840636
chr1	13910655	13910813
chr1	13910831	13910851
chr1	13984590	13984792
chr1	13984811	13984847
chr1	13984918	13984919
chr1	13984944	13984945
chr1	13984958	13984959
chr1	13984995	13985000
chr1	13999999	14000000
chr1	14026762	14026907
chr1	14026975	14026976
chr1	14027076	14027180
chr1	14027193	14027243
chr1	14027273	14027275
chr1	14027314	14027315
chr1	14219265	14219856
chr1	14747078	14747092
chr1	14747193	14747373
chr1	14747386	14747466
chr1	14747479	14747480
chr1	14924999	14925148
chr1	14925172	14925173
chr1	14925221	14925252
chr1	14925263	14925906
chr1	14925917	14926022
chr1	14926035	14926036
chr1	14926048	14926059
chr1	14926073	14926089
chr1	15059999	15060000
chr1	15250484	15251496
chr1	15479687	15479689
chr1	15479706	15479770
chr1	15479784	15479800
chr1	15479811	15479823
chr1	15479834	15479837
chr1	15479856	15479857
chr1	15479868	15479872
chr1	15479897	15479934
chr1	15479999	15480000
chr1	15480020	15480398
chr1	15480425	15480426
chr1	15480478	15480479
chr1	15480626	15480706
chr1	15480718	15480719
chr1	15573560	15574087
chr1	15599084	15599099
chr1	15599117	15599148
chr1	15599162	15599180
chr1	15736017	15736665
chr1	15736691	15736692
chr1	15761857	15762041
chr1	15853010	15853035
chr1	15853070	15853522
chr1	15911300	15911304
chr1	15911350	15911379
chr1	15911395	15911573
chr1	15929999	15930000
chr1	15930108	15930138
chr1	15930168	15930221
chr1	15943759	15944110
chr1	16084999	16085000
chr1	16085169	16085170
chr1	16085207	16085237
chr1	16085252	16085304
chr1	16085379	16085435
chr1	16161328	16161623
chr1	16162294	16162610
chr1	16173995	16174556
chr1	16174593	16174616
chr1	16174627	16175015
chr1	16175026	16175027
chr1	16175910	16176026
chr1	16176045	16176051
chr1	16176364	16176365
chr1	16176382	16176406
chr1	16176566	16176567
chr1	16176588	16176592
chr1	16212835	16212838
chr1	16212862	16212863
chr1	16212875	16213077
chr1	16302408	16302672
chr1	16341368	16341390
chr1	16341411	16341412
chr1	16341423	16341424
chr1	16382745	16382746
chr1	16399602	16400350
chr1	16421162	16421230
chr1	16421241	16421274
chr1	16482065	16482100
chr1	16482142	16482234
chr1	16482371	16482619
chr1	16489157	16489184
chr1	16493991	16494216
chr1	16494516	16494517
chr1	16543888	16544243
chr1	16553202	16553729
chr1	16554368	16554402
chr1	16554413	16554423
chr1	16554446	16554507
chr1	16562933	16562934
chr1	16562961	16563097
chr1	16563559	16563563
chr1	16563614	16563803
chr1	16678797	16678798
chr1	16678812	16679156
chr1	16679172	16679174
chr1	16693484	16693755
chr1	16693769	16693811
chr1	16767018	16767367
chr1	16825182	16825185
chr1	16825227	16825228
chr1	16825275	16825387
chr1	16825544	16825926
chr1	16832917	16833106
chr1	16839548	16839555
chr1	16839568	16841008
chr1	16860695	16862693
chr1	16871687	16872641
chr1	16874377	16874833
chr1	16886251	16886491
chr1	16934999	16935000
chr1	16939204	16940482
chr1	16947657	16947658
chr1	16947676	16947753
chr1	16947790	16947791
chr1	16950954	16950966
chr1	16957315	16957673
chr1	16970941	16971496
chr1	16973454	16975011
chr1	16983000	16984009
chr1	16984683	16985106
chr1	16992349	16992350
chr1	16992369	16992370
chr1	16992568	16993850
chr1	17004553	17004964
chr1	17004999	17005000
chr1	17006733	17007185
chr1	17012424	17012791
chr1	17019087	17020867
chr1	17025923	17028024
chr1	17028038	17028039
chr1	17028062	17028068
chr1	17028081	17028082
chr1	17029895	17029906
chr1	17029999	17030000
chr1	17033673	17034764
chr1	17051457	17051931
chr1	17053669	17054773
chr1	17054999	17055000
chr1	17059999	17060000
chr1	17066621	17067877
chr1	17067910	17067925
chr1	17068081	17068111
chr1	17074999	17075000
chr1	17075331	17075763
chr1	17076454	17077470
chr1	17077496	17077497
chr1	17085395	17086414
chr1	17086439	17086440
chr1	17086509	17087087
chr1	17097987	17097990
chr1	17098011	17098014
chr1	17098031	17098032
chr1	17186088	17186549
chr1	17186613	17186816
chr1	17188275	17189109
chr1	17189999	17190000
chr1	17194999	17195000
chr1	17198627	17200205
chr1	17216022	17216272
chr1	17222265	17223397
chr1	17223422	17223423
chr1	17223437	17223448
chr1	17223551	17223553
chr1	17223566	17223622
chr1	17231507	17232248
chr1	17232269	17232398
chr1	17240315	17240812
chr1	17265382	17265740
chr1	17274720	17275276
chr1	17275332	17275333
chr1	17287491	17287691
chr1	17287707	17287708
chr1	17306928	17306951
chr1	17306964	17306965
chr1	17307001	17307316
chr1	17338109	17338637
chr1	17338655	17338669
chr1	17380492	17380767
chr1	17386376	17386382
chr1	17445682	17446103
chr1	17454999	17455000
chr1	17475623	17476006
chr1	17764087	17764544
chr1	17764593	17764666
chr1	17764686	17764690
chr1	17764999	17765000
chr1	17765110	17765125
chr1	17766190	17766527
chr1	17824999	17825000
chr1	17866012	17866536
chr1	18023499	18023500
chr1	18023520	18023821
chr1	18081735	18081955
chr1	18085713	18085718
chr1	18085731	18085956
chr1	18434614	18434743
chr1	18437430	18437584
chr1	18808926	18809092
chr1	18809103	18809613
chr1	18957625	18957809
chr1	18957824	18957825
chr1	18969999	18970000
chr1	19043344	19043894
chr1	19181194	19181382
chr1	19282036	19282934
chr1	19282975	19282987
chr1	19283072	19283073
chr1	19283098	19283103
chr1	19536706	19537012
chr1	19577958	19578364
chr1	19600311	19600809
chr1	19614883	19615665
chr1	19638354	19638850
chr1	19664999	19665000
chr1	19665069	19665070
chr1	19665089	19665282
chr1	19794999	19795000
chr1	19812202	19812224
chr1	19812422	19812549
chr1	19939999	19940000
chr1	19970346	19970385
chr1	19970456	19971768
chr1	19971782	19971894
chr1	19971920	19971922
chr1	19991158	19991766
chr1	19991791	19991792
chr1	19991816	19991817
chr1	19992098	19992789
chr1	20005527	20005804
chr1	20126474	20126483
chr1	20141069	20141542
chr1	20204999	20205000
chr1	20208680	20208681
chr1	20208705	20208706
chr1	20208721	20209053
chr1	20310945	20311404
chr1	20492147	20492168
chr1	20492181	20492182
chr1	20492263	20492280
chr1	20512328	20512850
chr1	20569475	20569783
chr1	20669536	20670106
chr1	20670124	20670137
chr1	20692592	20693595
chr1	20772965	20773015
chr1	20789999	20790000
chr1	20799999	20800000
chr1	20810625	20810627
chr1	20810638	20810844
chr1	20810892	20810901
chr1	20811726	20811968
chr1	20811980	20812312
chr1	20834639	20834683
chr1	20879054	20879075
chr1	20879112	20879113
chr1	20879146	20879152
chr1	20879194	20880561
chr1	20959777	20960130
chr1	21023416	21023634
chr1	21043795	21044755
chr1	21058160	21058825
chr1	21058851	21058861
chr1	21113126	21113366
chr1	21113778	21113982
chr1	21142303	21142576
chr1	21142619	21142629
chr1	21142642	21142653
chr1	21142795	21142796
chr1	21142833	21142836
chr1	21142868	21142949
chr1	21142960	21142961
chr1	21349999	21350000
chr1	21350363	21350911
chr1	21379414	21379522
chr1	21379726	21380466
chr1	21502705	21503114
chr1	21564999	21565000
chr1	21594999	21595000
chr1	21616368	21617016
chr1	21671571	21671595
chr1	21671606	21671701
chr1	21671738	21671739
chr1	21671750	21671767
chr1	21671808	21671816
chr1	21671835	21671841
chr1	21671854	21671861
chr1	21671872	21671873
chr1	21671884	21671885
chr1	21754538	21755469
chr1	21766617	21766618
chr1	21766629	21766630
chr1	21766771	21766778
chr1	21766793	21766849
chr1	21767014	21767130
chr1	21829034	21829053
chr1	21829092	21829416
chr1	21829434	21829443
chr1	21835606	21835621
chr1	21835633	21836544
chr1	21901410	21901539
chr1	21945604	21945618
chr1	21945629	21945763
chr1	21945879	21945967
chr1	21948670	21949217
chr1	21977889	21978722
chr1	21985603	21986207
chr1	21994999	21995000
chr1	21995510	21995908
chr1	22109511	22109711
chr1	22140784	22141404
chr1	22263360	22264450
chr1	22369999	22370000
chr1	22379009	22379329
chr1	22379999	22380000
chr1	22446554	22446780
chr1	22448003	22448119
chr1	22468731	22469284
chr1	22469337	22469538
chr1	22469768	22469770
chr1	22469788	22470169
chr1	22674999	22675000
chr1	22699411	22699472
chr1	22778194	22778592
chr1	22889565	22890235
chr1	23037367	23038417
chr1	23279516	23280508
chr1	23345721	23346153
chr1	23494291	23494835
chr1	23494999	23495000
chr1	23504067	23504068
chr1	23543342	23543349
chr1	23543364	23544230
chr1	23670751	23670758
chr1	23670788	23670789
chr1	23670801	23670816
chr1	23695383	23695541
chr1	23718799	23719257
chr1	23750228	23750550
chr1	23750563	23750568
chr1	23750708	23751629
chr1	23763373	23763767
chr1	23763816	23763817
chr1	23809999	23810000
chr1	23810355	23810542
chr1	23810580	23810635
chr1	23810650	23810774
chr1	23810835	23810916
chr1	23830389	23830467
chr1	23830670	23830671
chr1	23830688	23830695
chr1	23830710	23830936
chr1	23856998	23857075
chr1	23857092	23857151
chr1	23857163	23857329
chr1	23881443	23881454
chr1	23884999	23885000
chr1	23885913	23885916
chr1	23894526	23894743
chr1	23894873	23895088
chr1	23945927	23946223
chr1	24014953	24014955
chr1	24014999	24015000
chr1	24018109	24018449
chr1	24069887	24070060
chr1	24070531	24070532
chr1	24104863	24105130
chr1	24127215	24127229
chr1	24127242	24127493
chr1	24151863	24152005
chr1	24164999	24165000
chr1	24165092	24165113
chr1	24165148	24165231
chr1	24179613	24179614
chr1	24179649	24179663
chr1	24179729	24179730
chr1	24179773	24179774
chr1	24179788	24180000
chr1	24180025	24180030
chr1	24194195	24194485
chr1	24194503	24194505
chr1	24194597	24194605
chr1	24194670	24194911
chr1	24194999	24195000
chr1	24229062	24229714
chr1	24306725	24306964
chr1	24319805	24319832
chr1	24319850	24319851
chr1	24319902	24320000
chr1	24320086	24320434
chr1	24320475	24320479
chr1	24320495	24320496
chr1	24320508	24320835
chr1	24358727	24358728
chr1	24397418	24397597
chr1	24434999	24435000
chr1	24513552	24513993
chr1	24514171	24514261
chr1	24522441	24522701
chr1	24529999	24530000
chr1	24538519	24539052
chr1	24648814	24649004
chr1	24649067	24649165
chr1	24649179	24649203
chr1	24739999	24740000
chr1	24828752	24828790
chr1	24829163	24829178
chr1	24829190	24829660
chr1	24882396	24882866
chr1	24969382	24969873
chr1	24969999	24970000
chr1	25071885	25071918
chr1	25072000	25072004
chr1	25072420	25072528
chr1	25125953	25125954
chr1	25126002	25126453
chr1	25126898	25126906
chr1	25127037	25127065
chr1	25159676	25159690
chr1	25159868	25159869
chr1	25159882	25159925
chr1	25159940	25159968
chr1	25159980	25160065
chr1	25160078	25160109
chr1	25160122	25160127
chr1	25160187	25160188
chr1	25174515	25174564
chr1	25174592	25174593
chr1	25174633	25174719
chr1	25174749	25174750
chr1	25174872	25174873
chr1	25174891	25174983
chr1	25174998	25175010
chr1	25255917	25256500
chr1	25256693	25256711
chr1	25297488	25297757
chr1	25520666	25520897
chr1	25559999	25560000
chr1	25566638	25566640
chr1	25566653	25566654
chr1	25566667	25566685
chr1	25573799	25574093
chr1	25593304	25593522
chr1	25594419	25594430
chr1	25594471	25594472
chr1	25664745	25664803
chr1	25664999	25665000
chr1	25739999	25740000
chr1	25756597	25756634
chr1	25756648	25756747
chr1	25756764	25756772
chr1	25757818	25757993
chr1	25869999	25870018
chr1	25894999	25895000
chr1	25913032	25913089
chr1	25929999	25930000
chr1	25930462	25930469
chr1	25930484	25930883
chr1	25930900	25930934
chr1	25942929	25944799
chr1	26126718	26127013
chr1	26146413	26146414
chr1	26185742	26186121
chr1	26201703	26202487
chr1	26202502	26202516
chr1	26232133	26232214
chr1	26232225	26232235
chr1	26232798	26233042
chr1	26249221	26249222
chr1	26249238	26249489
chr1	26324519	26325021
chr1	26362549	26362631
chr1	26371959	26371971
chr1	26371984	26373172
chr1	26373183	26373352
chr1	26438109	26438361
chr1	26487858	26488650
chr1	26490675	26491014
chr1	26496259	26496471
chr1	26551509	26552087
chr1	26606471	26606601
chr1	26633109	26633115
chr1	26633127	26633184
chr1	26633198	26633199
chr1	26662848	26663474
chr1	26686431	26686448
chr1	26686459	26687093
chr1	26735096	26735346
chr1	26737312	26737439
chr1	26737450	26737451
chr1	26737784	26738074
chr1	26738086	26738111
chr1	26758534	26758908
chr1	26758921	26758925
chr1	26799445	26799804
chr1	26799999	26800000
chr1	26826796	26826923
chr1	26827212	26827213
chr1	26827443	26827537
chr1	26856091	26856304
chr1	26856500	26856634
chr1	26922572	26923403
chr1	26923444	26923445
chr1	26946887	26947626
chr1	26947638	26947645
chr1	27004057	27004058
chr1	27004071	27004252
chr1	27019441	27019839
chr1	27019999	27020000
chr1	27021903	27022367
chr1	27022385	27022472
chr1	27022501	27022508
chr1	27024999	27025000
chr1	27049999	27050000
chr1	27070626	27070860
chr1	27129911	27129912
chr1	27129928	27129929
chr1	27129948	27129953
chr1	27129965	27129973
chr1	27129989	27129994
chr1	27130010	27130103
chr1	27130132	27130441
chr1	27130468	27130535
chr1	27130551	27130603
chr1	27130680	27130689
chr1	27130709	27130731
chr1	27143806	27143811
chr1	27143822	27143842
chr1	27143865	27143878
chr1	27145167	27145274
chr1	27145291	27145303
chr1	27145318	27145319
chr1	27145340	27145341
chr1	27145454	27145521
chr1	27145573	27145574
chr1	27153140	27153141
chr1	27153154	27153160
chr1	27153191	27153313
chr1	27153333	27153370
chr1	27153394	27153623
chr1	27189999	27190000
chr1	27216525	27216836
chr1	27226840	27227038
chr1	27240390	27240399
chr1	27248207	27248240
chr1	27286599	27287127
chr1	27320137	27320343
chr1	27320426	27321037
chr1	27321049	27321060
chr1	27332543	27332867
chr1	27332878	27332890
chr1	27338846	27339336
chr1	27339999	27340000
chr1	27358067	27358116
chr1	27358134	27358141
chr1	27358156	27358173
chr1	27358190	27358206
chr1	27358222	27358242
chr1	27358263	27358264
chr1	27479999	27480000
chr1	27481436	27481796
chr1	27560846	27561332
chr1	27561503	27561693
chr1	27615347	27615739
chr1	27615755	27615771
chr1	27648449	27648974
chr1	27668504	27668523
chr1	27675953	27676158
chr1	27676267	27676756
chr1	27676778	27677102
chr1	27677354	27677358
chr1	27677383	27677395
chr1	27677416	27677462
chr1	27677482	27677491
chr1	27687018	27687501
chr1	27692710	27693115
chr1	27709638	27710002
chr1	27718899	27718902
chr1	27718914	27718941
chr1	27718974	27718979
chr1	27719035	27719262
chr1	27719344	27719345
chr1	27729999	27730000
chr1	27744999	27745000
chr1	27754999	27755000
chr1	27815751	27816004
chr1	27854266	27854983
chr1	27854999	27855000
chr1	27894949	27894950
chr1	27894974	27895323
chr1	27895347	27895355
chr1	27901748	27902704
chr1	27929999	27930000
chr1	27930530	27930714
chr1	27942040	27942339
chr1	27960611	27960650
chr1	27960662	27960663
chr1	27961082	27961097
chr1	27986327	27986333
chr1	27986593	27986633
chr1	27994679	27994680
chr1	27994696	27995034
chr1	27995859	27995860
chr1	28052959	28052975
chr1	28099549	28099573
chr1	28099679	28099846
chr1	28099999	28100000
chr1	28157097	28157456
chr1	28179999	28180000
chr1	28184999	28185000
chr1	28199999	28200000
chr1	28241105	28241360
chr1	28269999	28270000
chr1	28415129	28415151
chr1	28559456	28559636
chr1	28585951	28587120
chr1	28623268	28623270
chr1	28623287	28623288
chr1	28623326	28623327
chr1	28655343	28655717
chr1	28696210	28696233
chr1	28764582	28764748
chr1	28832382	28832383
chr1	28832409	28832413
chr1	28832438	28832439
chr1	28832457	28832687
chr1	28844604	28844870
chr1	28844916	28845257
chr1	28857000	28857338
chr1	28879346	28879685
chr1	28908031	28908036
chr1	28908055	28908639
chr1	28918821	28918834
chr1	28918845	28918851
chr1	28918866	28919331
chr1	28969425	28969753
chr1	28974996	28975732
chr1	28995155	28995609
chr1	29063156	29063634
chr1	29101705	29102145
chr1	29138439	29139291
chr1	29189435	29189813
chr1	29189829	29189830
chr1	29189844	29189856
chr1	29203839	29203856
chr1	29203875	29203886
chr1	29203907	29203923
chr1	29211498	29211724
chr1	29241303	29241304
chr1	29241316	29241318
chr1	29241354	29241383
chr1	29241399	29241430
chr1	29241445	29241538
chr1	29448470	29448471
chr1	29448485	29448827
chr1	29460984	29460985
chr1	29461005	29461014
chr1	29508422	29508427
chr1	29508446	29508658
chr1	29557376	29557554
chr1	29562773	29563334
chr1	29563437	29563474
chr1	29563486	29563496
chr1	29563648	29564269
chr1	29564311	29564312
chr1	29564340	29564392
chr1	29564432	29565123
chr1	29585916	29586082
chr1	29586248	29586734
chr1	29587122	29587416
chr1	29598370	29598371
chr1	29598383	29598524
chr1	29609999	29610000
chr1	29691953	29691961
chr1	29706053	29706267
chr1	29804999	29805000
chr1	29839999	29840000
chr1	30179872	30179873
chr1	30179905	30179906
chr1	30179924	30180009
chr1	30184999	30185000
chr1	30196076	30196841
chr1	30298088	30298124
chr1	30559000	30559030
chr1	30559045	30559052
chr1	30559099	30559119
chr1	31124504	31124754
chr1	31128009	31128721
chr1	31158013	31158026
chr1	31158040	31158591
chr1	31191422	31191430
chr1	31191441	31191791
chr1	31280083	31280562
chr1	31380727	31380754
chr1	31380791	31380813
chr1	31380824	31380899
chr1	31381127	31381408
chr1	31381457	31381939
chr1	31411753	31411807
chr1	31538393	31538881
chr1	31628262	31628475
chr1	31635667	31635705
chr1	31654377	31654688
chr1	31654785	31654808
chr1	31654999	31655000
chr1	31655244	31655391
chr1	31655409	31655412
chr1	31655432	31655443
chr1	31712006	31712918
chr1	31769999	31770000
chr1	31846484	31846728
chr1	31885871	31886112
chr1	31904528	31905119
chr1	31907204	31907205
chr1	31907221	31907290
chr1	32014561	32014729
chr1	32042815	32042816
chr1	32042854	32042866
chr1	32042893	32042894
chr1	32045756	32045870
chr1	32052555	32052801
chr1	32083153	32083462
chr1	32208415	32208719
chr1	32226182	32226225
chr1	32228413	32228668
chr1	32229423	32229612
chr1	32229752	32230166
chr1	32230206	32230207
chr1	32237486	32238696
chr1	32254933	32254934
chr1	32254945	32254946
chr1	32254999	32255000
chr1	32281586	32281855
chr1	32403035	32403616
chr1	32403688	32403767
chr1	32403778	32403792
chr1	32403811	32403953
chr1	32404022	32404337
chr1	32409999	32410000
chr1	32410070	32410082
chr1	32410096	32410285
chr1	32429814	32429934
chr1	32429999	32430000
chr1	32479138	32479605
chr1	32479999	32480000
chr1	32538365	32538675
chr1	32573555	32573775
chr1	32574999	32575000
chr1	32599228	32599279
chr1	32599293	32599294
chr1	32599306	32599307
chr1	32645201	32645672
chr1	32705877	32706098
chr1	32706726	32707220
chr1	32713886	32714067
chr1	32738228	32738229
chr1	32741080	32741459
chr1	32757496	32757650
chr1	32757691	32757979
chr1	32799999	32800000
chr1	32800782	32801073
chr1	32801221	32802091
chr1	32816564	32816822
chr1	32817079	32817348
chr1	32817362	32817369
chr1	32826904	32828074
chr1	32859999	32860000
chr1	32860203	32860450
chr1	32892466	32892836
chr1	32914028	32914120
chr1	32930427	32931131
chr1	32966441	32966628
chr1	32986134	32986248
chr1	33004948	33005134
chr1	33005183	33005712
chr1	33116593	33116603
chr1	33116622	33116912
chr1	33168087	33168504
chr1	33168534	33168538
chr1	33177872	33178115
chr1	33178130	33178150
chr1	33207301	33207787
chr1	33219278	33219279
chr1	33219292	33220167
chr1	33224999	33225000
chr1	33225761	33226046
chr1	33269907	33269966
chr1	33269979	33270150
chr1	33270240	33270242
chr1	33270253	33270281
chr1	33282830	33283212
chr1	33336165	33336845
chr1	33351790	33352491
chr1	33358393	33359373
chr1	33359387	33359411
chr1	33366744	33366755
chr1	33366778	33367235
chr1	33390503	33390504
chr1	33390523	33390527
chr1	33390588	33390804
chr1	33390819	33390828
chr1	33429409	33430166
chr1	33430284	33430635
chr1	33438499	33438898
chr1	33439999	33440000
chr1	33454999	33455000
chr1	33502425	33502616
chr1	33502638	33502671
chr1	33502689	33502690
chr1	33516611	33516955
chr1	33517586	33517645
chr1	33517850	33517896
chr1	33517909	33518496
chr1	33518508	33518549
chr1	33564999	33565000
chr1	33592711	33593128
chr1	33615498	33615707
chr1	33627103	33627104
chr1	33627146	33627147
chr1	33627177	33627265
chr1	33646469	33646479
chr1	33646508	33647228
chr1	33647246	33647249
chr1	33721687	33721688
chr1	33721701	33721705
chr1	33721723	33721823
chr1	33721835	33722076
chr1	33722128	33722129
chr1	33722191	33722713
chr1	33742004	33742227
chr1	33742238	33742239
chr1	33772265	33773017
chr1	33807825	33808271
chr1	33814817	33815700
chr1	33816085	33816299
chr1	33829961	33830039
chr1	33895934	33896829
chr1	33896845	33896863
chr1	33896918	33896927
chr1	33974783	33974784
chr1	33974802	33974803
chr1	33974833	33974879
chr1	33974899	33975006
chr1	33975790	33975799
chr1	34090605	34090677
chr1	34090692	34090759
chr1	34098758	34098953
chr1	34558365	34558366
chr1	34558395	34558396
chr1	34629545	34629781
chr1	34630521	34630735
chr1	34642442	34643065
chr1	34712975	34713249
chr1	35243207	35243586
chr1	35258490	35258831
chr1	35304734	35304788
chr1	35318370	35318536
chr1	35325241	35325541
chr1	35351016	35351821
chr1	35390499	35390717
chr1	35394314	35395643
chr1	35433156	35433672
chr1	35433697	35433708
chr1	35442488	35442506
chr1	35442525	35442534
chr1	35442558	35442580
chr1	35442607	35442919
chr1	35544959	35544987
chr1	35544999	35545000
chr1	35657521	35657839
chr1	35658600	35658601
chr1	35658614	35658682
chr1	35734252	35734335
chr1	35734447	35734459
chr1	35734999	35735000
chr1	36023328	36023422
chr1	36042580	36042927
chr1	36042942	36042965
chr1	36056409	36056410
chr1	36106995	36107308
chr1	36173045	36173046
chr1	36173308	36173954
chr1	36234974	36235036
chr1	36235060	36235193
chr1	36273514	36273809
chr1	36274999	36275000
chr1	36348592	36348862
chr1	36349626	36349627
chr1	36396499	36397019
chr1	36549495	36549751
chr1	36549767	36549775
chr1	36549890	36549891
chr1	36549905	36549906
chr1	36549925	36549926
chr1	36549946	36550024
chr1	36550040	36550041
chr1	36554297	36554685
chr1	36590972	36591167
chr1	36614895	36615431
chr1	36622122	36622150
chr1	36622177	36622187
chr1	36622204	36622205
chr1	36622538	36622556
chr1	36622569	36622596
chr1	36622607	36622608
chr1	36622630	36622659
chr1	36644149	36644599
chr1	36689727	36690051
chr1	36709305	36709371
chr1	36709383	36709690
chr1	36709712	36709719
chr1	36771850	36771851
chr1	36771884	36771901
chr1	36771918	36772479
chr1	36772491	36772617
chr1	36772636	36772763
chr1	36772824	36772825
chr1	36786677	36786945
chr1	36786972	36787410
chr1	36787898	36788053
chr1	36788065	36788351
chr1	36788410	36788655
chr1	36788794	36788919
chr1	36789122	36789123
chr1	36789140	36789165
chr1	36789187	36789188
chr1	36789199	36789200
chr1	36863442	36863581
chr1	36929792	36930173
chr1	37169425	37169586
chr1	37389999	37390000
chr1	37498672	37498673
chr1	37498706	37498739
chr1	37498759	37498760
chr1	37499610	37500625
chr1	37939842	37939907
chr1	37939931	37940107
chr1	37940121	37940275
chr1	37979978	37980030
chr1	37980223	37980608
chr1	37999999	38000000
chr1	38000063	38000348
chr1	38010215	38010456
chr1	38019857	38020055
chr1	38022585	38022595
chr1	38061545	38061548
chr1	38077260	38077508
chr1	38099666	38099895
chr1	38099999	38100000
chr1	38100129	38100765
chr1	38100780	38100815
chr1	38218399	38219054
chr1	38219604	38219605
chr1	38219624	38219659
chr1	38219673	38219736
chr1	38219753	38219926
chr1	38219938	38219942
chr1	38229999	38230000
chr1	38230021	38230272
chr1	38231336	38231392
chr1	38259333	38260215
chr1	38260237	38260253
chr1	38260266	38260271
chr1	38261121	38261323
chr1	38273838	38273920
chr1	38274213	38274326
chr1	38274403	38274404
chr1	38412630	38412841
chr1	38454999	38455000
chr1	38455521	38456031
chr1	38461618	38461619
chr1	38461655	38461656
chr1	38461674	38461689
chr1	38461757	38461768
chr1	38461787	38461788
chr1	38470782	38471336
chr1	38478043	38478045
chr1	38478062	38478335
chr1	38511073	38513379
chr1	38599839	38599918
chr1	38599999	38600000
chr1	38690841	38690958
chr1	38794999	38795000
chr1	38812355	38812409
chr1	38942032	38942391
chr1	39044059	39044594
chr1	39113050	39113056
chr1	39113256	39113271
chr1	39113283	39113285
chr1	39113297	39113298
chr1	39113339	39113340
chr1	39174612	39174705
chr1	39249550	39249862
chr1	39269656	39270139
chr1	39283472	39284168
chr1	39324999	39325000
chr1	39325468	39325688
chr1	39338868	39338869
chr1	39338946	39338949
chr1	39338994	39339006
chr1	39339032	39339103
chr1	39434999	39435000
chr1	39456746	39457059
chr1	39546863	39547862
chr1	39570656	39570855
chr1	39570875	39571492
chr1	39571637	39571640
chr1	39679999	39680000
chr1	39699934	39700524
chr1	39874267	39875240
chr1	39956451	39958187
chr1	39980357	39980775
chr1	39980827	39980837
chr1	39980881	39981212
chr1	39981432	39981614
chr1	40004999	40005000
chr1	40025288	40025338
chr1	40025359	40025362
chr1	40025395	40025464
chr1	40041428	40041559
chr1	40041589	40041621
chr1	40042033	40042037
chr1	40042073	40042141
chr1	40042374	40042734
chr1	40098365	40098979
chr1	40098994	40098995
chr1	40104933	40105419
chr1	40105475	40105484
chr1	40105501	40105522
chr1	40105573	40105581
chr1	40105678	40105679
chr1	40112134	40112140
chr1	40112169	40112192
chr1	40136936	40138039
chr1	40138051	40138062
chr1	40149389	40150051
chr1	40156916	40157354
chr1	40157609	40157618
chr1	40157634	40157635
chr1	40157653	40158420
chr1	40158433	40158458
chr1	40204295	40204654
chr1	40236225	40236232
chr1	40236247	40236250
chr1	40236266	40236267
chr1	40236283	40237208
chr1	40253634	40255179
chr1	40255192	40255194
chr1	40264999	40265000
chr1	40273724	40273871
chr1	40273947	40273948
chr1	40273961	40273962
chr1	40273977	40273988
chr1	40274000	40274137
chr1	40335346	40335717
chr1	40349035	40349287
chr1	40366396	40367294
chr1	40367329	40367335
chr1	40367397	40367812
chr1	40367960	40368163
chr1	40388182	40388183
chr1	40388199	40388200
chr1	40388214	40388215
chr1	40388305	40388307
chr1	40399999	40400000
chr1	40420550	40421014
chr1	40464999	40465000
chr1	40506434	40506444
chr1	40562733	40562734
chr1	40562746	40563095
chr1	40626857	40627236
chr1	40627541	40627652
chr1	40666545	40666599
chr1	40723399	40724047
chr1	40769271	40769354
chr1	40769436	40769733
chr1	40781034	40781424
chr1	40782181	40783217
chr1	40804498	40804626
chr1	40804999	40805000
chr1	40839185	40839290
chr1	40839362	40839534
chr1	40839985	40840415
chr1	40849999	40850000
chr1	40853371	40853962
chr1	40915538	40915959
chr1	40974185	40974636
chr1	40974999	40975000
chr1	40997218	40997465
chr1	41024571	41024575
chr1	41024594	41024756
chr1	41024768	41024958
chr1	41024971	41024972
chr1	41119999	41120000
chr1	41131042	41131289
chr1	41131314	41131327
chr1	41131352	41131370
chr1	41131395	41131398
chr1	41157215	41157573
chr1	41157649	41157650
chr1	41157703	41157760
chr1	41157780	41157960
chr1	41174999	41175000
chr1	41239999	41240000
chr1	41249045	41249046
chr1	41249076	41250176
chr1	41267895	41267946
chr1	41267957	41268360
chr1	41283919	41283920
chr1	41283945	41284560
chr1	41303848	41303853
chr1	41303883	41304221
chr1	41304359	41304418
chr1	41327045	41327830
chr1	41327877	41327904
chr1	41349703	41350388
chr1	41418254	41418375
chr1	41444999	41445000
chr1	41445302	41445303
chr1	41627795	41627846
chr1	41707129	41707144
chr1	41707158	41707216
chr1	41707227	41707234
chr1	41707265	41707267
chr1	41707555	41707569
chr1	41707585	41707597
chr1	41707615	41708013
chr1	41807725	41807843
chr1	41807860	41807862
chr1	41827028	41828286
chr1	41831950	41832404
chr1	41832424	41832426
chr1	41847314	41847611
chr1	41847652	41847653
chr1	41847664	41847668
chr1	41847681	41847839
chr1	41847985	41848003
chr1	41848036	41848041
chr1	41848057	41848061
chr1	41848117	41848128
chr1	41848238	41848242
chr1	41848256	41848257
chr1	41848304	41848391
chr1	41869999	41870000
chr1	41889286	41889287
chr1	41889315	41889316
chr1	41889331	41889340
chr1	41889360	41889367
chr1	41889480	41889481
chr1	41889542	41889552
chr1	41889570	41889571
chr1	41889582	41889583
chr1	41898508	41898644
chr1	41949999	41950000
chr1	41961853	41961854
chr1	41961882	41961883
chr1	41961904	41962206
chr1	41962221	41962233
chr1	41962255	41962256
chr1	41962278	41962281
chr1	41962296	41962297
chr1	41967218	41967677
chr1	41981818	41982080
chr1	42010289	42010818
chr1	42010835	42010840
chr1	42010874	42010881
chr1	42010907	42011406
chr1	42011423	42011454
chr1	42011465	42011466
chr1	42011477	42011478
chr1	42039999	42040000
chr1	42127532	42127939
chr1	42128042	42128043
chr1	42128078	42128107
chr1	42128314	42128652
chr1	42204999	42205000
chr1	42383599	42384051
chr1	42501010	42501244
chr1	42501463	42501646
chr1	42611587	42611593
chr1	42611760	42612076
chr1	42612087	42612088
chr1	42612620	42612925
chr1	42631786	42631801
chr1	42799999	42800000
chr1	42800012	42800059
chr1	42800095	42800112
chr1	42800131	42800134
chr1	42800152	42800176
chr1	42800712	42800744
chr1	42800782	42801262
chr1	42801284	42801288
chr1	42845998	42846936
chr1	42922114	42922338
chr1	43123888	43124181
chr1	43124999	43125000
chr1	43148400	43149037
chr1	43216243	43216260
chr1	43216286	43216306
chr1	43216320	43216743
chr1	43232273	43232296
chr1	43232554	43232556
chr1	43232580	43232698
chr1	43232933	43232943
chr1	43250325	43250542
chr1	43250642	43250643
chr1	43250658	43250659
chr1	43250716	43251216
chr1	43382642	43383032
chr1	43389983	43390463
chr1	43423610	43423624
chr1	43423740	43424302
chr1	43424393	43424843
chr1	43473009	43473492
chr1	43473507	43473508
chr1	43533806	43534340
chr1	43585608	43586132
chr1	43599999	43600000
chr1	43613306	43613906
chr1	43672516	43672525
chr1	43672542	43672544
chr1	43672563	43672585
chr1	43672601	43672639
chr1	43738380	43738926
chr1	43751099	43751119
chr1	43751207	43751208
chr1	43770523	43770916
chr1	43814523	43815331
chr1	43824649	43824685
chr1	43824711	43824717
chr1	43824999	43825000
chr1	43832796	43832997
chr1	43967495	43967532
chr1	43967756	43968073
[truncated: 68,287 more rows]
