# Supplementary material for: Deep learning approach for predicting functional Z-DNA regions using omics data
Source: Sci Rep. 2020 Nov 5;10:19134. doi: 10.1038/s41598-020-76203-1 (PMC7644757; doi:10.1038/s41598-020-76203-1)
Supplement: Supplementary file 7 — Supplementary File 4. [file 41598_2020_76203_MOESM7_ESM.txt]

# Deep learning approach for predicting functional Z-DNA regions using omics data
# Nazar Beknazarov, Seungmin Jin and  Maria Poptsova
#
# Supplementary File S4. DeepZ -predicted genes (combined annotation) having Z-DNA in their promoters.

A2M-AS1
AAAS
AADACL2-AS1
AADAT
AAGAB
AAMDC
AAMP
AANAT
AAR2
AARS2
AARSD1
AASDH
AASDHPPT
AATF
ABAT
ABCA1
ABCA17P
ABCA2
ABCA3
ABCA5
ABCA7
ABCB10
ABCB4
ABCB6
ABCB9
ABCC1
ABCC11
ABCC12
ABCC3
ABCC4
ABCC5
ABCC6
ABCC6P1
ABCC6P2
ABCC8
ABCD1
ABCD3
ABCD4
ABCE1
ABCF1
ABCF3
ABCG1
ABCG2
ABCG4
ABHD10
ABHD12
ABHD12B
ABHD13
ABHD14A
ABHD14A-ACY1
ABHD14B
ABHD15
ABHD16A
ABHD17C
ABHD18
ABHD3
ABHD4
ABHD5
ABI2
ABITRAM
ABL1
ABL2
ABLIM1
ABLIM2
ABLIM3
ABO
ABR
ABRAXAS1
ABRAXAS2
ABT1
ABTB1
ABTB2
ACACA
ACAD10
ACAD11
ACAD8
ACAD9
ACADL
ACADM
ACADSB
ACADVL
ACAN
ACAP3
ACAT1
ACAT2
ACBD3
ACBD4
ACBD5
ACBD6
ACBD7
ACBD7-DCLRE1CP1
ACCS
ACD
ACE
ACER2
ACER3
ACHE
ACIN1
ACO1
ACO2
ACOT12
ACOT13
ACOT4
ACOX1
ACOX3
ACOXL
ACP1
ACP2
ACP5
ACP7
ACRBP
ACSF2
ACSF3
ACSL1
ACSL3
ACSL4
ACSL6
ACSS1
ACTB
ACTG1
ACTL6B
ACTL8
ACTN1-AS1
ACTN2
ACTN4
ACTR1A
ACTR3
ACTR3B
ACTR3C
ACTR5
ACTR6
ACTR8
ACVR1
ACVR1B
ACVR1C
ACVR2A
ACVR2B
ACVR2B-AS1
ACVRL1
ACY1
ACYP2
ADA
ADAD1
ADAL
ADAM10
ADAM11
ADAM12
ADAM15
ADAM17
ADAM19
ADAM22
ADAM23
ADAM30
ADAM32
ADAM5
ADAM8
ADAM9
ADAMTS1
ADAMTS10
ADAMTS12
ADAMTS14
ADAMTS15
ADAMTS16
ADAMTS17
ADAMTS18
ADAMTS19-AS1
ADAMTS2
ADAMTS20
ADAMTS3
ADAMTS5
ADAMTS6
ADAMTS7
ADAMTS8
ADAMTS9
ADAMTSL2
ADAMTSL3
ADAMTSL4
ADAP1
ADAP2
ADAR
ADARB1
ADARB2
ADARB2-AS1
ADAT1
ADAT2
ADAT3
ADCK2
ADCK5
ADCY1
ADCY10P1
ADCY3
ADCY4
ADCY5
ADCY6
ADCY6-DT
ADCY9
ADCYAP1R1
ADD2
ADGB
ADGRA1
ADGRA2
ADGRA3
ADGRB2
ADGRB3
ADGRF3
ADGRG2
ADGRG6
ADGRG7
ADGRL1
ADGRL2
ADGRL3
ADGRL4
ADGRV1
ADH5
ADHFE1
ADIPOR2
ADK
ADNP
ADNP-AS1
ADORA2A-AS1
ADORA2B
ADPGK
ADPRHL1
ADPRHL2
ADPRM
ADRA1A
ADRA1B
ADRA1D
ADRA2A
ADRA2B
ADRA2C
ADRB1
ADRB2
ADRM1
ADSL
ADSS1
ADSS2
AEBP1
AEBP2
AFAP1
AFAP1L1
AFAP1L2
AFDN
AFDN-DT
AFF1
AFF1-AS1
AFF4
AFG1L
AFG3L1P
AFG3L2
AFMID
AFTPH
AGA
AGAP1
AGAP11
AGAP12P
AGAP2
AGAP2-AS1
AGAP3
AGBL4
AGBL5
AGBL5-AS1
AGFG1
AGFG2
AGGF1
AGK
AGL
AGMAT
AGO1
AGO2
AGO3
AGO4
AGPAT2
AGPAT3
AGPAT5
AGPS
AGR2
AGRN
AGT
AGTPBP1
AGTR1
AGTRAP
AHCTF1
AHCY
AHCYL1
AHCYL2
AHDC1
AHI1
AHNAK
AHNAK2
AHR
AHSA1
AHSA2P
AIDA
AIF1L
AIFM1
AIFM2
AIFM3
AIG1
AIMP2
AIP
AIRE
AJM1
AJUBA
AK1
AK2
AK3
AK4
AK5
AK7
AK8
AK9
AKAIN1
AKAP1
AKAP10
AKAP12
AKAP3
AKAP5
AKAP8
AKAP9
AKIP1
AKIRIN1
AKIRIN2
AKR1A1
AKR1B1
AKR1E2
AKR7A2
AKR7A3
AKR7L
AKT1S1
AKT2
AKT3
ALAD
ALAS1
ALCAM
ALDH18A1
ALDH1A2
ALDH1A3
ALDH1B1
ALDH1L1
ALDH1L2
ALDH2
ALDH3A1
ALDH3A2
ALDH3B2
ALDH5A1
ALDH7A1
ALDH9A1
ALDOA
ALDOC
ALG1
ALG10
ALG10B
ALG11
ALG13
ALG14
ALG1L9P
ALG2
ALG3
ALG5
ALG6
ALG8
ALG9
ALK
ALKAL1
ALKAL2
ALKBH1
ALKBH2
ALKBH3
ALKBH4
ALKBH5
ALMS1
ALOX12
ALOX12-AS1
ALOX15
ALOX15P1
ALOX5
ALOXE3
ALPL
ALS2
ALS2CL
ALX1
ALX4
ALYREF
AMACR
AMBRA1
AMD1
AMDHD2
AMER3
AMFR
AMIGO1
AMIGO2
AMMECR1
AMMECR1L
AMN1
AMOTL1
AMOTL2
AMPD3
AMPH
AMT
AMZ1
AMZ2
AMZ2P1
ANAPC1
ANAPC10
ANAPC11
ANAPC13
ANAPC16
ANAPC1P1
ANAPC2
ANAPC4
ANAPC5
ANG
ANGEL1
ANGEL2
ANGPTL2
ANGPTL4
ANK1
ANK2
ANK3
ANKDD1A
ANKEF1
ANKFY1
ANKH
ANKHD1
ANKHD1-EIF4EBP3
ANKK1
ANKLE1
ANKLE2
ANKMY2
ANKRA2
ANKRD12
ANKRD13A
ANKRD13C
ANKRD13D
ANKRD16
ANKRD17
ANKRD18A
ANKRD18B
ANKRD18DP
ANKRD19P
ANKRD20A1
ANKRD20A11P
ANKRD20A2
ANKRD20A3
ANKRD20A4
ANKRD20A4-ANKRD20A20P
ANKRD20A5P
ANKRD20A8P
ANKRD22
ANKRD24
ANKRD26
ANKRD27
ANKRD28
ANKRD29
ANKRD30B
ANKRD30BL
ANKRD30BP2
ANKRD31
ANKRD33
ANKRD33B
ANKRD34B
ANKRD34C
ANKRD34C-AS1
ANKRD36
ANKRD36B
ANKRD36BP2
ANKRD36C
ANKRD37
ANKRD40
ANKRD44
ANKRD45
ANKRD46
ANKRD49
ANKRD50
ANKRD52
ANKRD53
ANKRD54
ANKRD6
ANKRD60
ANKRD62
ANKRD63
ANKS1A
ANKS1B
ANKS3
ANKS4B
ANKS6
ANLN
ANO1
ANO2
ANO3
ANO5
ANO6
ANO8
ANP32A
ANP32B
ANP32E
ANPEP
ANTKMT
ANTXR1
ANTXR2
ANXA11
ANXA2
ANXA3
ANXA4
ANXA5
ANXA6
AOPEP
AOX1
AP1B1
AP1G1
AP1S1
AP1S3
AP2A2
AP2B1
AP2M1
AP2S1
AP3B1
AP3B2
AP3M2
AP3S1
AP3S2
AP4B1
AP4B1-AS1
AP4E1
AP4M1
AP4S1
AP5B1
AP5M1
AP5S1
AP5Z1
APAF1
APBA1
APBA2
APBA3
APBB2
APBB3
APC
APCDD1
APCDD1L-DT
APEX1
APEX2
APH1A
APH1B
API5
APIP
APLF
APLN
APLP1
APLP2
APMAP
APOA1-AS
APOB
APOLD1
APOM
APOO
APP
APPBP2
APPL2
APRT
APTR
APTX
AQP11
AQP3
AQP4
AQP5
AQR
ARAP2
ARAP3
ARC
AREG
AREL1
ARF1
ARF3
ARF4
ARF4-AS1
ARF6
ARFGAP1
ARFGAP2
ARFGAP3
ARFGEF1
ARFGEF2
ARFGEF3
ARFIP2
ARFRP1
ARG2
ARGLU1
ARHGAP1
ARHGAP10
ARHGAP11B
ARHGAP12
ARHGAP17
ARHGAP20
ARHGAP21
ARHGAP22
ARHGAP23
ARHGAP24
ARHGAP26
ARHGAP27
ARHGAP28
ARHGAP29
ARHGAP31
ARHGAP31-AS1
ARHGAP33
ARHGAP35
ARHGAP36
ARHGAP39
ARHGAP4
ARHGAP40
ARHGAP42
ARHGAP44
ARHGAP45
ARHGAP5
ARHGAP5-AS1
ARHGAP6
ARHGAP8
ARHGDIA
ARHGDIG
ARHGEF1
ARHGEF10
ARHGEF10L
ARHGEF11
ARHGEF12
ARHGEF16
ARHGEF17
ARHGEF18
ARHGEF25
ARHGEF26
ARHGEF26-AS1
ARHGEF28
ARHGEF3
ARHGEF35
ARHGEF37
ARHGEF39
ARHGEF4
ARHGEF40
ARHGEF5
ARHGEF6
ARHGEF7
ARHGEF7-AS2
ARID1A
ARID1B
ARID2
ARID3A
ARID3C
ARID4A
ARID5A
ARID5B
ARIH1
ARL1
ARL10
ARL14EP
ARL15
ARL16
ARL2
ARL2BP
ARL3
ARL4A
ARL4C
ARL4D
ARL5A
ARL5B
ARL6
ARL6IP1
ARL6IP6
ARL8A
ARL8B
ARL9
ARMC1
ARMC10
ARMC3
ARMC4
ARMC4P1
ARMC6
ARMC7
ARMC8
ARMCX4
ARMH3
ARMH4
ARMT1
ARNT2
ARNTL2
ARPC1A
ARPC1B
ARPC2
ARPC3
ARPC5
ARPC5L
ARPIN
ARPIN-AP3S2
ARPP21
ARRB1
ARRB2
ARRDC1
ARRDC1-AS1
ARRDC2
ARRDC3
ARRDC3-AS1
ARSG
ARSJ
ARSK
ART5
ARTN
ARV1
ARVCF
AS3MT
ASAH1
ASAH2B
ASAP1
ASAP2
ASAP3
ASB1
ASB13
ASB3
ASB6
ASB7
ASCC1
ASCC3
ASCL2
ASCL5
ASDURF
ASF1A
ASF1B
ASH1L
ASH2L
ASIC1
ASIC2
ASL
ASNS
ASNSD1
ASNSP1
ASPG
ASPH
ASPHD1
ASPHD2
ASPSCR1
ASRGL1
ASS1
ASTN1
ASTN2
ASXL1
ASXL2
ASXL3
ASZ1
ATAD1
ATAD2
ATAD2B
ATAD3A
ATAD3B
ATAD5
ATAT1
ATCAY
ATE1
ATE1-AS1
ATF1
ATF3
ATF4
ATF5
ATF6
ATF7
ATF7-NPFF
ATF7IP
ATF7IP2
ATG10
ATG101
ATG12
ATG13
ATG14
ATG16L1
ATG16L2
ATG2A
ATG2B
ATG3
ATG4A
ATG4B
ATG4C
ATG4D
ATG5
ATG7
ATG9A
ATIC
ATL1
ATL2
ATL3
ATM
ATMIN
ATN1
ATOH1
ATOH8
ATOX1
ATP10A
ATP11A
ATP11B
ATP13A1
ATP13A2
ATP13A3
ATP1A1
ATP1A1-AS1
ATP1A3
ATP1B1
ATP1B3
ATP23
ATP2A1-AS1
ATP2A2
ATP2A3
ATP2B1
ATP2B1-AS1
ATP2B4
ATP2C1
ATP2C2
ATP5F1A
ATP5F1B
ATP5F1C
ATP5F1D
ATP5F1E
ATP5MC1
ATP5MC2
ATP5MC3
ATP5ME
ATP5MF
ATP5MF-PTCD1
ATP5MPL
ATP5PB
ATP5PD
ATP5PO
ATP6AP1L
ATP6V0A1
ATP6V0C
ATP6V0CP3
ATP6V0D1
ATP6V0E1
ATP6V0E2
ATP6V0E2-AS1
ATP6V1A
ATP6V1B1-AS1
ATP6V1B2
ATP6V1C1
ATP6V1C2
ATP6V1D
ATP6V1E2
ATP6V1F
ATP6V1G1
ATP6V1G2
ATP6V1G2-DDX39B
ATP6V1H
ATP7B
ATP8A2
ATP8B1
ATP8B2
ATP8B3
ATP9A
ATP9B
ATPAF1
ATPAF2
ATPSCKMT
ATR
ATRAID
ATRIP
ATRIP-TREX1
ATRN
ATRNL1
ATXN1
ATXN1-AS1
ATXN1L
ATXN2
ATXN2-AS
ATXN2L
ATXN3
ATXN7
ATXN7L1
ATXN7L2
ATXN7L3B
AUH
AUNIP
AUP1
AURKA
AURKAIP1
AURKC
AUTS2
AVL9
AVPI1
AVPR1A
AVPR1B
AXDND1
AXIN2
AXL
AZI2
AZIN1
AZIN1-AS1
B2M
B3GALNT1
B3GALNT2
B3GALT4
B3GALT5
B3GALT5-AS1
B3GALT6
B3GAT1
B3GAT2
B3GAT3
B3GLCT
B3GNT10
B3GNT4
B3GNT9
B3GNTL1
B4GALNT1
B4GALNT2
B4GALNT3
B4GALNT4
B4GALT2
B4GALT4
B4GALT5
B4GALT6
B4GALT7
B4GAT1
B9D1
BAALC
BAALC-AS2
BABAM2
BACE1
BACE2
BACH1
BACH2
BAD
BAG1
BAG2
BAG3
BAG5
BAG6
BAHCC1
BAHD1
BAIAP2
BAIAP2-DT
BAIAP2L1
BAIAP3
BANF1
BANP
BAP1
BARD1
BARHL1
BARHL2
BARX2
BASP1
BASP1-AS1
BATF3
BAX
BAZ2A
BAZ2B
BBC3
BBIP1
BBOF1
BBS1
BBS10
BBS4
BBS5
BBS9
BCAN
BCAP29
BCAP31
BCAR1
BCAR3
BCAS2
BCAS3
BCAS4
BCAT1
BCAT2
BCDIN3D
BCDIN3D-AS1
BCKDHA
BCKDHB
BCKDK
BCL11A
BCL11B
BCL2
BCL2L10
BCL2L11
BCL2L12
BCL2L13
BCL2L2
BCL2L2-PABPN1
BCL3
BCL6B
BCL7A
BCL7B
BCL7C
BCL9
BCL9L
BCLAF1
BCOR
BCRP2
BCS1L
BDH1
BDKRB2
BDNF
BDNF-AS
BDP1
BEAN1
BECN1
BEGAIN
BEND3
BEND4
BEND5
BEND6
BEND7
BET1
BET1L
BEX1
BEX2
BEX4
BFAR
BFSP1
BHLHA9
BHLHE40
BHLHE40-AS1
BHLHE41
BHMG1
BHMT
BHMT2
BICC1
BICD1
BICD2
BICDL1
BICDL2
BID
BIN1
BIRC2
BIRC3
BIRC5
BIRC6
BLACAT1
BLCAP
BLMH
BLOC1S1
BLOC1S1-RDH5
BLOC1S2
BLOC1S4
BLOC1S5
BLOC1S5-TXNDC5
BLOC1S6
BLVRA
BLVRB
BMERB1
BMF
BMI1
BMP1
BMP2
BMP3
BMP4
BMP6
BMP7
BMP7-AS1
BMP8A
BMP8B
BMPER
BMPR1A
BMPR1B
BMPR1B-DT
BMPR2
BMS1
BMS1P1
BMS1P2
BMS1P2-AGAP9
BMS1P20
BMS1P21
BMS1P22
BMS1P4
BMS1P4-AGAP5
BMT2
BNC1
BNC2-AS1
BNIP1
BNIP2
BNIP3
BNIP3L
BOC
BOD1
BOD1L1
BOK
BOK-AS1
BOLA1
BOLA2
BOLA2-SMG1P6
BOLA2B
BOLA3
BOLA3-AS1
BOLL
BORA
BORCS5
BORCS7
BORCS7-ASMT
BORCS8
BORCS8-MEF2B
BPHL
BPNT1
BPTF
BRAF
BRAP
BRCA2
BRCC3
BRD1
BRD2
BRD3
BRD3OS
BRD4
BRD7
BRD8
BRD9
BRF1
BRF2
BRI3BP
BRINP1
BRINP2
BRINP3
BRIX1
BRK1
BRMS1
BROX
BRPF1
BRPF3
BRSK2
BRWD1
BRWD1-AS2
BSCL2
BSDC1
BSG
BSN
BSN-DT
BSPRY
BTAF1
BTBD1
BTBD10
BTBD11
BTBD2
BTBD3
BTBD6
BTBD7
BTBD9
BTC
BTD
BTF3
BTF3L4
BTG1
BTG2
BTG3
BTG4
BTK
BTRC
BUB1
BUB1B
BUD13
BUD23
BUD31
BVES
BVES-AS1
BZW1
BZW1-AS1
BZW2
C10orf53
C10orf82
C10orf88
C11orf1
C11orf21
C11orf45
C11orf49
C11orf54
C11orf58
C11orf68
C11orf71
C11orf72
C11orf74
C11orf80
C11orf91
C11orf95
C11orf96
C11orf97
C11orf98
C12orf10
C12orf29
C12orf4
C12orf42
C12orf43
C12orf45
C12orf49
C12orf56
C12orf57
C12orf65
C12orf66
C12orf73
C12orf76
C14orf132
C14orf28
C14orf39
C15orf40
C15orf48
C15orf56
C15orf61
C15orf65
C16orf58
C16orf70
C16orf71
C16orf72
C16orf74
C16orf86
C16orf87
C16orf91
C17orf100
C17orf102
C17orf113
C17orf49
C17orf58
C17orf64
C17orf67
C17orf75
C17orf80
C17orf97
C18orf21
C18orf25
C18orf32
C18orf54
C19orf12
C19orf44
C19orf47
C19orf48
C19orf53
C19orf57
C19orf67
C19orf73
C1D
C1GALT1
C1GALT1C1
C1QBP
C1QL1
C1QL2
C1QL4
C1QTNF1
C1QTNF2
C1QTNF3
C1QTNF9
C1R
C1RL
C1orf112
C1orf115
C1orf131
C1orf159
C1orf167
C1orf174
C1orf194
C1orf198
C1orf21
C1orf220
C1orf229
C1orf35
C1orf43
C1orf50
C1orf52
C1orf53
C1orf56
C1orf61
C1orf74
C1orf87
C1orf94
C2
C20orf194
C20orf85
C21orf58
C21orf59-TCP10L
C21orf62-AS1
C21orf91
C22orf46
C2CD2
C2CD2L
C2CD3
C2CD4A
C2CD4B
C2CD4C
C2CD4D-AS1
C2CD5
C2CD6
C2orf15
C2orf27A
C2orf27B
C2orf42
C2orf50
C2orf68
C2orf69
C2orf72
C2orf73
C2orf76
C2orf88
C3orf14
C3orf33
C3orf38
C3orf52
C3orf67
C3orf70
C3orf80
C4orf19
C4orf3
C4orf33
C4orf36
C4orf46
C4orf48
C5
C5orf15
C5orf17
C5orf24
C5orf30
C5orf49
C5orf51
C5orf52
C5orf58
C5orf63
C5orf66-AS1
C6orf120
C6orf136
C6orf141
C6orf201
C6orf226
C6orf52
C6orf89
C6orf99
C7orf25
C7orf26
C7orf31
C7orf50
C7orf57
C8G
C8orf31
C8orf33
C8orf34
C8orf34-AS1
C8orf37
C8orf37-AS1
C8orf44
C8orf44-SGK3
C8orf48
C8orf58
C8orf76
C8orf88
C9orf116
C9orf129
C9orf147
C9orf163
C9orf40
C9orf43
C9orf72
C9orf78
C9orf85
CA10
CA11
CA12
CA2
CA3
CA3-AS1
CA4
CA5B
CA5BP1
CA5BP1-CA5B
CA7
CA8
CA9
CAAP1
CAB39
CAB39L
CABCOCO1
CABIN1
CABLES1
CABLES2
CABP1
CABP7
CABYR
CACFD1
CACHD1
CACNA1A
CACNA1B
CACNA1C
CACNA1D
CACNA1E
CACNA1F
CACNA1G
CACNA1H
CACNA2D1
CACNA2D2
CACNA2D3
CACNB1
CACNB2
CACNB3
CACNB4
CACNG2
CACNG3
CACNG5
CACNG6
CACTIN
CACTIN-AS1
CACUL1
CACYBP
CAD
CADM1
CADM2
CADM3
CADM4
CADPS2
CAGE1
CAHM
CALB1
CALB2
CALCOCO1
CALCR
CALD1
CALHM2
CALM1
CALM2
CALM3
CALN1
CALR3
CALU
CALY
CAMK1
CAMK1D
CAMK2B
CAMK2G
CAMK2N2
CAMK4
CAMKK2
CAMKMT
CAMKV
CAMLG
CAMSAP1
CAMSAP2
CAMSAP3
CAMTA1
CAMTA1-DT
CAND2
CANT1
CAP1
CAP2
CAPN10
CAPN10-DT
CAPN14
CAPN15
CAPN2
CAPN5
CAPN7
CAPNS1
CAPRIN2
CAPS2
CAPZA1
CAPZA2
CAPZB
CARD10
CARD11
CARD8
CARF
CARHSP1
CARM1
CARMIL3
CARNMT1
CARNMT1-AS1
CARS1
CARS2
CARTPT
CASC1
CASC2
CASC3
CASC4
CASK
CASKIN1
CASKIN2
CASP2
CASP3
CASP6
CASP7
CASR
CAST
CASTOR1
CASTOR3
CASZ1
CATSPER2
CATSPER2P1
CATSPERD
CATSPERE
CATSPERG
CATSPERZ
CAV1
CAV2
CAVIN1
CBARP
CBFA2T2
CBFA2T3
CBFB
CBLB
CBLC
CBLL1
CBLN1
CBLN2
CBR1
CBR3-AS1
CBR4
CBS
CBWD1
CBWD2
CBWD3
CBWD5
CBWD6
CBX1
CBX2
CBX3
CBX3P2
CBX4
CBX5
CBX6
CBX7
CBX8
CC2D1A
CC2D1B
CC2D2B
CCAR1
CCAR2
CCBE1
CCDC102B
CCDC103
CCDC106
CCDC107
CCDC110
CCDC112
CCDC113
CCDC114
CCDC115
CCDC117
CCDC120
CCDC121
CCDC122
CCDC124
CCDC125
CCDC126
CCDC127
CCDC13
CCDC130
CCDC134
CCDC136
CCDC137
CCDC138
CCDC140
CCDC142
CCDC144A
CCDC144B
CCDC144CP
CCDC144NL
CCDC146
CCDC148
CCDC149
CCDC150
CCDC151
CCDC155
CCDC160
CCDC163
CCDC167
CCDC170
CCDC171
CCDC173
CCDC174
CCDC175
CCDC178
CCDC18
CCDC18-AS1
CCDC180
CCDC181
CCDC184
CCDC185
CCDC191
CCDC200
CCDC24
CCDC25
CCDC3
CCDC34
CCDC37-DT
CCDC38
CCDC39
CCDC40
CCDC43
CCDC47
CCDC50
CCDC57
CCDC58
CCDC59
CCDC6
CCDC62
CCDC63
CCDC66
CCDC68
CCDC69
CCDC7
CCDC74B
CCDC77
CCDC78
CCDC80
CCDC82
CCDC83
CCDC85A
CCDC85B
CCDC85C
CCDC86
CCDC87
CCDC88A
CCDC88C
CCDC90B
CCDC92
CCDC92B
CCDC93
CCDC96
CCDC97
CCEPR
CCER2
CCK
CCKBR
CCL28
CCM2
CCN1
CCN2
CCN3
CCN5
CCNA1
CCNA2
CCNB2
CCNB3
CCNC
CCND3
CCNDBP1
CCNE1
CCNE2
CCNF
CCNG2
CCNH
CCNI
CCNI2
CCNJ
CCNJL
CCNK
CCNL2
CCNO
CCNQ
CCNT1
CCNT2
CCNT2-AS1
CCNY
CCP110
CCPG1
CCR1
CCR10
CCS
CCSAP
CCSER1
CCSER2
CCT2
CCT4
CCT5
CCT6B
CCT6P1
CCT6P3
CCT7
CCT8
CCZ1
CCZ1B
CCZ1P-OR7E38P
CD109
CD151
CD164
CD164L2
CD1D
CD200
CD248
CD274
CD276
CD2BP2
CD302
CD34
CD44
CD47
CD55
CD58
CD59
CD81-AS1
CD82
CD83
CD8A
CD8B
CD8B2
CD9
CD99
CD99L2
CD99P1
CDADC1
CDAN1
CDC123
CDC14C
CDC16
CDC20
CDC20B
CDC25A
CDC25B
CDC25C
CDC26
CDC34
CDC37
CDC37L1
CDC37L1-DT
CDC40
CDC42
CDC42BPA
CDC42BPB
CDC42BPG
CDC42EP1
CDC42EP3
CDC42SE1
CDC42SE2
CDC45
CDC6
CDC73
CDCA2
CDCA3
CDCA4
CDCA5
CDCA7L
CDCP1
CDH1
CDH11
CDH15
CDH18
CDH18-AS1
CDH2
CDH22
CDH23
CDH24
CDH3
CDH4
CDH6
CDH7
CDHR1
CDIP1
CDIPT
CDIPTOSP
CDK1
CDK11A
CDK11B
CDK12
CDK13
CDK14
CDK17
CDK19
CDK20
CDK2AP1
CDK2AP2
CDK4
CDK5
CDK5R1
CDK5RAP1
CDK5RAP2
CDK5RAP3
CDK6
CDK6-AS1
CDK7
CDK8
CDK9
CDKAL1
CDKL1
CDKL2
CDKL3
CDKL4
CDKL5
CDKN1A
CDKN1B
CDKN2A
CDKN2AIP
CDKN2AIPNL
CDKN2B
CDKN2B-AS1
CDKN2C
CDKN2D
CDNF
CDO1
CDS1
CDT1
CDV3
CDX1
CDYL
CDYL2
CEBPA
CEBPA-DT
CEBPB
CEBPB-AS1
CEBPG
CEBPZ
CEBPZOS
CECR7
CELF1
CELF2
CELF2-AS1
CELF4
CELF5
CELF6
CELSR2
CELSR3
CEMIP
CEMIP2
CEMP1
CENPA
CENPB
CENPBD1
CENPC
CENPE
CENPF
CENPJ
CENPK
CENPL
CENPN
CENPO
CENPP
CENPQ
CENPS
CENPS-CORT
CENPU
CENPV
CENPVL1
CENPVL2
CENPVL3
CENPW
CEP104
CEP112
CEP120
CEP126
CEP128
CEP131
CEP135
CEP170
CEP170B
CEP19
CEP192
CEP250
CEP290
CEP295
CEP350
CEP41
CEP44
CEP55
CEP63
CEP70
CEP72
CEP76
CEP78
CEP83
CEP83-DT
CEP85L
CEP95
CEPT1
CERCAM
CERKL
CERNA1
CERNA3
CERS1
CERS2
CERS3
CERS4
CERS6
CERT1
CES2
CES3
CES4A
CETN1
CETN2
CETN3
CFAP100
CFAP161
CFAP20
CFAP221
CFAP298
CFAP300
CFAP410
CFAP43
CFAP44
CFAP45
CFAP52
CFAP53
CFAP54
CFAP58
CFAP58-DT
CFAP61
CFAP69
CFAP74
CFAP77
CFAP97
CFAP99
CFDP1
CFL1
CFL1P1
CFL2
CFLAR
CFTR
CGB7
CGGBP1
CGN
CGNL1
CGREF1
CGRRF1
CH25H
CHAC2
CHAD
CHAF1B
CHAMP1
CHCHD1
CHCHD2
CHCHD3
CHCHD4
CHCHD5
CHCHD6
CHCHD7
CHD1L
CHD4
CHD5
CHD6
CHD7
CHD8
CHD9
CHDH
CHEK1
CHEK2P2
CHERP
CHFR
CHGA
CHGB
CHIC2
CHID1
CHKA
CHL1
CHL1-AS2
CHMP1A
CHMP1B
CHMP2A
CHMP2B
CHMP3
CHMP4B
CHMP4C
CHMP5
CHMP6
CHMP7
CHN1
CHN2
CHODL
CHORDC1
CHP2
CHPF
CHRAC1
CHRD
CHRDL1
CHRDL2
CHRFAM7A
CHRM1
CHRM3
CHRM4
CHRNA3
CHRNA5
CHRNA7
CHRNB4
CHST1
CHST12
CHST13
CHST15
CHST3
CHST6
CHST8
CHST9
CHSY1
CHSY3
CHTF18
CHTF8
CHTOP
CHUK
CIAO1
CIAO2A
CIAO2B
CIAO3
CIAPIN1
CIART
CIB1
CIB2
CIC
CIDEA
CIDEB
CIDECP1
CILK1
CINP
CIPC
CIRBP
CISD1
CISD2
CISD3
CISTR
CITED1
CITED2
CIZ1
CKAP2
CKAP4
CKAP5
CKB
CKLF
CKLF-CMTM1
CKMT1A
CKMT1B
CKMT2
CKMT2-AS1
CKS2
CLASP1
CLASP2
CLBA1
CLCC1
CLCN2
CLCN3
CLCN4
CLCN5
CLCN6
CLCN7
CLDN1
CLDN10
CLDN11
CLDN14
CLDN23
CLDN3
CLDN5
CLDN7
CLDN8
CLDND1
CLEC12A-AS1
CLEC14A
CLEC16A
CLEC18A
CLEC2L
CLGN
CLHC1
CLIC4
CLIC5
CLINT1
CLIP1
CLIP2
CLIP3
CLIP4
CLK1
CLK2
CLK3
CLK4
CLMN
CLMP
CLN3
CLN5
CLN8
CLNS1A
CLOCK
CLP1
CLPB
CLPP
CLPSL2
CLPTM1
CLPTM1L
CLPX
CLSTN1
CLSTN2
CLTA
CLTB
CLTC
CLTCL1
CLU
CLUAP1
CLUH
CLUL1
CLVS2
CMAS
CMC1
CMC2
CMC4
CMIP
CMPK1
CMPK2
CMSS1
CMTM2
CMTM3
CMTM4
CMTM7
CMTM8
CMTR1
CMTR2
CNBP
CNEP1R1
CNGA3
CNIH1
CNIH2
CNIH3
CNIH4
CNKSR2
CNKSR3
CNN3
CNNM1
CNNM4
CNOT10
CNOT11
CNOT2
CNOT2-DT
CNOT4
CNOT6
CNOT6L
CNOT7
CNOT8
CNOT9
CNP
CNPPD1
CNPY1
CNPY2
CNPY3
CNPY3-GNMT
CNR1
CNST
CNTD1
CNTD2
CNTFR
CNTLN
CNTN2
CNTN4
CNTN5
CNTNAP1
CNTNAP2
CNTNAP3
CNTNAP3B
CNTNAP3P2
CNTNAP5
CNTRL
CNTROB
COA1
COA3
COA4
COA5
COA6
COA6-AS1
COA8
COASY
COBL
COBLL1
COCH
COG1
COG2
COG6
COG7
COG8
COIL
COL11A2
COL12A1
COL13A1
COL14A1
COL15A1
COL18A1
COL23A1
COL24A1
COL25A1
COL25A1-DT
COL2A1
COL4A1
COL4A2
COL4A3
COL4A4
COL5A1
COL5A3
COL6A1
COL6A2
COL6A4P1
COL8A2
COL9A2
COL9A3
COLCA1
COLCA2
COLEC10
COLEC11
COLEC12
COLGALT2
COMMD1
COMMD10
COMMD2
COMMD3
COMMD3-BMI1
COMMD4
COMMD4P2
COMMD5
COMMD6
COMMD8
COMMD9
COMT
COMTD1
COP1
COPA
COPB1
COPB2
COPG1
COPRS
COPS2
COPS3
COPS4
COPS6
COPS7A
COPS7B
COPS8
COPS9
COPZ2
COQ2
COQ3
COQ4
COQ5
COQ6
COQ8A
COQ8B
COQ9
CORO1A
CORO1B
CORO1C
CORO2A
CORO2B
CORO6
CORO7
CORO7-PAM16
COTL1
COX10
COX10-AS1
COX11
COX14
COX15
COX16
COX18
COX19
COX20
COX4I1
COX4I2
COX5A
COX6B2
COX6C
COX7A1
COX7A2
COX7C
COX8A
COX8C
CPAMD8
CPB2-AS1
CPD
CPE
CPEB1
CPEB1-AS1
CPEB2
CPEB2-DT
CPEB3
CPEB4
CPED1
CPLANE2
CPLX1
CPLX2
CPLX3
CPM
CPNE1
CPNE2
CPNE3
CPNE5
CPNE7
CPNE8
CPNE9
CPOX
CPPED1
CPQ
CPS1
CPSF1
CPSF2
CPSF3
CPSF4
CPSF6
CPSF7
CPT1A
CPT2
CPTP
CPVL
CPXM1
CR1L
CR2
CRABP1
CRABP2
CRACR2B
CRADD
CRAMP1
CRAT
CRB1
CRB3
CRBN
CRCP
CREB1
CREB3
CREB3L4
CREBBP
CREBL2
CREBZF
CREG1
CREG2
CRELD1
CREM
CRHR1
CRHR2
CRIM1
CRIM1-DT
CRIP2
CRIP3
CRIPT
CRISP2
CRISPLD1
CRISPLD2
CRK
CRKL
CRLF3
CRLS1
CRMP1
CRNDE
CRNKL1
CROCCP2
CRTAC1
CRTAP
CRTC1
CRY2
CRYBA2
CRYBB2
CRYBB2P1
CRYBG1
CRYBG3
CRYGD
CRYL1
CRYZ
CRYZL1
CRYZL2P
CRYZL2P-SEC16B
CSAD
CSDE1
CSE1L
CSE1L-AS1
CSF1
CSGALNACT1
CSGALNACT2
CSK
CSKMT
CSMD3
CSNK1A1
CSNK1E
CSNK1G2
CSNK2A1
CSNK2A2
CSNK2B
CSPG4
CSPG5
CSPP1
CSRNP1
CSRNP2
CSRP1
CSRP2
CST3
CST6
CSTB
CSTF1
CSTF2
CSTF2T
CSTF3
CSTF3-DT
CT45A9
CT66
CT75
CTAG1A
CTAGE15
CTAGE4
CTAGE6
CTAGE9
CTBP1
CTBP1-DT
CTBP2
CTBS
CTCF
CTCFL
CTD-2297D10.2
CTDP1
CTDSP1
CTF1
CTH
CTHRC1
CTNNA2
CTNNAL1
CTNNB1
CTNNBIP1
CTNNBL1
CTNND2
CTNS
CTPS1
CTPS2
CTR9
CTSA
CTSB
CTSC
CTSD
CTSF
CTSH
CTSV
CTTN
CTTNBP2
CTU1
CTU2
CTXN1
CTXN2
CTXND1
CUEDC1
CUEDC2
CUL1
CUL2
CUL3
CUL4A
CUL4B
CUL5
CUL7
CUL9
CUTA
CUTALP
CUTC
CUX1
CUX2
CWC15
CWC25
CWC27
CWF19L1
CWF19L2
CWH43
CXADR
CXCL1
CXCL12
CXCL14
CXCL16
CXCL2
CXCL5
CXCL8
CXCR4
CXXC4
CXXC4-AS1
CXXC5
CXorf38
CXorf40A
CXorf40B
CXorf56
CXorf58
CYB561
CYB561A3
CYB561D1
CYB561D2
CYB5A
CYB5D1
CYB5D2
CYB5R2
CYB5R4
CYBC1
CYC1
CYCS
CYFIP1
CYGB
CYHR1
CYLD
CYP11A1
CYP1A1
CYP1B1
CYP20A1
CYP24A1
CYP26A1
CYP27A1
CYP2J2
CYP2T1P
CYP2U1
CYP39A1
CYP3A43
CYP46A1
CYP4F22
CYP4V2
CYP4X1
CYP51A1
CYP51A1-AS1
CYP7B1
CYREN
CYS1
CYSTM1
CYTH1
CYTH3
CYTL1
CYYR1
CZ1P-ASNS
CZIB
D2HGDH
DAAM1
DAAM2
DAB1
DAB2
DACT1
DACT2
DACT3
DACT3-AS1
DAD1
DAG1
DAGLA
DAGLB
DANCR
DAP
DAP3
DAPK1
DAPK2
DAPK3
DARS1
DARS2
DAW1
DAXX
DAZAP1
DAZL
DBF4
DBF4B
DBH-AS1
DBI
DBIL5P
DBN1
DBNDD1
DBNDD2
DBNL
DBP
DBX2
DCAF1
DCAF10
DCAF11
DCAF12
DCAF12L1
DCAF12L2
DCAF13
DCAF16
DCAF17
DCAF4
DCAF5
DCAF6
DCAF8
DCAKD
DCBLD1
DCDC1
DCDC2
DCDC2C
DCHS2
DCK
DCLK1
DCLK2
DCLRE1A
DCLRE1B
DCLRE1C
DCP1A
DCP1B
DCPS
DCST1-AS1
DCT
DCTD
DCTN1
DCTN5
DCTN6
DCUN1D1
DCUN1D2
DCUN1D3
DCUN1D4
DCUN1D5
DCXR
DCXR-DT
DDA1
DDAH1
DDB1
DDHD1
DDHD2
DDI2
DDIAS
DDIT3
DDIT4
DDIT4L
DDN
DDN-AS1
DDR1
DDT
DDTL
DDX1
DDX10
DDX11-AS1
DDX11L1
DDX11L10
DDX11L16
DDX11L2
DDX11L5
DDX11L9
DDX12P
DDX17
DDX18
DDX19A
DDX20
DDX23
DDX25
DDX27
DDX28
DDX31
DDX39B
DDX39B-AS1
DDX3X
DDX41
DDX42
DDX43
DDX46
DDX47
DDX5
DDX51
DDX52
DDX54
DDX55
DDX59
DDX59-AS1
DDX6
DDX60
DDX60L
DEAF1
DECR1
DEDD
DEDD2
DEF6
DEF8
DEGS1
DEGS2
DEK
DENND11
DENND1A
DENND1B
DENND2A
DENND2B
DENND2C
DENND2D
DENND3
DENND4A
DENND4B
DENND4C
DENND5A
DENND5B
DENND6A
DENND6A-DT
DENR
DEPDC1
DEPDC1B
DEPDC5
DEPDC7
DEPTOR
DERA
DERL2
DERPC
DES
DESI1
DESI2
DET1
DEUP1
DFFA
DFFB
DGAT1
DGCR2
DGCR5
DGCR6
DGCR6L
DGCR8
DGKA
DGKD
DGKE
DGKG
DGKH
DGKI
DGKQ
DGKZ
DGLUCY
DGUOK
DHCR24
DHCR7
DHDDS
DHFR2
DHODH
DHPS
DHRS1
DHRS11
DHRS13
DHRS3
DHRS4-AS1
DHRS4L1
DHRS4L2
DHRS7
DHRSX
DHX15
DHX16
DHX29
DHX30
DHX33
DHX33-DT
DHX34
DHX35
DHX40
DHX8
DHX9
DIABLO
DIAPH1
DIAPH1-AS1
DICER1
DICER1-AS1
DIDO1
DIMT1
DINOL
DIP2A
DIP2B
DIP2C
DIPK1A
DIPK1B
DIPK1C
DIPK2A
DIRAS1
DIRAS2
DIRC3
DIS3L
DIS3L2
DISC1
DISP1
DISP2
DISP3
DIXDC1
DKC1
DKFZP434A062
DKK1
DKK3
DLAT
DLC1
DLD
DLEU1
DLEU2
DLG1-AS1
DLG2
DLG5
DLG5-AS1
DLGAP1
DLGAP1-AS2
DLGAP2
DLGAP3
DLGAP4
DLGAP4-AS1
DLK1
DLK2
DLL3
DLL4
DLST
DLX1
DLX2-DT
DLX3
DLX4
DLX6
DMAC1
DMAC2
DMAC2L
DMAP1
DMBX1
DMC1
DMD
DMGDH
DMKN
DMRT1
DMRT2
DMRT3
DMRTA1
DMTF1
DMTN
DMXL1
DMXL2
DNA2
DNAAF1
DNAAF5
DNAH10
DNAH11
DNAH14
DNAH2
DNAH8
DNAH9
DNAI1
DNAJA1
DNAJA2
DNAJA3
DNAJA4
DNAJB1
DNAJB12
DNAJB14
DNAJB2
DNAJB4
DNAJB5
DNAJB5-DT
DNAJB6
DNAJB9
DNAJC10
DNAJC11
DNAJC13
DNAJC14
DNAJC15
DNAJC16
DNAJC19
DNAJC2
DNAJC21
DNAJC22
DNAJC24
DNAJC25
DNAJC25-GNG10
DNAJC27
DNAJC27-AS1
DNAJC3
DNAJC3-DT
DNAJC30
DNAJC5
DNAJC6
DNAJC7
DNAJC8
DNAJC9
DNAJC9-AS1
DNAL1
DNER
DNLZ
DNM1
DNM1L
DNM1P46
DNM1P50
DNM3
DNMBP
DNMT1
DNMT3A
DNMT3B
DNPEP
DNPH1
DNTTIP1
DNTTIP2
DOC2A
DOC2B
DOCK1
DOCK10
DOCK11
DOCK3
DOCK4
DOCK5
DOCK6
DOCK7
DOCK8
DOCK9
DOCK9-DT
DOHH
DOK1
DOK4
DOK5
DOK6
DOK7
DOLK
DONSON
DOP1A
DOP1B
DOT1L
DPAGT1
DPEP3
DPF1
DPF3
DPH1
DPH3
DPH5
DPH6
DPH7
DPM1
DPM3
DPP10
DPP10-AS1
DPP4
DPP4-DT
DPP6
DPP7
DPP8
DPP9
DPY19L1
DPY19L2
DPY19L2P1
DPY19L2P2
DPY19L2P3
DPY19L2P4
DPY19L3
DPY19L4
DPY30
DPYD
DPYS
DPYSL2
DPYSL3
DPYSL4
DPYSL5
DR1
DRAM1
DRAM2
DRAP1
DRAXIN
DRC1
DRD1
DRD2
DRD4
DRD5
DRD5P2
DRG1
DRG2
DSC3
DSCAM
DSCAM-AS1
DSCAML1
DSCAS
DSCC1
DSE
DSEL
DSG2
DSN1
DSP
DST
DST-AS1
DSTN
DSTYK
DTD1
DTD2
DTL
DTNA
DTNB
DTNBP1
DTWD1
DTWD2
DTX1
DTX4
DTYMK
DUBR
DUOX1
DUOXA1
DUS1L
DUS2
DUS3L
DUS4L
DUS4L-BCAP29
DUSP1
DUSP10
DUSP11
DUSP12
DUSP14
DUSP15
DUSP16
DUSP18
DUSP2
DUSP22
DUSP23
DUSP26
DUSP28
DUSP3
DUSP4
DUSP5
DUSP5P1
DUSP6
DUSP7
DUSP9
DUT
DUXAP10
DUXAP8
DUXAP9
DVL1
DVL2
DVL3
DXO
DYDC1
DYDC2
DYM
DYNC1H1
DYNC1I1
DYNC1I2
DYNC1LI1
DYNC1LI2
DYNC2H1
DYNC2LI1
DYNLL1
DYNLL2
DYNLRB2
DYNLT3
DYRK1A
DYRK1B
DYRK2
DYRK3
DYRK4
DYSF
DZANK1
E2F1
E2F3
E2F4
E2F5
E2F6
E2F7
E2F8
EAPP
EARS2
EBAG9
EBF1
EBF4
EBLN3P
EBPL
ECD
ECE1
ECE2
ECEL1P2
ECH1
ECHDC1
ECHDC2
ECHS1
ECI1
ECI2
ECI2-DT
ECPAS
ECRG4
ECSIT
ECT2
ECT2L
EDA
EDAR
EDARADD
EDC3
EDC4
EDEM1
EDEM2
EDF1
EDN1
EDN3
EDRF1
EDRF1-DT
EED
EEF1A1
EEF1A2
EEF1AKMT1
EEF1AKMT2
EEF1AKMT3
EEF1AKMT4
EEF1AKMT4-ECE2
EEF1B2
EEF1D
EEF1DP3
EEF1G
EEF2
EEF2K
EEF2KMT
EEFSEC
EEPD1
EFCAB1
EFCAB11
EFCAB12
EFCAB13
EFCAB14
EFCAB7
EFCC1
EFEMP1
EFEMP2
EFHB
EFHC1
EFHD1
EFHD2
EFL1
EFL1P1
EFNA1
EFNA3
EFNA4
EFNA5
EFNB2
EFNB3
EFR3A
EFR3B
EFS
EFTUD2
EGFEM1P
EGFL6
EGFL7
EGFLAM
EGFR
EGLN2
EGLN3
EGR2
EGR3
EGR4
EHBP1
EHBP1L1
EHD1
EHD2
EHD3
EHHADH
EHMT1
EHMT2
EI24
EID1
EID2
EID2B
EID3
EIF1
EIF1AD
EIF1AX
EIF1B
EIF1B-AS1
EIF2A
EIF2AK1
EIF2AK4
EIF2B1
EIF2B3
EIF2B4
EIF2B5
EIF2D
EIF2S1
EIF2S2
EIF3A
EIF3B
EIF3CL
EIF3D
EIF3E
EIF3F
EIF3G
EIF3H
EIF3J
EIF3J-DT
EIF3K
EIF3L
EIF3M
EIF4A2
EIF4A3
EIF4B
EIF4E1B
EIF4E2
EIF4E3
EIF4EBP1
EIF4EBP2
EIF4ENIF1
EIF4G1
EIF4G2
EIF4H
EIF5
EIF5A
EIF5A2
EIF5AL1
EIF5B
EIPR1
ELAC1
ELAVL2
ELAVL4
ELDR
ELF1
ELF2
ELF3
ELF3-AS1
ELF4
ELFN1-AS1
ELFN2
ELK3
ELK4
ELL
ELL2
ELMO1
ELMO3
ELMOD1
ELMOD2
ELMOD3
ELMSAN1
ELOA-AS1
ELOA3
ELOA3B
ELOA3D
ELOB
ELOF1
ELOVL2
ELOVL2-AS1
ELOVL3
ELOVL4
ELOVL5
ELOVL6
ELOVL7
ELP1
ELP2
ELP3
ELP5
ELP6
EMC1
EMC1-AS1
EMC10
EMC2
EMC3
EMC3-AS1
EMC4
EMC6
EMC7
EMC8
EMC9
EMD
EME2
EMG1
EMID1
EMILIN2
EML1
EML4
EML5
EML6
EMP2
EMSY
EMX1
EMX2OS
EN1
EN2
ENAH
ENDOD1
ENDOG
ENDOV
ENGASE
ENHO
ENKUR
ENO1
ENO1-AS1
ENO2
ENO3
ENO4
ENOPH1
ENOSF1
ENOX1
ENPP1
ENPP2
ENPP4
ENPP5
ENTPD1-AS1
ENTPD2
ENTPD3
ENTPD5
ENTPD6
ENTPD7
ENTPD8
ENTR1
ENY2
EOGT
EOMES
EP300-AS1
EP400
EP400P1
EPAS1
EPB41L1
EPB41L2
EPB41L3
EPB41L4A
EPB41L4A-DT
EPB41L4B
EPB41L5
EPC1
EPC2
EPCAM
EPG5
EPHA10
EPHA2
EPHA3
EPHA5
EPHA5-AS1
EPHA6
EPHA8
EPHB1
EPHB4
EPHB6
EPHX1
EPHX2
EPHX3
EPM2A
EPM2AIP1
EPN1
EPN2
EPN3
EPO
EPOP
EPOR
EPPK1
EPRS1
EPS15
EPS15L1
EPS8
EPS8L1
EPS8L2
ERAL1
ERAP1
ERBB3
ERBB4
ERBIN
ERC1
ERC2
ERCC1
ERCC4
ERCC5
ERCC6
ERCC6L
ERCC6L2
ERF
ERFE
ERG
ERGIC1
ERGIC3
ERH
ERI1
ERI2
ERI3
ERICH3
ERICH5
ERICH6
ERICH6-AS1
ERICH6B
ERLEC1
ERLIN1
ERLIN2
ERMARD
ERMP1
ERN1
ERN2
ERO1A
ERO1B
ERP29
ERP44
ERRFI1
ERVK3-1
ERVMER34-1
ESAM
ESCO1
ESCO2
ESD
ESF1
ESR1
ESR2
ESRP1
ESRP2
ESRRA
ESRRG
ESS2
ESYT2
ESYT3
ETAA1
ETFA
ETFBKMT
ETFDH
ETFRF1
ETHE1
ETNK1
ETNK2
ETNPPL
ETS1
ETS2
ETV1
ETV3
ETV4
ETV6
ETV7
EVA1A
EVA1C
EVC2
EVI5
EVL
EVPL
EVPLL
EWSR1
EXD2
EXD3
EXO1
EXO5
EXOC2
EXOC3
EXOC3-AS1
EXOC3L2
EXOC5
EXOC6
EXOC6B
EXOC7
EXOC8
EXOG
EXOSC1
EXOSC10
EXOSC10-AS1
EXOSC2
EXOSC3
EXOSC4
EXOSC5
EXOSC6
EXOSC7
EXOSC8
EXOSC9
EXT1
EXT2
EXTL2
EXTL3-AS1
EYA1
EYA2
EYA3
EYA4
EZH1
EZH2
EZR
F10-AS1
F11-AS1
F2
F2R
F2RL1
F3
F5
F7
F8
F8A1
F8A2
F8A3
FA2H
FAAH
FAAH2
FAAP100
FAAP20
FABP3
FABP5
FABP5P3
FADD
FADS1
FADS2
FADS3
FADS6
FAF1
FAF2
FAH
FAHD1
FAHD2B
FAHD2CP
FAIM
FAIM2
FAM102A
FAM102B
FAM104A
FAM104B
FAM107A
FAM107B
FAM110A
FAM110B
FAM110C
FAM111A
FAM111B
FAM114A1
FAM114A2
FAM117B
FAM118A
FAM118B
FAM120A
FAM120AOS
FAM120B
FAM120C
FAM122A
FAM122B
FAM124A
FAM126B
FAM131A
FAM131B
FAM131C
FAM133B
FAM135B
FAM136A
FAM13A
FAM13C
FAM149A
FAM149B1
FAM151B
FAM153A
FAM153CP
FAM155A
FAM155B
FAM156A
FAM156B
FAM160A1
FAM160A2
FAM160B1
FAM160B2
FAM161A
FAM161B
FAM162A
FAM162B
FAM163A
FAM163B
FAM166C
FAM167A
FAM168A
FAM168B
FAM169A
FAM171A1
FAM171A2
FAM171B
FAM172A
FAM174B
FAM174C
FAM178B
FAM181B
FAM183A
FAM184A
FAM184B
FAM185A
FAM185BP
FAM189A1
FAM189A2
FAM189B
FAM193B
FAM198B-AS1
FAM199X
FAM200A
FAM200B
FAM201A
FAM201B
FAM207A
FAM20A
FAM20B
FAM20C
FAM210A
FAM210B
FAM214A
FAM214B
FAM216A
FAM217A
FAM217B
FAM219A
FAM219B
FAM21EP
FAM220A
FAM221A
FAM222A
FAM222B
FAM225B
FAM226A
FAM226B
FAM227B
FAM228A
FAM228B
FAM229A
FAM229B
FAM230E
FAM230J
FAM234B
FAM239A
FAM239B
FAM241A
FAM241B
FAM24B
FAM24B-CUZD1
FAM27B
FAM27C
FAM27E5
FAM3A
FAM3B
FAM3C
FAM43A
FAM43B
FAM47E
FAM47E-STBD1
FAM49B
FAM50A
FAM50B
FAM53A
FAM53B
FAM53C
FAM66B
FAM66E
FAM71E1
FAM72D
FAM78A
FAM78B
FAM81A
FAM83A
FAM83B
FAM83C
FAM83D
FAM83F
FAM83G
FAM83H
FAM83H-AS1
FAM86B2
FAM86C1
FAM86C2P
FAM86DP
FAM86EP
FAM86FP
FAM86HP
FAM86JP
FAM89A
FAM89B
FAM8A1
FAM91A1
FAM92A
FAM98A
FAM98B
FAM98C
FAM9C
FAN1
FANCA
FANCB
FANCC
FANCD2
FANCD2OS
FANCE
FANCG
FANCI
FANCL
FANCM
FANK1
FAR1
FAR2P2
FARP1
FARP2
FARSA
FAS
FASN
FASTK
FASTKD1
FASTKD2
FASTKD3
FASTKD5
FAT1
FAT3
FAT4
FAU
FAXC
FBH1
FBL
FBLIM1
FBLL1
FBLN1
FBLN2
FBLN5
FBLN7
FBN2
FBN3
FBP1
FBRS
FBRSL1
FBXL12
FBXL15
FBXL16
FBXL19
FBXL19-AS1
FBXL20
FBXL21P
FBXL5
FBXL7
FBXL8
FBXO10
FBXO15
FBXO17
FBXO2
FBXO21
FBXO22
FBXO24
FBXO25
FBXO27
FBXO28
FBXO30
FBXO31
FBXO32
FBXO33
FBXO34
FBXO36
FBXO38
FBXO39
FBXO4
FBXO41
FBXO42
FBXO43
FBXO44
FBXO45
FBXO46
FBXO48
FBXO6
FBXO7
FBXO8
FBXW11
FBXW2
FBXW4
FBXW5
FBXW7
FBXW8
FBXW9
FCF1
FCHO1
FCHO2
FCHSD2
FDFT1
FDX2
FDXACB1
FEM1A
FEM1B
FEM1C
FEN1
FER
FERMT2
FEV
FEZ1
FEZF1
FEZF2
FFAR4
FGD1
FGD3
FGD4
FGD5P1
FGD6
FGF10
FGF11
FGF12
FGF12-AS2
FGF13
FGF14
FGF14-AS2
FGF14-IT1
FGF18
FGF19
FGF2
FGF22
FGF5
FGF7P3
FGF7P6
FGF9
FGFBP2
FGFR1
FGFR1OP
FGFR1OP2
FGFR2
FGFR3
FGFR4
FGFRL1
FGGY
FHAD1
FHDC1
FHL1
FHL2
FHL3
FHOD1
FHOD3
FIBCD1
FIG4
FIGLA
FIGN
FIGNL1
FIGNL2-DT
FILIP1L
FIP1L1
FIRRE
FITM2
FIZ1
FJX1
FKBP10
FKBP15
FKBP1A
FKBP1A-SDCBP2
FKBP1B
FKBP2
FKBP4
FKBP6
FKBP7
FKBP8
FKBP9
FKTN
FLCN
FLI1
FLII
FLJ13224
FLJ16779
FLJ20021
FLJ30679
FLJ33534
FLJ36000
FLJ37453
FLJ38576
FLJ46875
FLNB
FLNC
FLNC-AS1
FLOT1
FLT1
FLT3
FLT4
FLVCR1
FLVCR1-DT
FLVCR2
FLYWCH1
FMC1
FMC1-LUC7L2
FMN1
FMN2
FMNL1
FMNL2
FMNL3
FMR1
FMR1-AS1
FN1
FN3K
FNBP1
FNBP1L
FNBP4
FNDC1
FNDC10
FNDC11
FNDC3A
FNDC3B
FNDC4
FNDC5
FNIP1
FNIP2
FNTA
FNTB
FOCAD
FOCAD-AS1
FOPNL
FOS
FOSB
FOSL1
FOSL2
FOXA1
FOXA2
FOXA3
FOXC1
FOXC2-AS1
FOXCUT
FOXD3
FOXD3-AS1
FOXD4L4
FOXE3
FOXG1
FOXG1-AS1
FOXI1
FOXI3
FOXJ2
FOXJ3
FOXK1
FOXK2
FOXL2NB
FOXM1
FOXN3
FOXN3-AS1
FOXN4
FOXO3
FOXO3B
FOXO6
FOXP1
FOXP2
FOXP4
FOXP4-AS1
FOXQ1
FOXR1
FOXRED1
FOXRED2
FPGS
FPGT
FPGT-TNNI3K
FRA10AC1
FRAT1
FRAT2
FREM2
FREM3
FRG1
FRG1-DT
FRG1BP
FRG1HP
FRG1JP
FRMD3
FRMD4B
FRMD5
FRMD6-AS1
FRMD8
FRMPD1
FRMPD2
FRMPD4
FRRS1L
FRS2
FRS3
FRY
FRY-AS1
FRZB
FSCN1
FSD1
FSD1L
FSIP1
FSIP2
FSIP2-AS2
FST
FSTL1
FSTL4
FTCDNL1
FTH1
FTL
FTO
FUBP1
FUBP3
FUCA1
FUNDC1
FUNDC2
FUNDC2P2
FURIN
FUS
FUT10
FUT11
FUT8
FUT8-AS1
FUT9
FXN
FXYD5
FXYD6
FXYD6-FXYD2
FXYD7
FYCO1
FYN
FYTTD1
FZD1
FZD3
FZD4
FZD4-DT
FZD6
FZD7
FZD9
FZR1
G0S2
G2E3
G3BP1
G3BP2
G6PC3
G6PD
GAA
GAB1
GAB2
GAB3
GABARAP
GABARAPL1
GABARAPL2
GABBR1
GABBR2
GABPA
GABPB1
GABPB1-IT1
GABPB2
GABRA2
GABRA3
GABRA4
GABRA5
GABRB2
GABRB3
GABRE
GABRQ
GAD2
GADD45A
GADD45B
GADD45G
GADD45GIP1
GADL1
GAGE1
GAGE12C
GAGE12D
GAGE12E
GAGE12F
GAGE12G
GAGE12H
GAGE12I
GAGE12J
GAGE13
GAGE2A
GAGE2B
GAGE2C
GAGE2D
GAGE2E
GAL
GAL3ST1
GAL3ST3
GALC
GALE
GALK1
GALK2
GALNS
GALNT10
GALNT11
GALNT12
GALNT13
GALNT14
GALNT16
GALNT17
GALNT2
GALNT3
GALNT4
GALNT6
GALNTL6
GALR1
GAMT
GAN
GANAB
GANC
GAP43
GAPDH
GAPVD1
GAREM1
GAREM2
GARS1
GART
GAS5
GAS6
GAS6-DT
GAS8
GASAL1
GATA3
GATA3-AS1
GATA5
GATA6
GATA6-AS1
GATAD1
GATB
GATC
GATD1
GATD3A
GATM
GBA
GBAP1
GBE1
GBX1
GCA
GCAT
GCC1
GCC2-AS1
GCDH
GCFC2
GCHFR
GCK
GCLC
GCLM
GCN1
GCNT1
GCNT4
GCOM1
GCSAML
GCSAML-AS1
GCSHP3
GDA
GDAP1
GDAP1L1
GDE1
GDF1
GDF10
GDF15
GDF5
GDF6
GDF7
GDF9
GDI1
GDNF
GDNF-AS1
GDPD5
GDPGP1
GEM
GEMIN2
GEMIN4
GEMIN5
GEMIN6
GEMIN7
GEMIN8
GEMIN8P4
GEN1
GET1
GET4
GFER
GFI1B
GFM1
GFM2
GFOD1
GFPT1
GFRA1
GFRA3
GGA1
GGA2
GGA3
GGACT
GGCX
GGH
GGPS1
GGT7
GGTA1P
GHET1
GHITM
GHR
GHSR
GID4
GID8
GIGYF2
GIHCG
GIN1
GINM1
GINS1
GINS2
GINS3
GINS4
GIPC1
GIPC2
GIPC3
GIT1
GIT2
GJA3
GJA4
GJB2
GJB6
GJC1
GJD2
GK
GK5
GKAP1
GLB1
GLB1L2
GLB1L3
GLCCI1-DT
GLDC
GLDN
GLE1
GLG1
GLI2
GLI3
GLI4
GLIPR1L1
GLIPR1L2
GLIPR2
GLIS1
GLIS2
GLIS3
GLMN
GLO1
GLOD4
GLP1R
GLRA1
GLRB
GLRX2
GLRX3
GLS
GLS2
GLT8D1
GLT8D2
GLTP
GLUD1
GLUD1P2
GLUD1P3
GLUD2
GLUL
GLYATL1
GLYR1
GM2A
GMCL1
GMDS
GMDS-DT
GMEB1
GMEB2
GMFB
GMNC
GMNN
GMPPA
GMPR
GMPS
GNA11
GNA13
GNA14
GNAI1
GNAI2
GNAI3
GNAL
GNAO1
GNAQ
GNAS
GNAZ
GNB1
GNB1L
GNB2
GNB4
GNB5
GNE
GNG10
GNG12
GNG12-AS1
GNG4
GNG7
GNL2
GNL3
GNL3L
GNMT
GNPAT
GNPDA1
GNPDA2
GNPNAT1
GNPTAB
GNPTG
GNS
GOLGA1
GOLGA3
GOLGA4
GOLGA5
GOLGA6A
GOLGA6L6
GOLGA7
GOLGA7B
GOLGA8A
GOLGA8B
GOLM1
GOLPH3
GOLT1A
GON4L
GOPC
GORASP1
GORASP2
GOSR1
GOSR2
GOT2
GP1BB
GPAA1
GPALPP1
GPAM
GPANK1
GPAT3
GPAT4
GPATCH1
GPATCH11
GPATCH3
GPATCH4
GPATCH8
GPBP1
GPBP1L1
GPC1
GPC2
GPC3
GPC4
GPC5
GPCPD1
GPD1L
GPI
GPKOW
GPM6B
GPN1
GPN2
GPN3
GPR101
GPR107
GPR12
GPR135
GPR137
GPR137B
GPR137C
GPR139
GPR143
GPR146
GPR150
GPR153
GPR155
GPR157
GPR158
GPR160
GPR161
GPR176
GPR180
GPR25
GPR26
GPR3
GPR37
GPR39
GPR4
GPR6
GPR63
GPR68
GPR75
GPR75-ASB3
GPR83
GPR85
GPR89A
GPR89B
GPRASP1
GPRC5A
GPRC5B
GPRC5C
GPRC5D-AS1
GPRIN1
GPRIN2
GPRIN3
GPS1
GPS2
GPSM1
GPSM2
GPSM3
GPT2
GPX1
GPX3
GPX4
GPX7
GRAMD1A
GRAMD1B
GRAMD1C
GRAMD2A
GRAMD2B
GRAMD4
GRASP
GRASP-AS1
GRB10
GRB14
GRB2
GRB7
GREB1
GREB1L
GREM1
GREM2
GRHL1
GRHL2
GRHL3
GRHPR
GRIA2
GRIA4
GRID1
GRID2
GRIK1
GRIK3
GRIK4
GRIN1
GRIN2A
GRIN2B
GRIN2C
GRIN3B
GRINA
GRK2
GRK3
GRK4
GRK5
GRM2
GRM7
GRM8
GRP
GRPEL2
GRSF1
GRTP1
GS1-124K5.11
GS1-124K5.4
GS1-24F4.2
GSAP
GSC
GSC-DT
GSC2
GSDME
GSE1
GSEC
GSG1L
GSK3B
GSKIP
GSN
GSPT1
GSR
GSS
GSTA4
GSTCD
GSTM2
GSTM5
GSTO1
GSTO2
GSTP1
GSTT2
GSTT2B
GSTZ1
GSX1
GSX2
GTDC1
GTF2A1
GTF2B
GTF2F2
GTF2H1
GTF2H2
GTF2H2B
GTF2H2C
GTF2H3
GTF2H4
GTF2H5
GTF2I
GTF2IP1
GTF2IP12
GTF2IP20
GTF2IP4
GTF2IRD1
GTF2IRD1P1
GTF2IRD2
GTF2IRD2B
GTF3A
GTF3C2
GTF3C3
GTF3C4
GTF3C5
GTF3C6
GTPBP10
GTPBP2
GTPBP3
GTPBP4
GTPBP8
GUCD1
GUCY1A1
GUCY1A2
GUCY1B1
GUCY2EP
GUF1
GUK1
GULP1
GUSB
GUSBP1
GUSBP11
GUSBP14
GUSBP15
GUSBP16
GUSBP2
GUSBP3
GUSBP5
GVQW2
GVQW3
GXYLT1
GXYLT1P3
GXYLT2
GYG1
GYG2
GZF1
H1-10
H1-2
H1-4
H1FX-AS1
H2AC11
H2AC12
H2AC13
H2AC14
H2AC15
H2AC17
H2AC18
H2AC19
H2AC20
H2AC21
H2AC6
H2AC7
H2AC8
H2AW
H2AX
H2AZ1
H2AZ1-DT
H2BC10
H2BC11
H2BC12
H2BC13
H2BC14
H2BC15
H2BC17
H2BC18
H2BC20P
H2BC21
H2BC4
H2BC5
H2BC7
H2BC8
H2BP1
H2BP2
H2BU1
H3-3A
H3-3B
H3-4
H3C1
H3C10
H3C13
H3C14
H3C15
H3C2
H3C3
H3C4
H3C6
H3C7
H3C8
H4-16
H4C1
H4C11
H4C12
H4C14
H4C15
H4C2
H4C3
H4C4
H4C5
H4C8
H4C9
H6PD
HAAO
HABP4
HACD1
HACD2
HACD3
HACD4
HACE1
HACL1
HADH
HAGH
HAGHL
HAGLR
HAGLROS
HAL
HAND2-AS1
HAP1
HAR1B
HARBI1
HARS1
HARS2
HAS2-AS1
HAS3
HASPIN
HAUS2
HAUS3
HAUS4
HAUS5
HAUS6
HAUS7
HAUS8
HAX1
HBA1
HBA2
HBB
HBEGF
HBM
HBQ1
HBS1L
HCFC1
HCFC1R1
HCFC2
HCG11
HCG14
HCG18
HCG25
HCG27
HCG4B
HCK
HCN1
HCN3
HCN4
HCRTR1
HDAC1
HDAC11-AS1
HDAC2
HDAC3
HDAC4
HDAC4-AS1
HDAC5
HDAC6
HDAC7
HDAC8
HDAC9
HDDC3
HDGF
HDGFL3
HDHD2
HDHD3
HDHD5
HDHD5-AS1
HDLBP
HEATR1
HEATR3
HEATR5A
HEATR5B
HEBP1
HEBP2
HECA
HECTD1
HECTD2
HECTD3
HECW1
HECW2
HEG1
HEIH
HELQ
HELT
HEMK1
HENMT1
HEPACAM2
HERC1
HERC2
HERC2P11
HERC2P2
HERC2P3
HERC2P4
HERC4
HERC5
HERPUD1
HERPUD2
HES1
HES2
HES4
HES6
HEXA
HEXA-AS1
HEXB
HEXD
HEXIM1
HEXIM2
HEY1
HEY2
HEYL
HGS
HGSNAT
HHAT
HHEX
HHIP
HHIP-AS1
HHIPL1
HHLA3
HIBADH
HIBCH
HIC2
HID1
HIF1A
HIF1A-AS3
HIF1AN
HIF3A
HIGD1A
HIGD2A
HIGD2B
HIKESHI
HILPDA
HINT1
HINT3
HIP1
HIP1R
HIPK1
HIPK1-AS1
HIPK2
HIPK3
HIRA
HIRIP3
HIVEP1
HIVEP2
HIVEP3
HK1
HK2
HLA-B
HLA-DPA1
HLCS
HLF
HLTF
HLX-AS1
HM13
HM13-AS1
HMBOX1
HMCES
HMCN1
HMCN2
HMG20A
HMGA1
HMGA2
HMGB1
HMGB2
HMGB3
HMGCL
HMGCLL1
HMGN3
HMGN4
HMGXB3
HMGXB4
HMMR
HMOX1
HMOX2
HMSD
HMX3
HNF4G
HNRNPA0
HNRNPA1
HNRNPA1L2
HNRNPA2B1
HNRNPAB
HNRNPD
HNRNPDL
HNRNPF
HNRNPH1
HNRNPH3
HNRNPK
HNRNPLL
HNRNPM
HNRNPR
HNRNPU
HNRNPUL1
HNRNPUL2
HNRNPUL2-BSCL2
HOMER1
HOMER2
HOMER3
HOOK1
HOOK2
HOOK3
HOPX
HORMAD1
HORMAD2
HORMAD2-AS1
HOTAIR
HOTTIP
HOXA-AS3
HOXA10
HOXA11
HOXA11-AS
HOXA13
HOXA4
HOXA5
HOXA7
HOXA9
HOXB-AS1
HOXB13
HOXB3
HOXB9
HOXC-AS1
HOXC-AS3
HOXC10
HOXC13
HOXC13-AS
HOXC4
HOXC5
HOXC6
HOXC8
HOXD1
HOXD10
HOXD11
HOXD13
HOXD3
HOXD8
HOXD9
HP1BP3
HPCA
HPCAL1
HPCAL4
HPD
HPDL
HPF1
HPGD
HPRT1
HPS1
HPS3
HPS4
HPS5
HPS6
HPSE
HR
HRAS
HRAT5
HRAT92
HRH1
HRH2
HRH3
HRK
HROB
HS1BP3
HS2ST1
HS3ST1
HS3ST2
HS3ST3A1
HS3ST4
HS6ST1
HS6ST3
HSBP1L1
HSD11B1-AS1
HSD11B1L
HSD11B2
HSD17B7P2
HSD3B7
HSD52
HSDL1
HSDL2
HSF1
HSF2
HSF2BP
HSF4
HSF5
HSP90AA1
HSP90AB1
HSP90B1
HSPA12A
HSPA12B
HSPA14
HSPA1A
HSPA1B
HSPA1L
HSPA2
HSPA4
HSPA4L
HSPA5
HSPA6
HSPA7
HSPA9
HSPB1
HSPB11
HSPB6
HSPBAP1
HSPBP1
HSPD1
HSPE1
HSPE1-MOB4
HSPG2
HSPH1
HTATIP2
HTATSF1
HTATSF1P2
HTD2
HTR1B
HTR1E
HTR1F
HTR4
HTR5A
HTR6
HTR7
HTR7P1
HTRA1
HTRA4
HTT
HUNK
HUS1
HUS1B
HYAL3
HYLS1
HYMAI
HYOU1
IAH1
IARS1
IARS2
IBA57
IBA57-DT
ICA1
ICAM1
ICAM5
ICE1
ICE2
ICMT
ICOSLG
ID1
ID2-AS1
ID4
IDE
IDH1
IDH1-AS1
IDH3B
IDH3G
IDI1
IDS
IER2
IER3
IER3-AS1
IER3IP1
IER5
IER5L
IFI16
IFNAR1
IFNAR2
IFNGR1
IFNGR2
IFNLR1
IFRD1
IFRD2
IFT122
IFT140
IFT20
IFT46
IFT52
IFT74
IFT80
IFT81
IGDCC3
IGDCC4
IGF1R
IGF2BP2
IGF2R
IGFBP1
IGFBP2
IGFBP3
IGFBP4
IGFBP7
IGFBP7-AS1
IGFBPL1
IGFL4
IGHMBP2
IGSF11
IGSF3
IGSF9
IGSF9B
IHH
IK
IKBIP
IKBKG
IKZF1
IKZF2
IKZF3
IKZF4
IKZF5
IL10RA
IL12A
IL12B
IL12RB1
IL12RB2
IL13
IL13RA1
IL15RA
IL17D
IL17RA
IL17RB
IL17RD
IL18R1
IL1R1
IL1RAP
IL1RN
IL20
IL20RA
IL4I1
IL4R
IL6R
IL6R-AS1
ILDR1
ILDR2
ILF2
ILF3
ILF3-DT
ILK
ILKAP
ILRUN
IMMP2L
IMP4
IMPA1
IMPA2
IMPACT
IMPDH1
IMPDH2
INA
INAFM1
INAFM2
INAVA
INCA1
INF2
ING1
ING2
ING3
ING4
ING5
INGX
INHBB
INKA1
INKA2
INKA2-AS1
INO80
INO80B
INO80B-WBP1
INO80C
INO80E
INPP4A
INPP4B
INPP5A
INPP5B
INPP5D
INPP5E
INPP5F
INPP5K
INPPL1
INSC
INSIG1
INSIG2
INSL6
INSM1
INSM2
INSR
INSYN1
INSYN2A
INTS1
INTS10
INTS11
INTS12
INTS13
INTS14
INTS2
INTS4
INTS4P1
INTS4P2
INTS5
INTS6
INTS6-AS1
INTS6L-AS1
INTS7
INTS8
INTS9
INVS
IP6K2
IPMK
IPO11
IPO13
IPO4
IPO7
IPO8
IPO9
IPP
IPPK
IPW
IQCA1
IQCE
IQCG
IQCH
IQCH-AS1
IQGAP2
IQGAP3
IQSEC1
IQSEC2
IQSEC3
IQUB
IRAK1
IRAK1BP1
IRAK2
IRAK3
IRAK4
IREB2
IRF2
IRF2BP1
IRF2BP2
IRF5
IRF6
IRF8
IRF9
IRGM
IRS1
IRS4
IRX1
IRX5
IRX6
ISCA2
ISCU
ISG20
ISG20L2
ISM1
ISM2
ISOC1
IST1
ISY1
ISY1-RAB43
ISYNA1
ITCH
ITFG1
ITFG1-AS1
ITFG2-AS1
ITGA10
ITGA11
ITGA2
ITGA3
ITGA4
ITGA5
ITGA6
ITGA7
ITGA8
ITGA9
ITGA9-AS1
ITGAV
ITGB1
ITGB1BP1
ITGB2-AS1
ITGB3
ITGB3BP
ITGB4
ITGB5
ITGB8
ITGBL1
ITIH5
ITM2C
ITPA
ITPKA
ITPR1
ITPR1-DT
ITPR2
ITPR3
ITPRID2
ITPRIPL1
ITPRIPL2
ITSN2
IVNS1ABP
IZUMO4
JADE1
JADE3
JAG1
JAG2
JAGN1
JAK2
JAKMIP1
JAM2
JAM3
JARID2
JARID2-AS1
JAZF1
JAZF1-AS1
JCAD
JDP2
JKAMP
JMJD1C
JMJD1C-AS1
JMJD4
JMJD7
JMJD7-PLA2G4B
JMY
JOSD1
JOSD2
JPH1
JPT1
JPT2
JPX
JRK
JRKL
JTB
JUN
JUNB
JUND
JUP
KALRN
KANK1
KANK2
KANK4
KANSL1
KANSL1-AS1
KANSL1L
KANSL2
KANSL3
KARS1
KAT2A
KAT2B
KAT5
KAT6A
KAT6B
KAT7
KATNA1
KATNAL2
KATNBL1
KATNBL1P6
KAZALD1
KAZN
KAZN-AS1
KBTBD11
KBTBD12
KBTBD13
KBTBD2
KBTBD4
KBTBD6
KBTBD7
KCMF1
KCNA1
KCNA2
KCNA3
KCNA4
KCNA5
KCNA6
KCNAB2
KCNAB3
KCNB1
KCNB2
KCNC1
KCNC3
KCNC4
KCND3
KCND3-IT1
KCNE1
KCNE3
KCNE5
KCNG1
KCNG3
KCNH1
KCNH1-IT1
KCNH2
KCNH3
KCNH4
KCNH5
KCNH6
KCNH7
KCNH8
KCNIP1
KCNIP2
KCNIP2-AS1
KCNIP3
KCNIP4
KCNJ10
KCNJ11
KCNJ12
KCNJ15
KCNJ2
KCNJ2-AS1
KCNJ3
KCNJ4
KCNJ5
KCNJ6
KCNJ8
KCNK1
KCNK10
KCNK12
KCNK13
KCNK15
KCNK17
KCNK2
KCNK3
KCNK4
KCNK4-TEX40
KCNK5
KCNK6
KCNK9
KCNMA1
KCNMB2-AS1
KCNMB4
KCNN2
KCNQ1DN
KCNQ2
KCNQ3
KCNQ4
KCNQ5
KCNS1
KCNS2
KCNS3
KCNT1
KCNT2
KCNV1
KCP
KCTD1
KCTD10
KCTD11
KCTD12
KCTD14
KCTD15
KCTD16
KCTD17
KCTD18
KCTD19
KCTD2
KCTD20
KCTD21
KCTD21-AS1
KCTD3
KCTD5
KCTD6
KCTD9
KDELR2
KDELR3
KDF1
KDM1A
KDM1B
KDM2A
KDM2B
KDM3A
KDM3B
KDM4A-AS1
KDM4D
KDM5A
KDM5B
KDM5C
KDM7A
KDM7A-DT
KDM8
KDR
KDSR
KEAP1
KHDC1
KHDC4
KHDRBS1
KHDRBS2
KHDRBS3
KHK
KIAA0040
KIAA0100
KIAA0232
KIAA0319
KIAA0319L
KIAA0513
KIAA0556
KIAA0586
KIAA0753
KIAA0754
KIAA0825
KIAA0895
KIAA0895L
KIAA0930
KIAA1143
KIAA1191
KIAA1211L
KIAA1217
KIAA1257
KIAA1324
KIAA1324L
KIAA1328
KIAA1522
KIAA1549
KIAA1549L
KIAA1586
KIAA1614
KIAA1755
KIAA1958
KIAA2013
KIDINS220
KIF11
KIF13A
KIF14
KIF15
KIF16B
KIF17
KIF18A
KIF18B
KIF19
KIF1A
KIF1B
KIF1C
KIF20B
KIF21A
KIF21B
KIF22
KIF23
KIF26A
KIF26B
KIF27
KIF2A
KIF2C
KIF3A
KIF3B
KIF4A
KIF5A
KIF5B
KIF5C
KIF6
KIF7
KIF9
KIF9-AS1
KIFAP3
KIFBP
KIFC1
KIFC2
KIFC3
KIN
KIRREL1
KISS1R
KIT
KITLG
KIZ
KL
KLC2
KLC3
KLC4
KLF10
KLF11
KLF12
KLF13
KLF14
KLF15
KLF16
KLF2
KLF3
KLF4
KLF5
KLF6
KLF7
KLHDC1
KLHDC10
KLHDC2
KLHDC3
KLHDC4
KLHDC8B
KLHDC9
KLHL11
KLHL12
KLHL13
KLHL17
KLHL18
KLHL20
KLHL21
KLHL22
KLHL23
KLHL26
KLHL28
KLHL29
KLHL32
KLHL35
KLHL36
KLHL42
KLHL5
KLHL7
KLHL7-DT
KLHL8
KLHL9
KLK13
KLK14
KLKP1
KLLN
KLRG2
KMO
KMT2A
KMT2B
KMT2C
KMT2D
KMT2E
KMT2E-AS1
KMT5A
KMT5B
KNDC1
KNL1
KNOP1
KNTC1
KPNA1
KPNA2
KPNA3
KPNA5
KPNA6
KPNB1
KPTN
KRAS
KRBA1
KRBA2
KRBOX1
KRCC1
KREMEN1
KREMEN2
KRR1
KRT17
KRT18
KRT18P55
KRT19
KRT7
KRT72
KRT8
KRT87P
KRTAP10-2
KRTAP2-2
KRTAP2-4
KRTAP9-6
KRTCAP2
KRTCAP3
KSR1
KSR2
KTN1
KTN1-AS1
KXD1
KY
KYAT1
KYAT3
L2HGDH
L3HYPDH
L3MBTL1
L3MBTL2
L3MBTL3
L3MBTL4
LACTB
LACTB2
LACTB2-AS1
LAD1
LAMA1
LAMA2
LAMA3
LAMA5
LAMB1
LAMB2
LAMC1
LAMC3
LAMP1
LAMP3
LAMP5
LAMP5-AS1
LAMTOR1
LAMTOR2
LAMTOR3
LAMTOR5-AS1
LANCL3
LAP3
LAPTM4B
LARGE1
LARGE2
LARP1
LARP1B
LARP4
LARP4B
LARP6
LARP7
LARS2
LAS1L
LASP1
LATS1
LATS2
LAYN
LBH
LBHD1
LBHD2
LBR
LBX1-AS1
LCLAT1
LCMT2
LCOR
LCORL
LDAH
LDB1
LDB2
LDHA
LDHAL6A
LDHB
LDHC
LDLR
LDLR-AS1
LDLRAD3
LDLRAD4
LDLRAP1
LDOC1
LEF1
LEF1-AS1
LEMD1-DT
LEMD2
LEMD3
LENG8
LENG8-AS1
LENG9
LEO1
LEP
LEPR
LEPROT
LERFS
LETM1
LETM2
LEXM
LFNG
LGALS3
LGALS8
LGALSL
LGI2
LGI3
LGMN
LGR5
LGR6
LHB
LHCGR
LHFPL1
LHFPL2
LHFPL3
LHFPL5
LHFPL6
LHPP
LHX2
LHX4
LHX6
LIAS
LIFR
LIFR-AS1
LIG3
LIG4
LIMA1
LIMCH1
LIMD1
LIMD1-AS1
LIMD2
LIMK1
LIMK2
LIMS1
LIMS2
LIN28B-AS1
LIN54
LIN7B
LIN7C
LIN9
LINC-PINT
LINC00092
LINC00115
LINC00167
LINC00173
LINC00200
LINC00221
LINC00226
LINC00235
LINC00240
LINC00266-3
LINC00271
LINC00336
LINC00337
LINC00351
LINC00354
LINC00398
LINC00421
LINC00426
LINC00437
LINC00449
LINC00461
LINC00467
LINC00471
LINC00472
LINC00473
LINC00475
LINC00476
LINC00484
LINC00485
LINC00511
LINC00526
LINC00535
LINC00536
LINC00537
LINC00552
LINC00554
LINC00567
LINC00602
LINC00605
LINC00612
LINC00620
LINC00637
LINC00643
LINC00652
LINC00653
LINC00662
LINC00663
LINC00667
LINC00668
LINC00673
LINC00674
LINC00677
LINC00680
LINC00680-GUSBP4
LINC00682
LINC00693
LINC00701
LINC00842
LINC00853
LINC00863
LINC00866
LINC00869
LINC00877
LINC00879
LINC00881
LINC00882
LINC00884
LINC00886
LINC00888
LINC00894
LINC00895
LINC00909
LINC00910
LINC00937
LINC00938
LINC00963
LINC01003
LINC01006
LINC01018
LINC01019
LINC01023
LINC01030
LINC01081
LINC01096
LINC01101
LINC01106
LINC01114
LINC01115
LINC01116
LINC01117
LINC01123
LINC01124
LINC01128
LINC01132
LINC01134
LINC01135
LINC01136
LINC01137
LINC01138
LINC01140
LINC01143
LINC01148
LINC01159
LINC01160
LINC01166
LINC01168
LINC01170
LINC01182
LINC01184
LINC01185
LINC01191
LINC01194
LINC01197
LINC01201
LINC01210
LINC01219
LINC01231
LINC01252
LINC01254
LINC01285
LINC01311
LINC01315
LINC01322
LINC01342
LINC01351
LINC01359
LINC01389
LINC01395
LINC01410
LINC01415
LINC01419
LINC01424
LINC01431
LINC01460
LINC01461
LINC01465
LINC01467
LINC01503
LINC01508
LINC01511
LINC01521
LINC01522
LINC01530
LINC01534
LINC01547
LINC01550
LINC01554
LINC01556
LINC01558
LINC01560
LINC01569
LINC01571
LINC01574
LINC01578
LINC01586
LINC01588
LINC01596
LINC01600
LINC01607
LINC01617
LINC01623
LINC01626
LINC01637
LINC01647
LINC01659
LINC01664
LINC01671
LINC01678
LINC01679
LINC01686
LINC01703
LINC01715
LINC01719
LINC01725
LINC01749
LINC01750
LINC01757
LINC01763
LINC01770
LINC01771
LINC01775
LINC01780
LINC01783
LINC01801
LINC01838
LINC01852
LINC01872
LINC01876
LINC01902
LINC01918
LINC01925
LINC01945
LINC01946
LINC01947
LINC01962
LINC01972
LINC01976
LINC01985
LINC01990
LINC02004
LINC02012
LINC02021
LINC02026
LINC02028
LINC02029
LINC02046
LINC02050
LINC02055
LINC02062
LINC02079
LINC02088
LINC02116
LINC02125
LINC02130
LINC02136
LINC02148
LINC02182
LINC02211
LINC02226
LINC02228
LINC02249
LINC02256
LINC02259
LINC02282
LINC02298
LINC02315
LINC02323
LINC02351
LINC02361
LINC02381
LINC02405
LINC02415
LINC02432
LINC02453
LINC02458
LINC02482
LINC02495
LINC02506
LINC02518
LINC02521
LINC02542
LINC02551
LINC02558
LINC02564
LINC02572
LINC02585
LINC02586
LINC02588
LINC02595
LINC02603
LINC02606
LINC02608
LINC02609
LINC02610
LINC02614
LINC02645
LINC02693
LINC02709
LINC02716
LINC02724
LINC02746
LINC02774
LINC02867
LINC02875
LINGO1
LINGO2
LINGO3
LINS1
LIPA
LIPG
LIPT1
LIPT2
LITAF
LKAAEAR1
LL22NC03-63E9.3
LLGL1
LLGL2
LLPH
LLPH-DT
LMAN1
LMAN2
LMBRD1
LMBRD2
LMCD1
LMCD1-AS1
LMF1
LMLN
LMNA
LMNB1
LMNB1-DT
LMNB2
LMNTD2
LMO1
LMO2
LMO4
LMO7
LMO7-AS1
LMTK3
LMX1A
LMX1B
LNCOC1
LNCTAM34A
LNP1
LNPEP
LNPK
LNX2
LOC100101148
LOC100128108
LOC100128164
LOC100128253
LOC100128276
LOC100128325
LOC100128340
LOC100128398
LOC100128568
LOC100128885
LOC100129129
LOC100129175
LOC100129620
LOC100130111
LOC100130172
LOC100130207
LOC100130691
LOC100130698
LOC100130849
LOC100130950
LOC100131315
LOC100132077
LOC100132249
LOC100132356
LOC100132813
LOC100133091
LOC100133315
LOC100134368
LOC100134868
LOC100192426
LOC100240735
LOC100268168
LOC100270746
LOC100272217
LOC100286906
LOC100286922
LOC100287015
LOC100287036
LOC100287042
LOC100287175
LOC100287387
LOC100287497
LOC100287837
LOC100287846
LOC100287896
LOC100287944
LOC100288069
LOC100288175
LOC100288203
LOC100288570
LOC100288748
LOC100288798
LOC100288846
LOC100289230
LOC100289333
LOC100289361
LOC100289495
LOC100289511
LOC100289561
LOC100379224
LOC100420587
LOC100499194
LOC100505501
LOC100505549
LOC100505585
LOC100505715
LOC100505915
LOC100505938
LOC100505942
LOC100506023
LOC100506083
LOC100506100
LOC100506207
LOC100506302
LOC100506639
LOC100506804
LOC100506885
LOC100506990
LOC100507002
LOC100507053
LOC100507071
LOC100507144
LOC100507250
LOC100507291
LOC100507334
LOC100507346
LOC100507373
LOC100507437
LOC100507507
LOC100507551
LOC100507557
LOC100507564
LOC100507599
LOC100507634
LOC100507642
LOC100630923
LOC100631378
LOC100652758
LOC100996263
LOC100996325
LOC100996419
LOC100996437
LOC100996447
LOC100996654
LOC100996842
LOC101060553
LOC101559451
LOC101593348
LOC101926898
LOC101926913
LOC101926933
LOC101926934
LOC101926935
LOC101927021
LOC101927045
LOC101927051
LOC101927124
LOC101927168
LOC101927245
LOC101927391
LOC101927402
LOC101927418
LOC101927420
LOC101927437
LOC101927446
LOC101927478
LOC101927495
LOC101927502
LOC101927557
LOC101927560
LOC101927583
LOC101927620
LOC101927635
LOC101927636
LOC101927666
LOC101927668
LOC101927699
LOC101927751
LOC101927752
LOC101927759
LOC101927789
LOC101927793
LOC101927809
LOC101927811
LOC101927814
LOC101927824
LOC101927881
LOC101927919
LOC101927932
LOC101927974
LOC101928000
LOC101928002
LOC101928042
LOC101928053
LOC101928058
LOC101928068
LOC101928075
LOC101928118
LOC101928134
LOC101928160
LOC101928174
LOC101928191
LOC101928222
LOC101928295
LOC101928307
LOC101928323
LOC101928335
LOC101928358
LOC101928386
LOC101928416
LOC101928424
LOC101928436
LOC101928489
LOC101928504
LOC101928517
LOC101928523
LOC101928530
LOC101928595
LOC101928617
LOC101928626
LOC101928659
LOC101928661
LOC101928674
LOC101928718
LOC101928725
LOC101928739
LOC101928764
LOC101928782
LOC101928837
LOC101928847
LOC101928882
LOC101928902
LOC101928907
LOC101928978
LOC101929054
LOC101929066
LOC101929073
LOC101929076
LOC101929089
LOC101929099
LOC101929140
LOC101929154
LOC101929188
LOC101929210
LOC101929229
LOC101929234
LOC101929243
LOC101929295
LOC101929322
LOC101929340
LOC101929353
LOC101929384
LOC101929415
LOC101929431
LOC101929523
LOC101929536
LOC101929538
LOC101929552
LOC101929626
LOC101929633
LOC101929657
LOC101929709
LOC101929710
LOC101929748
LOC101929762
LOC101929882
LOC101929935
LOC101930085
LOC102031319
LOC102546294
LOC102606465
LOC102723322
LOC102723345
LOC102723373
LOC102723493
LOC102723582
LOC102723665
LOC102723672
LOC102723709
LOC102723753
LOC102723809
LOC102724050
LOC102724058
LOC102724064
LOC102724301
LOC102724378
LOC102724404
LOC102724467
LOC102724562
LOC102724596
LOC102724624
LOC102725021
LOC102725254
LOC103171574
LOC103908604
LOC104968399
LOC105369147
LOC105369201
LOC105369438
LOC105369691
LOC105369728
LOC105369879
LOC105369945
LOC105370203
LOC105370295
LOC105370362
LOC105370687
LOC105370708
LOC105370941
LOC105371031
LOC105371038
LOC105371049
LOC105371083
LOC105371215
LOC105371328
LOC105371592
LOC105371814
LOC105372397
LOC105372480
LOC105372493
LOC105372582
LOC105372633
LOC105372672
LOC105373021
LOC105373159
LOC105373383
LOC105373553
LOC105373562
LOC105373656
LOC105373759
LOC105373805
LOC105374338
LOC105374344
LOC105374378
LOC105374516
LOC105374952
LOC105374988
LOC105375304
LOC105375401
LOC105375423
LOC105375429
LOC105375690
LOC105375744
LOC105375800
LOC105376114
LOC105376306
LOC105376360
LOC105376453
LOC105376772
LOC105376805
LOC105376975
LOC105377342
LOC105377590
LOC105377621
LOC105377623
LOC105377763
LOC105377879
LOC105378269
LOC105378586
LOC105378591
LOC105378663
LOC105378933
LOC105379143
LOC105379152
LOC105379183
LOC105379194
LOC105379393
LOC106660606
LOC106699570
LOC107984035
LOC107984036
LOC107984236
LOC107984265
LOC107984282
LOC107984341
LOC107984399
LOC107984703
LOC107984813
LOC107985246
LOC107985544
LOC107985820
LOC107986163
LOC107987389
LOC112267871
LOC112267934
LOC112267983
LOC112694756
LOC114841040
LOC115308161
LOC143666
LOC145783
LOC148709
LOC150051
LOC150776
LOC152048
LOC154761
LOC155060
LOC171391
LOC202181
LOC220729
LOC221946
LOC254896
LOC257396
LOC283028
LOC283214
LOC283335
LOC283387
LOC283665
LOC283683
LOC283856
LOC283922
LOC284191
LOC284241
LOC284798
LOC285074
LOC285626
LOC339166
LOC339192
LOC339874
LOC339975
LOC340090
LOC374443
LOC375196
LOC388436
LOC388780
LOC389247
LOC389705
LOC389765
LOC389895
LOC389906
LOC392232
LOC399815
LOC400464
LOC400684
LOC401021
LOC401176
LOC401312
LOC401442
LOC401478
LOC403312
LOC414300
LOC440040
LOC440346
LOC440700
LOC440895
LOC440982
LOC441052
LOC441086
LOC441087
LOC441204
LOC441242
LOC441601
LOC51145
LOC541473
LOC641367
LOC641746
LOC642648
LOC643201
LOC643339
LOC643387
LOC643542
LOC644215
LOC644554
LOC644634
LOC644656
LOC644762
LOC645485
LOC645513
LOC646762
LOC646903
LOC647070
LOC648987
LOC651337
LOC652276
LOC728392
LOC728613
LOC728739
LOC728743
LOC728752
LOC729080
LOC729218
LOC729296
LOC729609
LOC729683
LOC729732
LOC729870
LOC729970
LOC730100
LOC730183
LOC730202
LOC780529
LOC79999
LOC91370
LOC91548
LOC93622
LOH12CR2
LONP1
LONP2
LONRF1
LONRF2
LONRF3
LOX
LOXL1-AS1
LOXL2
LOXL3
LOXL4
LPAR1
LPAR2
LPAR3
LPCAT1
LPCAT2
LPCAT4
LPGAT1
LPGAT1-AS1
LPIN1
LPIN3
LPXN
LRAT
LRATD1
LRATD2
LRBA
LRCH1
LRCH2
LRCH4
LRFN2
LRFN3
LRFN4
LRFN5
LRGUK
LRIF1
LRIG1
LRIG3
LRMDA
LRP1
LRP11
LRP12
LRP1B
LRP2
LRP3
LRP4
LRP4-AS1
LRP5
LRP6
LRP8
LRPAP1
LRPPRC
LRR1
LRRC1
LRRC10B
LRRC14
LRRC20
LRRC24
LRRC27
LRRC28
LRRC29
LRRC3
LRRC3-DT
LRRC32
LRRC36
LRRC37A3
LRRC37A6P
LRRC37B
LRRC38
LRRC3B
LRRC4
LRRC40
LRRC41
LRRC42
LRRC43
LRRC46
LRRC47
LRRC49
LRRC4C
LRRC52-AS1
LRRC56
LRRC57
LRRC58
LRRC59
LRRC6
LRRC61
LRRC63
LRRC7
LRRC71
LRRC73
LRRC74B
LRRC75A
LRRC75B
LRRC8A
LRRC8B
LRRC8C
LRRC8C-DT
LRRC8D
LRRC9
LRRCC1
LRRFIP1
LRRFIP2
LRRIQ1
LRRIQ3
LRRK1
LRRK2
LRRN1
LRRN2
LRRTM3
LRSAM1
LRWD1
LSG1
LSM1
LSM10
LSM11
LSM12
LSM14A
LSM14B
LSM3
LSM5
LSM6
LSM7
LSM8
LSP1P4
LSP1P5
LSR
LSS
LTA4H
LTB4R
LTBP1
LTBP2
LTBP3
LTBP4
LTBR
LTF
LTN1
LTO1
LTV1
LUC7L
LUC7L2
LUC7L3
LURAP1
LURAP1L
LUZP2
LUZP6
LVRN
LY6E
LY6E-DT
LY6H
LY6K
LY75
LY75-CD302
LYAR
LYN
LYNX1
LYNX1-SLURP2
LYPD1
LYPD5
LYPD6
LYPD6B
LYPLA1
LYPLAL1
LYPLAL1-DT
LYRM1
LYRM4-AS1
LYRM9
LYSMD1
LYSMD2
LYSMD3
LYST
LZIC
LZTFL1
LZTR1
LZTS1
LZTS2
LZTS3
M1AP
MAATS1
MACO1
MACROD1
MACROD2
MACROH2A1
MACROH2A2
MAD1L1
MAD2L1
MAD2L1BP
MAD2L2
MADD
MAEA
MAEL
MAF
MAF1
MAFB
MAFF
MAFG
MAFG-DT
MAFK
MAGED1
MAGED2
MAGEF1
MAGI1
MAGI2-AS3
MAGOH
MAGOHB
MAJIN
MAK
MAK16
MAL
MAL2
MALAT1
MALINC1
MALL
MALSU1
MALT1
MAML2
MAML3
MAN1A1
MAN1A2
MAN1B1
MAN1B1-DT
MAN1C1
MAN2A1
MAN2A2
MAN2C1
MANBA
MANBAL
MANEAL
MANF
MANSC1
MAOB
MAP11
MAP1B
MAP1LC3A
MAP1LC3B
MAP1S
MAP2
MAP2K1
MAP2K2
MAP2K3
MAP2K4
MAP2K4P1
MAP2K5
MAP2K6
MAP2K7
MAP3K1
MAP3K11
MAP3K12
MAP3K13
MAP3K14
MAP3K14-AS1
MAP3K15
MAP3K2
MAP3K20
MAP3K20-AS1
MAP3K21
MAP3K4
MAP3K5
MAP3K8
MAP3K9
MAP4K1
MAP4K2
MAP4K3
MAP4K3-DT
MAP4K5
MAP6
MAP6D1
MAP7
MAP7D2
MAP7D3
MAPK1
MAPK13
MAPK14
MAPK15
MAPK1IP1L
MAPK3
MAPK4
MAPK6
MAPK6-DT
MAPK7
MAPK8
MAPK8IP1
MAPK8IP1P2
MAPK8IP3
MAPK9
MAPKAP1
MAPKAPK3
MAPKAPK5
MAPKAPK5-AS1
MAPKBP1
MAPRE1
MAPRE2
MAPRE3
MAPT
MAPT-AS1
MAPT-IT1
MARCHF1
MARCHF10
MARCHF10-DT
MARCHF11
MARCHF3
MARCHF4
MARCHF5
MARCHF6
MARCHF7
MARCHF8
MARCHF9
MARCKSL1
MARF1
MARK1
MARK2
MARK4
MARS1
MARS2
MARVELD1
MARVELD2
MARVELD3
MAST1
MAST2
MAST3
MAST4
MAST4-AS1
MASTL
MAT2A
MAT2B
MATK
MATN1-AS1
MATN2
MATN3
MATR3
MAU2
MAVS
MAX
MAZ
MB21D2
MBD1
MBD2
MBD3
MBD4
MBD5
MBD6
MBIP
MBLAC2
MBNL1
MBOAT1
MBOAT2
MBP
MBTD1
MBTPS1
MBTPS2
MC5R
MCAM
MCAT
MCC
MCCC1
MCCC2
MCEE
MCF2L
MCF2L-AS1
MCF2L2
MCFD2
MCHR2-AS1
MCIDAS
MCL1
MCM2
MCM3AP
MCM3AP-AS1
MCM4
MCM5
MCM7
MCM8
MCM8-AS1
MCMBP
MCMDC2
MCOLN1
MCOLN2
MCOLN3
MCPH1
MCPH1-AS1
MCRIP1
MCRIP2
MCTP1
MCUB
MCUR1
MDFI
MDGA1
MDGA2
MDH1
MDH1B
MDH2
MDK
MDM2
MDM4
MDN1
MDP1
ME3
MEA1
MEAF6
MECOM
MECP2
MECR
MED1
MED10
MED12L
MED13
MED13L
MED14
MED14OS
MED15
MED16
MED17
MED18
MED21
MED22
MED23
MED24
MED26
MED27
MED28
MED31
MED4
MED6
MED9
MEDAG
MEF2A
MEF2B
MEF2C
MEF2C-AS1
MEGF10
MEGF11
MEGF6
MEGF8
MEI1
MEIOB
MEIOC
MEIS1
MEIS2
MEIS3P1
MELK
MELTF
MELTF-AS1
MEMO1
MEN1
MEOX2
MEPCE
MERTK
MESD
MEST
MESTIT1
MET
METAP1
METAP1D
METAP2
METRN
METRNL
METTL1
METTL15
METTL18
METTL21A
METTL23
METTL24
METTL25
METTL26
METTL2A
METTL2B
METTL3
METTL4
METTL5
METTL8
METTL9
MEX3A
MEX3B
MEX3C
MEX3D
MFAP1
MFAP2
MFAP3
MFAP3L
MFF
MFF-DT
MFHAS1
MFN2
MFSD1
MFSD10
MFSD11
MFSD13A
MFSD14A
MFSD14C
MFSD2A
MFSD2B
MFSD4A
MFSD4A-AS1
MFSD4B
MFSD6
MFSD6L
MFSD8
MGA
MGARP
MGAT1
MGAT3
MGAT4A
MGAT4B
MGAT4D
MGAT4FP
MGAT5B
MGC12916
MGC16275
MGC2889
MGC32805
MGC34796
MGC4859
MGLL
MGME1
MGMT
MGRN1
MGST3
MHENCR
MIA2
MIA3
MIAT
MIB2
MICAL1
MICAL2
MICAL3
MICALL1
MICALL2
MICB
MICOS13
MICU1
MICU2
MIEF1
MIEN1
MIER1
MIER2
MIER3
MIF
MIF4GD
MIGA1
MIGA2
MIMT1
MINAR1
MINCR
MINDY1
MINDY2
MINDY4
MINK1
MINPP1
MIOS
MIPEP
MIPEPP3
MIPOL1
MIR10392
MIR10396A
MIR10398
MIR1180
MIR1181
MIR1199
MIR12115
MIR12119
MIR12121
MIR12124
MIR12129
MIR12136
MIR1224
MIR1225
MIR124-3
MIR1244-2
MIR1244-4
MIR1258
MIR1292
MIR1302-10
MIR1302-11
MIR1302-2
MIR1302-3
MIR1302-9
MIR132
MIR141
MIR145
MIR1469
MIR148A
MIR152
MIR153-1
MIR1538
MIR1539
MIR155HG
MIR17HG
MIR1908
MIR1914
MIR1915
MIR1915HG
MIR193A
MIR193B
MIR193BHG
MIR196A1
MIR196B
MIR200C
MIR200CHG
MIR203A
MIR203B
MIR2052HG
MIR210
MIR210HG
MIR212
MIR219A2
MIR219B
MIR2277
MIR22HG
MIR2682
MIR2861
MIR301B
MIR3142HG
MIR3143
MIR3147
MIR3150B
MIR3150BHG
MIR3153
MIR3175
MIR3178
MIR3180-1
MIR3180-2
MIR3180-4
MIR3181
MIR3188
MIR3189
MIR3190
MIR3193
MIR31HG
MIR320A
MIR34AHG
MIR34B
MIR34C
MIR3610
MIR3613
MIR3621
MIR3622B
MIR3652
MIR3654
MIR3655
MIR3663
MIR3665
MIR3675
MIR3678
MIR375
MIR378A
MIR378D2
MIR3912
MIR3913-1
MIR3917
MIR3928
MIR3934
MIR3936HG
MIR3939
MIR3960
MIR423
MIR4259
MIR4281
MIR4300HG
MIR4322
MIR4428
MIR4449
MIR4453
MIR4453HG
MIR4458HG
MIR4469
MIR4470
MIR4477B
MIR4479
MIR4482
MIR4485
MIR4488
MIR4492
MIR449C
MIR4500HG
MIR4512
MIR4515
MIR4519
MIR4520-2
MIR4521
MIR4522
MIR4523
MIR4634
MIR4651
MIR4664
MIR4665
MIR4674
MIR4683
MIR4687
MIR4707
MIR4716
MIR4727
MIR4733
MIR4737
MIR4738
MIR4741
MIR4751
MIR4754
MIR4767
MIR4783
MIR4784
MIR4785
MIR4787
MIR4795
MIR484
MIR5001
MIR5087
MIR5090
MIR5091
MIR5093
MIR5188
MIR5191
MIR5195
MIR548AL
MIR548AW
MIR5588
MIR5680
MIR5691
MIR5695
MIR5696
MIR5700
MIR5703
MIR5708
MIR572
MIR574
MIR5787
MIR596
MIR600
MIR6068
MIR6084
MIR6089
MIR6090
MIR611
MIR6125
MIR615
MIR632
MIR636
MIR639
MIR6516
MIR663A
MIR663AHG
MIR663B
MIR6720
MIR6743
MIR6781
MIR6789
MIR6831
MIR6850
MIR6853
MIR6869
MIR6872
MIR6875
MIR6891
MIR7-3
MIR7155
MIR718
MIR760
MIR762HG
MIR7704
MIR7845
MIR7846
MIR8072
MIR8075
MIR8078
MIR8083
MIR8085
MIR9-1
MIR9-3
MIR9-3HG
MIR92B
MIR935
MIR941-2
MIR941-4
MIR941-5
MIR9718
MIR9899
MIR9901
MIR99AHG
MIRLET7I
MIS12
MIS18A
MIS18BP1
MISP3
MITD1
MITF
MIXL1
MKKS
MKLN1
MKLN1-AS
MKNK1
MKNK2
MKRN1
MKRN2
MKRN3
MKS1
MKX
MKX-AS1
MLEC
MLF1
MLH3
MLLT1
MLLT10
MLLT11
MLLT3
MLLT6
MLNR
MLPH
MLST8
MLX
MLXIP
MLXIPL
MMAA
MMAB
MMACHC
MMADHC
MMD
MMD2
MME
MMP11
MMP15
MMP16
MMP17
MMP2
MMP23A
MMP24
MMP24-AS1-EDEM2
MMP24OS
MMP25
MMP25-AS1
MMP28
MMS19
MMS22L
MMUT
MNAT1
MND1
MNT
MNX1
MNX1-AS1
MOAP1
MOB1A
MOB3A
MOB3B
MOB4
MOCOS
MOCS2
MOCS3
MOGAT1
MOGAT3
MOGS
MOK
MON2
MORC1
MORC2
MORC2-AS1
MORC3
MORC4
MORF4L1
MORF4L2
MORN1
MORN3
MORN4
MORN5
MOSPD2
MOV10
MOV10L1
MOXD1
MPC1L
MPC2
MPDU1
MPDZ
MPG
MPHOSPH10
MPHOSPH6
MPHOSPH9
MPI
MPLKIP
MPP1
MPP2
MPP3
MPP5
MPP6
MPP7
MPPE1
MPPED1
MPPED2
MPRIP
MPST
MPV17
MPV17L
MPZL2
MRAP2
MRAS
MRC2
MRE11
MREG
MRFAP1L1
MRGBP
MRI1
MRM1
MRM2
MRM3
MRNIP
MRO
MROH1
MROH5
MROH6
MROH8
MRPL1
MRPL10
MRPL11
MRPL12
MRPL13
MRPL14
MRPL15
MRPL16
MRPL17
MRPL18
MRPL19
MRPL2
MRPL20
MRPL20-AS1
MRPL21
MRPL22
MRPL23
MRPL24
MRPL28
MRPL3
MRPL30
MRPL32
MRPL33
MRPL34
MRPL35
MRPL36
MRPL38
MRPL39
MRPL4
MRPL40
MRPL41
MRPL44
MRPL45
MRPL45P2
MRPL46
MRPL48
MRPL49
MRPL51
MRPL52
MRPL53
MRPL54
MRPL55
MRPL57
MRPL58
MRPL9
MRPS10
MRPS11
MRPS12
MRPS14
MRPS15
MRPS16
MRPS17
MRPS18B
MRPS18C
MRPS2
MRPS21
MRPS23
MRPS24
MRPS25
MRPS26
MRPS27
MRPS30
MRPS30-DT
MRPS31
MRPS31P5
MRPS33
MRPS34
MRPS35
MRPS5
MRPS6
MRPS7
MRRF
MRS2
MRTFB
MRTO4
MRVI1-AS1
MS4A13
MSANTD3
MSC-AS1
MSH2
MSH3
MSH4
MSH6
MSI1
MSI2
MSL1
MSL3
MSL3P1
MSN
MSRB2
MSRB3
MST1
MST1P2
MST1R
MSTO1
MSTO2P
MSX2
MSX2P1
MT1A
MT1DP
MT1E
MT1G
MT1H
MT1IP
MT1JP
MT1L
MT1M
MT1X
MT2A
MT3
MTA1
MTA2
MTA3
MTAP
MTARC1
MTARC2
MTBP
MTCH2
MTCP1
MTDH
MTERF1
MTERF3
MTERF4
MTF2
MTFMT
MTFP1
MTFR1L
MTFR2
MTG1
MTG2
MTHFD1
MTHFD1L
MTHFD2
MTHFD2L
MTHFR
MTHFS
MTHFSD
MTIF2
MTIF3
MTLN
MTM1
MTMR1
MTMR10
MTMR14
MTMR2
MTMR3
MTMR4
MTMR6
MTMR7
MTMR9
MTNR1A
MTNR1B
MTOR
MTPAP
MTPN
MTR
MTRES1
MTREX
MTRF1
MTRF1L
MTRNR2L2
MTRNR2L6
MTRNR2L8
MTRNR2L9
MTRR
MTSS1
MTSS2
MTTP
MTURN
MTUS1
MTUS2
MTX2
MTX3
MUL1
MUTYH
MVB12A
MVB12B
MVD
MVK
MX1
MXI1
MXRA7
MYB
MYBBP1A
MYBL1
MYBL2
MYC
MYCBP
MYCBP2
MYCBPAP
MYCL
MYCN
MYCNOS
MYDGF
MYEF2
MYH10
MYH11
MYH14
MYH7B
MYL12B
MYL5
MYL6
MYL6B
MYL9
MYLIP
MYLK
MYLK-AS1
MYLPF
MYNN
MYO10
MYO15B
MYO18A
MYO19
MYO1B
MYO1C
MYO1D
MYO3A
MYO5A
MYO5B
MYO5C
MYO6
MYO9A
MYO9B
MYOCD
MYORG
MYPOP
MYRF
MYRIP
MYSM1
MYZAP
MZF1
MZF1-AS1
MZT1
MZT2A
MZT2B
N4BP1
N4BP2L2
N4BP3
N6AMT1
NAA10
NAA15
NAA16
NAA20
NAA25
NAA30
NAA38
NAA40
NAA50
NAA60
NAA80
NAAA
NAB1
NAB2
NABP1
NABP2
NACA
NACA2
NACAD
NACC1
NACC2
NADK
NADK2
NADSYN1
NAE1
NAF1
NAGK
NAGPA
NAGPA-AS1
NAIF1
NALCN
NAMPT
NANOS1
NANOS3
NANP
NANS
NAP1L1
NAP1L4
NAP1L5
NAPA
NAPA-AS1
NAPB
NAPEPLD
NAPG
NARF
NARS1
NARS2
NASP
NAT10
NAT16
NAT8
NAT8L
NAT9
NATD1
NAV1
NAXE
NBAS
NBEA
NBEAL1
NBEAP1
NBL1
NBN
NBPF1
NBPF11
NBPF3
NCALD
NCAM1
NCAM2
NCAN
NCAPD2
NCAPD3
NCAPG
NCAPG2
NCAPH
NCBP1
NCBP2
NCBP2AS2
NCBP3
NCCRP1
NCDN
NCEH1
NCK1
NCK1-DT
NCK2
NCKAP1
NCKAP5L
NCKIPSD
NCL
NCLN
NCMAP
NCMAP-DT
NCOA1
NCOA2
NCOA3
NCOA4
NCOA5
NCOA6
NCOA7
NCOR1
NCOR2
NCR3LG1
NCS1
NCSTN
NDC1
NDC80
NDE1
NDEL1
NDFIP1
NDFIP2
NDFIP2-AS1
NDN
NDNF
NDOR1
NDP
NDRG1
NDRG2
NDRG3
NDRG4
NDST1-AS1
NDST2
NDST3
NDST4
NDUFA1
NDUFA10
NDUFA11
NDUFA12
NDUFA13
NDUFA2
NDUFA3
NDUFA4
NDUFA4L2
NDUFA5
NDUFA7
NDUFA8
NDUFA9
NDUFAB1
NDUFAF1
NDUFAF3
NDUFAF4
NDUFAF4P1
NDUFAF5
NDUFAF6
NDUFAF7
NDUFB1
NDUFB10
NDUFB2
NDUFB2-AS1
NDUFB3
NDUFB4
NDUFB6
NDUFB7
NDUFB8
NDUFB9
NDUFC1
NDUFC2
NDUFC2-KCTD14
NDUFS1
NDUFS3
NDUFS4
NDUFS6
NDUFS7
NDUFV1
NDUFV2
NDUFV2-AS1
NEAT1
NEBL
NEBL-AS1
NECAB1
NECAB2
NECAB3
NECAP1
NECAP2
NECTIN1
NECTIN3
NECTIN4
NEDD1
NEDD4
NEDD4L
NEFH
NEFM
NEGR1
NEIL1
NEIL2
NEIL3
NEK1
NEK10
NEK2
NEK4
NEK5
NEK6
NEK7
NEK9
NELFA
NELFB
NELFCD
NELFE
NELL1
NELL2
NEMF
NEMP2
NENF
NEO1
NEPRO
NET1
NETO2
NEU1
NEU3
NEURL1
NEURL1B
NEURL2
NEURL4
NEUROD1
NEUROD4
NEUROG1
NEUROG2
NEUROG2-AS1
NEUROG3
NF1
NF2
NFASC
NFAT5
NFATC1
NFATC2
NFATC4
NFE2L2
NFIA
NFIB
NFIC
NFIL3
NFIX
NFKB1
NFKB2
NFKBIA
NFKBIB
NFKBID
NFKBIL1
NFKBIZ
NFRKB
NFS1
NFU1
NFX1
NFXL1
NFYA
NFYB
NFYC
NFYC-AS1
NGB
NGEF
NGF
NGFR
NGLY1
NGRN
NHLRC1
NHLRC2
NHLRC3
NHS
NHSL2
NIBAN2
NID1
NID2
NIF3L1
NIFK
NIFK-AS1
NIM1K
NIN
NINJ2-AS1
NINL
NIP7
NIPA1
NIPA2
NIPAL1
NIPAL4
NIPBL
NIPBL-DT
NIPSNAP1
NIPSNAP2
NISCH
NIT1
NIT2
NKAIN1
NKAIN2
NKAIN3
NKAIN4
NKAP
NKAPD1
NKAPL
NKAPP1
NKD1
NKD2
NKILA
NKIRAS1
NKIRAS2
NKTR
NKX1-2
NKX2-1
NKX2-4
NKX3-1
NKX6-1
NLE1
NLGN1
NLK
NLN
NLRC4
NLRC5
NLRX1
NMB
NMBR
NME1
NME1-NME2
NME2
NME4
NME6
NME9
NMNAT1
NMNAT3
NMRAL1
NMRK1
NMT2
NMU
NMUR1
NMUR2
NNAT
NNT
NNT-AS1
NOB1
NOC2L
NOC3L
NOC4L
NOCT
NOD2
NODAL
NOL10
NOL11
NOL12
NOL3
NOL4
NOL4L
NOL7
NOL8
NOL9
NOLC1
NOM1
NOMO1
NOMO2
NOMO3
NOP10
NOP14
NOP14-AS1
NOP16
NOP2
NOP53
NOP56
NOP58
NOP9
NORAD
NOS1AP
NOSIP
NOTCH1
NOTCH2
NOTCH2NLA
NOTO
NOTUM
NOVA1
NOVA2
NOX4
NOX5
NOXA1
NPAP1
NPAS1
NPAS2
NPAS3
NPAS4
NPAT
NPB
NPBWR1
NPC1
NPDC1
NPEPL1
NPEPPS
NPEPPSP1
NPFFR1
NPHP1
NPHP3
NPHP3-ACAD11
NPHP4
NPHS2
NPL
NPLOC4
NPM1
NPM2
NPNT
NPPB
NPPC
NPR1
NPR3
NPRL2
NPRL3
NPTN
NPTX1
NPTX2
NPTXR
NPW
NPY
NPY4R
NPY5R
NQO1
NQO2
NR0B1
NR1D1
NR1D2
NR1H2
NR1H3
NR2C1
NR2C2
NR2F1-AS1
NR2F2
NR2F6
NR3C1
NR3C2
NR4A1
NR4A2
NR4A3
NR5A2
NR6A1
NRARP
NRAS
NRAV
NRBF2
NRBP2
NRCAM
NRDC
NREP
NRF1
NRG1
NRG2
NRG3
NRGN
NRIP1
NRIP3
NRL
NRN1
NRN1L
NRP1
NRP2
NRROS
NRSN1
NRSN2
NRSN2-AS1
NRXN1
NRXN2
NRXN3
NSA2
NSD1
NSD2
NSD3
NSDHL
NSF
NSFP1
NSG1
NSG2
NSL1
NSMAF
NSMCE2
NSMCE3
NSMCE4A
NSRP1
NSUN2
NSUN3
NSUN4
NSUN5
NSUN5P1
NSUN5P2
NSUN6
NSUN7
NT5C
NT5C1A
NT5C2
NT5C3A
NT5C3B
NT5DC1
NT5DC2
NT5DC3
NT5E
NT5M
NTAN1
NTHL1
NTM
NTMT1
NTN1
NTN4
NTNG1
NTNG2
NTRK1
NTRK2
NTRK3
NTSR1
NTSR2
NUB1
NUBP2
NUBPL
NUDC
NUDCD1
NUDCD2
NUDCD3
NUDT1
NUDT10
NUDT11
NUDT13
NUDT14
NUDT15
NUDT17
NUDT19
NUDT3
NUDT4
NUDT5
NUDT6
NUDT7
NUDT8
NUDT9
NUF2
NUFIP1
NUFIP2
NUMBL
NUP107
NUP133
NUP153
NUP155
NUP160
NUP188
NUP210
NUP210L
NUP214
NUP35
NUP37
NUP42
NUP43
NUP50
NUP50-DT
NUP54
NUP58
NUP62
NUP85
NUP93
NUP98
NUPR2
NUS1
NUSAP1
NUTM1
NUTM2A-AS1
NUTM2B-AS1
NVL
NWD2
NXF1
NXN
NXNL2
NXPH1
NXPH2
NXPH3
NXPH4
NXT2
NYAP1
NYNRIN
OAF
OARD1
OAT
OAZ1
OAZ2
OAZ3
OBI1
OBSCN-AS1
OCA2
OCIAD1
OCLN
ODC1
ODC1-DT
ODF2
ODR4
OFD1
OGA
OGDH
OGDHL
OGFOD1
OGFOD2
OGFOD3
OGFRL1
OGFRP1
OGT
OIP5
OLA1
OLFM1
OLFM2
OLFML2A
OLIG1
OMA1
ONECUT1
OOEP
OPA1
OPCML
OPHN1
OPN3
OPRD1
OPRK1
OPRL1
OR1F1
OR2L13
ORAI1
ORAI2
ORC4
ORC5
ORMDL1
ORMDL3
OSBP2
OSBPL10
OSBPL1A
OSBPL2
OSBPL5
OSBPL6
OSBPL8
OSBPL9
OSCAR
OSER1
OSER1-DT
OSGEP
OSGEPL1
OSGEPL1-AS1
OSGIN1
OSGIN2
OSMR
OSMR-AS1
OSR2
OST4
OSTF1
OSTM1
OTOP1
OTOP2
OTOP3
OTP
OTUD1
OTUD3
OTUD4
OTUD5
OTUD6B
OTUD6B-AS1
OTUD7A
OTUD7B
OTULIN
OTULINL
OTX1
OVCA2
OVOL1
OVOL2
OXA1L
OXCT1
OXCT1-AS1
OXCT2
OXCT2P1
OXGR1
OXLD1
OXNAD1
OXR1
OXSM
OXSR1
OXT
OXTR
P2RX2
P2RX4
P2RX5
P2RX6
P2RY1
P2RY2
P2RY6
P3H1
P3H2
P3H2-AS1
P3H3
P3H4
P4HA1
P4HA2
P4HA3
P4HA3-AS1
P4HB
P4HTM
PA2G4
PAAF1
PABPC1
PABPC1L
PABPC1L2A
PABPC1L2B
PABPC1L2B-AS1
PABPC3
PABPC4
PABPC4L
PABPC5
PABPC5-AS1
PACC1
PACERR
PACRG
PACRGL
PACS1
PACS2
PACSIN1
PACSIN3
PADI2
PAFAH1B1
PAFAH1B2
PAFAH1B3
PAFAH2
PAG1
PAH
PAIP1
PAIP2
PAK1
PAK1IP1
PAK2
PAK3
PAK5
PAK6
PALB2
PALD1
PALLD
PALM
PALM2AKAP2
PALM3
PAM
PAM16
PAMR1
PAN3-AS1
PANK1
PANK2
PANK3
PAOX
PAPLN
PAPOLA
PAPOLB
PAPSS1
PAPSS2
PAQR3
PAQR4
PAQR5
PAQR8
PAQR9
PAQR9-AS1
PARD3
PARD3-AS1
PARD3B
PARD6B
PARD6G
PARD6G-AS1
PARK7
PARL
PARM1
PARN
PARP1
PARP12
PARP16
PARP2
PARP3
PARP6
PARP8
PARPBP
PARS2
PARTICL
PARVA
PARVB
PASK
PATJ
PATL1
PATZ1
PAWR
PAX2
PAX5
PAX6
PAXBP1
PAXBP1-AS1
PAXIP1
PAXIP1-AS1
PAXX
PBDC1
PBK
PBRM1
PBX1
PBX3
PCAT6
PCAT7
PCBD1
PCBD2
PCBP1
PCBP1-AS1
PCBP2
PCBP3
PCBP4
PCCA
PCCA-DT
PCCB
PCDH1
PCDH9
PCDHAC1
PCDHAC2
PCDHGB7
PCDHGC3
PCED1A
PCGF2
PCGF3
PCGF5
PCGF6
PCID2
PCIF1
PCK2
PCLAF
PCLO
PCM1
PCMT1
PCMTD1
PCMTD2
PCNA
PCNA-AS1
PCNP
PCNT
PCNX1
PCNX2
PCNX3
PCNX4
PCOLCE2
PCOTH
PCP4L1
PCSK1N
PCSK2
PCSK4
PCSK5
PCSK6
PCSK6-AS1
PCSK7
PCSK9
PCTP
PCYOX1
PCYT1A
PCYT2
PDAP1
PDCD10
PDCD2
PDCD2L
PDCD4
PDCD4-AS1
PDCD5
PDCD6
PDCD6IP
PDCD6IPP2
PDCD7
PDCL
PDCL3
PDE11A
PDE12
PDE1B
PDE1C
PDE2A
PDE3A
PDE3B
PDE4A
PDE4B
PDE4C
PDE4D
PDE4DIP
PDE4DIPP1
PDE5A
PDE7A
PDE8A
PDE8B
PDE9A
PDF
PDGFC
PDGFD
PDGFRA
PDGFRL
PDHA1
PDHB
PDHX
PDIA3
PDIA4
PDIA5
PDIA6
PDIK1L
PDK1
PDK2
PDK3
PDK4
PDLIM1
PDLIM2
PDLIM3
PDLIM5
PDLIM7
PDP1
PDPR
PDRG1
PDS5A
PDS5B
PDSS1
PDSS2
PDXDC1
PDXDC2P-NPIPB14P
PDXK
PDYN-AS1
PDZD11
PDZD2
PDZD4
PDZD8
PDZD9
PDZK1P1
PDZRN3
PDZRN4
PEA15
PEAK1
PEAK3
PEAR1
PEBP1
PEG10
PELI1
PELI2
PELI3
PELP1
PEMT
PENK
PEPD
PER2
PER3
PERP
PES1
PET117
PEX1
PEX10
PEX12
PEX13
PEX14
PEX16
PEX19
PEX26
PEX3
PEX5
PEX5L
PEX6
PFAS
PFDN2
PFDN4
PFDN5
PFKFB2
PFKFB3
PFKFB4
PFKL
PFKM
PFKP
PFN1
PFN2
PFN3
PFN4
PGAM1
PGAM5
PGAP1
PGAP2
PGAP4
PGAP6
PGBD1
PGBD2
PGBD4
PGBD5
PGD
PGF
PGGT1B
PGK1
PGLS
PGM1
PGM2
PGM2L1
PGM5
PGM5P2
PGM5P4
PGP
PGPEP1
PGPEP1L
PGR
PGR-AS1
PGRMC1
PGRMC2
PGS1
PHACTR2
PHACTR3
PHACTR4
PHAX
PHB
PHB2
PHC2
PHC2-AS1
PHC3
PHETA1
PHF1
PHF10
PHF11
PHF12
PHF13
PHF14
PHF19
PHF20
PHF20L1
PHF21A
PHF21B
PHF23
PHF24
PHF3
PHF5A
PHF7
PHIP
PHKA1
PHKA2
PHKB
PHLDA1
PHLDA2
PHLDA3
PHLDB2
PHLPP1
PHOSPHO2
PHOSPHO2-KLHL23
PHOX2A
PHRF1
PHTF2
PHYHIPL
PI4K2A
PI4K2B
PI4KA
PI4KAP2
PIANP
PIAS1
PIAS3
PIAS4
PICALM
PICART1
PID1
PIEZO1
PIEZO2
PIFO
PIGB
PIGBOS1
PIGC
PIGF
PIGG
PIGH
PIGK
PIGL
PIGM
PIGN
PIGO
PIGP
PIGQ
PIGT
PIGU
PIGW
PIGX
PIGY
PIGY-DT
PIGZ
PIH1D2
PIK3C2A
PIK3C3
PIK3CA
PIK3CB
PIK3CD
PIK3CD-AS2
PIK3R1
PIK3R3
PIK3R5
PIKFYVE
PIM2
PIMREG
PIN4
PINK1
PINX1
PIP4K2A
PIP4K2B
PIP4K2C
PIP4P1
PIP4P2
PIP5K1A
PIP5K1B
PIP5K1C
PIP5KL1
PIPOX
PITHD1
PITPNA-AS1
PITPNB
PITPNC1
PITPNM3
PITRM1
PITX1
PITX3
PIWIL2
PIWIL4
PJVK
PKD1
PKD1L2
PKD1P3-NPIPA1
PKD1P5-LOC105376752
PKD2
PKD2L2
PKDCC
PKHD1L1
PKIA
PKIB
PKIG
PKM
PKMYT1
PKN1
PKN2
PKN3
PKNOX1
PKNOX2-AS1
PKP1
PKP2
PLA2G12A
PLA2G15
PLA2G4E-AS1
PLA2G7
PLAAT1
PLAAT3
PLAAT5
PLAC8
PLAC9
PLAC9P1
PLAG1
PLAGL1
PLAGL2
PLAU
PLAUR
PLBD1-AS1
PLBD2
PLCB1
PLCB4
PLCD1
PLCD3
PLCE1
PLCG1
PLCG2
PLCH1
PLCL2
PLCXD1
PLCXD2
PLCXD3
PLD1
PLD2
PLD3
PLD5
PLD6
PLEC
PLEK2
PLEKHA1
PLEKHA2
PLEKHA3
PLEKHA5
PLEKHA7
PLEKHA8
PLEKHA8P1
PLEKHD1
PLEKHF1
PLEKHF2
PLEKHG1
PLEKHG2
PLEKHG3
PLEKHG4
PLEKHG4B
PLEKHG5
PLEKHG6
PLEKHH1
PLEKHH3
PLEKHJ1
PLEKHM1
PLEKHM1P1
PLEKHM3
PLEKHO1
PLIN2
PLK1
PLK2
PLK3
PLK4
PLK5
PLLP
PLOD1
PLOD2
PLPBP
PLPP1
PLPP2
PLPP4
PLPP5
PLPP6
PLPPR1
PLPPR2
PLPPR3
PLPPR5
PLRG1
PLS1
PLSCR1
PLSCR3
PLSCR4
PLTP
PLXDC1
PLXDC2
PLXNA2
PLXNA3
PLXNA4
PLXNB1
PLXNB2
PLXNB3
PLXND1
PM20D2
PMAIP1
PMEPA1
PMM2
PMP22
PMPCA
PMPCB
PMS1
PMS2
PMS2P3
PMVK
PNCK
PNISR
PNKD
PNKY
PNLDC1
PNMA1
PNMA2
PNMA3
PNMA6A
PNMA8A
PNMA8B
PNMT
PNN
PNO1
PNP
PNPLA3
PNPLA6
PNPLA7
PNPLA8
PNPO
PNPT1
PNRC1
POC1A
POC1B
POC1B-AS1
POC1B-GALNT4
POC5
PODN
PODXL
PODXL2
POFUT1
POGK
POGLUT1
POGLUT3
POGZ
POLA1
POLA2
POLB
POLD1
POLD3
POLDIP2
POLDIP3
POLE
POLE2
POLE3
POLE4
POLG
POLG2
POLH
POLI
POLK
POLN
POLQ
POLR1A
POLR1B
POLR1C
POLR1D
POLR2A
POLR2B
POLR2C
POLR2D
POLR2E
POLR2H
POLR2I
POLR2J
POLR2J2
POLR2J3
POLR2J4
POLR2K
POLR2L
POLR2M
POLR3A
POLR3B
POLR3C
POLR3D
POLR3E
POLR3F
POLR3G
POLR3H
POLR3K
POLRMT
POM121
POM121C
POM121L2
POMC
POMGNT2
POMK
POMP
POMT1
POMT2
POMZP3
PON1
PON2
PON3
POP1
POP4
POP7
POPDC3
POR
PORCN
POT1
POT1-AS1
POTEB
POTEB2
POTEC
POTEE
POTEG
POTEH
POTEI
POTEJ
POTEKP
POTEM
POU2F1
POU2F2
POU2F3
POU3F1
POU3F2
POU4F1
POU4F2
PP7080
PPA1
PPA2
PPAN
PPAN-P2RY11
PPARD
PPARG
PPARGC1A
PPARGC1B
PPCDC
PPCS
PPDPF
PPFIA2
PPFIA4
PPFIBP2
PPHLN1
PPIA
PPIB
PPIC
PPID
PPIE
PPIEL
PPIF
PPIG
PPIH
PPIL1
PPIL2
PPIL3
PPIL4
PPIP5K1
PPIP5K1P1-CATSPER2
PPIP5K2
PPL
PPM1A
PPM1B
PPM1D
PPM1E
PPM1F
PPM1F-AS1
PPM1G
PPM1H
PPM1J
PPM1K-DT
PPM1L
PPM1M
PPME1
PPOX
PPP1CA
PPP1CB
PPP1CC
PPP1R10
PPP1R11
PPP1R12A
PPP1R12A-AS1
PPP1R12B
PPP1R12C
PPP1R13B
PPP1R13L
PPP1R14A
PPP1R14B
PPP1R14B-AS1
PPP1R14C
PPP1R15A
PPP1R15B
PPP1R16A
PPP1R1A
PPP1R1B
PPP1R2
PPP1R21
PPP1R26
PPP1R36
PPP1R37
PPP1R3B
PPP1R3C
PPP1R3D
PPP1R3E
PPP1R3G
PPP1R7
PPP1R8
PPP1R9A
PPP1R9B
PPP2CA
PPP2CB
PPP2R2A
PPP2R2B
PPP2R2C
PPP2R3A
PPP2R3B
PPP2R3C
PPP2R5A
PPP2R5B
PPP2R5C
PPP2R5E
PPP3CB
PPP3CB-AS1
PPP3CC
PPP3R1
PPP4R1
PPP4R1-AS1
PPP4R1L
PPP4R2
PPP4R3A
PPP4R3B
PPP4R4
PPP5C
PPP5D1
PPP6C
PPP6R1
PPP6R2
PPP6R3
PPRC1
PPT1
PPT2
PPT2-EGFL8
PPTC7
PPWD1
PRAC1
PRAC2
PRADC1
PRAF2
PRAG1
PRAME
PRC1
PRCC
PRCP
PRDM1
PRDM11
PRDM14
PRDM15
PRDM16
PRDM4
PRDM5
PRDM6
PRDM8
PRDM9
PRDX1
PRDX2
PRDX4
PRDX5
PRDX6
PREB
PRELID1
PRELID2
PRELID3A
PRELID3B
PREP
PREPL
PREX1
PREX2
PRH1
PRH1-PRR4
PRH1-TAS2R14
PRICKLE1
PRICKLE3
PRICKLE4
PRIM2
PRIMA1
PRIMPOL
PRKAA1
PRKAA2
PRKAB1
PRKAB2
PRKACA
PRKACB
PRKAG1
PRKAG2
PRKAG2-AS1
PRKAR1A
PRKAR1B
PRKAR2A
PRKAR2A-AS1
PRKAR2B
PRKCA
PRKCD
PRKCE
PRKCG
PRKCH
PRKCI
PRKCQ
PRKCQ-AS1
PRKCSH
PRKCZ
PRKD1
PRKDC
PRKG1
PRKG1-AS1
PRKG2
PRKN
PRKRA
PRKRIP1
PRKX
PRMT1
PRMT2
PRMT3
PRMT5
PRMT6
PRMT7
PRMT9
PRNP
PROK2
PROKR1
PROKR2
PROM1
PRORP
PRORSD1P
PROS1
PROSER1
PROSER2
PROSER2-AS1
PRPF18
PRPF19
PRPF3
PRPF31
PRPF38A
PRPF38B
PRPF39
PRPF4
PRPF40A
PRPF40B
PRPF4B
PRPF6
PRPF8
PRPH
PRPS2
PRPSAP1
PRPSAP2
PRR14L
PRR15
PRR16
PRR18
PRR19
PRR20A
PRR23A
PRR23B
PRR23C
PRR29
PRR29-AS1
PRR3
PRR34-AS1
PRR36
PRR5
PRR5-ARHGAP8
PRR7
PRR7-AS1
PRRC1
PRRC2C
PRRG2
PRRG4
PRRT1
PRRT1B
PRRT3
PRRT3-AS1
PRRT4
PRRX2
PRRX2-AS1
PRSS12
PRSS21
PRSS23
PRSS27
PRSS3
PRSS35
PRSS40A
PRSS40B
PRSS44P
PRSS50
PRTFDC1
PRTG
PRUNE1
PRUNE2
PRXL2A
PRXL2B
PRXL2C
PSAP
PSCA
PSD
PSD2
PSD3
PSEN2
PSIP1
PSKH2
PSMA1
PSMA2
PSMA3-AS1
PSMA4
PSMA5
PSMA6
PSMA7
PSMA8
PSMB1
PSMB2
PSMB3
PSMB4
PSMB6
PSMB7
PSMB9
PSMC1
PSMC2
PSMC3
PSMC4
PSMC5
PSMD1
PSMD10
PSMD11
PSMD12
PSMD14
PSMD2
PSMD3
PSMD4
PSMD5
PSMD6
PSMD7
PSMD8
PSMD9
PSME3
PSME3IP1
PSME4
PSMF1
PSMG1
PSMG2
PSMG3
PSMG3-AS1
PSMG4
PSPC1
PSRC1
PSTK
PSTPIP2
PTAR1
PTBP1
PTBP2
PTBP3
PTCD1
PTCD2
PTCD3
PTCH1
PTCH2
PTCHD1
PTCHD4
PTCSC2
PTDSS1
PTDSS2
PTEN
PTENP1
PTENP1-AS
PTF1A
PTGDR
PTGER2
PTGER3
PTGER4
PTGER4P2-CDK2AP2P2
PTGES
PTGES2
PTGES2-AS1
PTGES3
PTGES3L
PTGES3L-AARSD1
PTGFR
PTGFRN
PTGIS
PTGR1
PTGR2
PTGS1
PTGS2
PTH1R
PTH2R
PTHLH
PTK2
PTK7
PTMA
PTMS
PTOV1
PTOV1-AS1
PTP4A2
PTP4A3
PTPA
PTPDC1
PTPMT1
PTPN1
PTPN11
PTPN12
PTPN14
PTPN2
PTPN20
PTPN21
PTPN23
PTPN3
PTPN4
PTPN5
PTPRA
PTPRB
PTPRD
PTPRD-AS1
PTPRD-AS2
PTPRE
PTPRF
PTPRG
PTPRG-AS1
PTPRJ
PTPRK
PTPRM
PTPRN
PTPRN2
PTPRO
PTPRR
PTPRS
PTPRT
PTPRU
PTPRZ1
PTRH2
PTRHD1
PTTG1IP
PUDP
PUF60
PUM1
PUM2
PUM3
PURA
PURB
PURG
PUS1
PUS10
PUS3
PUS7
PUS7L
PUSL1
PVALB
PVR
PVT1
PWP1
PWP2
PWWP2B
PWWP3A
PXDC1
PXDN
PXK
PXMP2
PXN
PXN-AS1
PXT1
PXYLP1
PYCARD
PYCR2
PYCR3
PYGB
PYGL
PYGO1
PYGO2
PYROXD1
PYROXD2
PYURF
PYY
QDPR
QKI
QPCTL
QRFPR
QRICH1
QRICH2
QSOX1
QSOX2
QTRT1
QTRT2
R3HCC1
R3HCC1L
R3HDM2
RAB10
RAB11A
RAB11FIP1
RAB11FIP2
RAB11FIP3
RAB11FIP4
RAB11FIP5
RAB12
RAB13
RAB14
RAB15
RAB17
RAB18
RAB1A
RAB1B
RAB20
RAB21
RAB22A
RAB23
RAB24
RAB26
RAB28
RAB29
RAB2A
RAB2B
RAB30
RAB30-DT
RAB31
RAB33A
RAB33B
RAB34
RAB35
RAB36
RAB37
RAB38
RAB39A
RAB39B
RAB3C
RAB3GAP2
RAB3IL1
RAB3IP
RAB40B
RAB42
RAB43
RAB4A
RAB5A
RAB5IF
RAB6A
RAB6B
RAB6C
RAB6D
RAB7A
RAB8A
RAB9A
RAB9B
RABAC1
RABEP1
RABGAP1
RABGAP1L
RABGAP1L-DT
RABGEF1
RABGGTA
RABGGTB
RABIF
RABL2A
RABL6
RAC1
RAC3
RACGAP1
RAD1
RAD17
RAD18
RAD21
RAD21L1
RAD23A
RAD23B
RAD50
RAD51
RAD51-AS1
RAD51AP1
RAD51AP2
RAD51C
RAD51D
RAD52
RAD54L
RAD54L2
RAD9A
RAD9B
RADIL
RADX
RAET1E-AS1
RAET1K
RAET1L
RAF1
RAI1
RAI1-AS1
RAI14
RAI2
RALA
RALB
RALBP1
RALGAPA1
RALGAPA1P1
RALGAPB
RALGDS
RALGPS1
RALGPS2
RALY
RALY-AS1
RALYL
RAMP1
RAMP2
RAMP2-AS1
RAMP3
RAN
RANBP1
RANBP10
RANBP17
RANBP2
RANBP3
RANBP6
RANBP9
RANGAP1
RAP1A
RAP1B
RAP1GAP
RAP1GAP2
RAP1GDS1
RAP2A
RAP2B
RAP2C
RAP2C-AS1
RAPGEF1
RAPGEF2
RAPGEF4
RAPGEF4-AS1
RAPGEF5
RAPGEF6
RAPGEFL1
RAPH1
RAPSN
RARA
RARB
RARG
RARRES1
RARS1
RARS2
RASA1
RASA2
RASA3
RASA4
RASA4B
RASA4CP
RASA4DP
RASAL1
RASAL2
RASAL2-AS1
RASD1
RASD2
RASEF
RASGEF1A
RASGEF1B
RASGEF1C
RASGRF1
RASGRF2
RASGRF2-AS1
RASGRP1
RASGRP2
RASL10B
RASL11A
RASL11B
RASL12
RASSF1
RASSF1-AS1
RASSF10
RASSF3
RASSF4
RASSF5
RASSF6
RASSF8
RASSF8-AS1
RAVER2
RB1
RB1-DT
RB1CC1
RBAK
RBAK-RBAKDN
RBAKDN
RBBP4
RBBP5
RBBP6
RBBP7
RBBP8
RBBP8NL
RBBP9
RBCK1
RBFA
RBFOX1
RBFOX2
RBIS
RBKS
RBL1
RBL2
RBM10
RBM11
RBM12
RBM12B
RBM14
RBM14-RBM4
RBM15B
RBM17
RBM18
RBM19
RBM20
RBM22
RBM24
RBM25
RBM26
RBM26-AS1
RBM28
RBM33
RBM34
RBM38
RBM39
RBM42
RBM44
RBM45
RBM46
RBM47
RBM48
RBM4B
RBM7
RBMS1
RBMXL1
RBMXL2
RBP4
RBP7
RBPJ
RBPJL
RBPMS
RBPMS2
RBSN
RBX1
RC3H1
RC3H2
RCAN1
RCAN2
RCAN3
RCAN3AS
RCBTB1
RCC1
RCC1L
RCC2
RCE1
RCHY1
RCN1
RCN2
RCOR2
RCOR3
RCSD1
RDH10
RDH10-AS1
RDH11
RDH13
RDM1
RDM1P5
RDX
REC8
RECQL4
REEP1
REEP2
REEP3
REEP4
REEP5
REEP6
REL
RELA
RELB
RELL1
RELL2
RELN
RELT
REPIN1
REPS1
REPS2
RER1
RERE
RERE-AS1
REREP3
RERG
RESF1
REST
RET
RETREG1
RETREG2
RETSAT
REV1
REV3L
REXO1L2P
REXO2
REXO4
REXO5
RFC1
RFC2
RFC3
RFC4
RFESD
RFFL
RFK
RFLNA
RFNG
RFPL2
RFTN1
RFX3
RFX6
RFX7
RFXANK
RFXAP
RGCC
RGL1
RGL2
RGMA
RGMB
RGMB-AS1
RGPD2
RGPD5
RGPD8
RGS10
RGS16
RGS17
RGS19
RGS2
RGS22
RGS3
RGS5
RGS6
RGS7
RGS9
RGS9BP
RHBDD1
RHBDD2
RHBDD3
RHBDF2
RHBDL3
RHBG
RHCG
RHEB
RHEX
RHNO1
RHOA
RHOB
RHOBTB1
RHOBTB2
RHOBTB3
RHOC
RHOD
RHOF
RHOH
RHOT1
RHOT2
RHOU
RHOV
RHOXF1P1
RHPN1-AS1
RHPN2
RIBC2
RIC1
RIC3
RIC8A
RICTOR
RIDA
RIF1
RIIAD1
RILPL1
RIMKLA
RIMKLB
RIMS1
RIMS2
RIMS3
RIMS4
RIN1
RIN3
RING1
RINT1
RIOK1
RIOK3
RIPK1
RIPK2
RIPK4
RIPOR1
RIPOR2
RIPPLY2
RIPPLY3
RIT1
RITA1
RLF
RMDN1
RMDN2
RMDN3
RMI1
RMI2
RMND1
RMND5A
RMND5B
RMRP
RN7SK
RN7SL1
RN7SL2
RN7SL3
RN7SL832P
RNA5S1
RNA5S10
RNA5S11
RNA5S12
RNA5S13
RNA5S14
RNA5S15
RNA5S16
RNA5S17
RNA5S2
RNA5S3
RNA5S4
RNA5S5
RNA5S6
RNA5S7
RNA5S8
RNA5S9
RNASE4
RNASEH1
RNASEH1-AS1
RNASEH2C
RNASEK
RNASEK-C17orf49
RNASET2
RND1
RND2
RND3
RNF11
RNF111
RNF113A
RNF113B
RNF114
RNF115
RNF121
RNF122
RNF123
RNF125
RNF126
RNF126P1
RNF128
RNF130
RNF135
RNF138P1
RNF139
RNF139-AS1
RNF14
RNF141
RNF144A
RNF144B
RNF145
RNF146
RNF149
RNF150
RNF152
RNF157
RNF157-AS1
RNF165
RNF166
RNF167
RNF168
RNF170
RNF175
RNF180
RNF182
RNF185
RNF187
RNF19A
RNF19B
RNF2
RNF208
RNF212
RNF212B
RNF213
RNF213-AS1
RNF214
RNF215
RNF216
RNF216P1
RNF217
RNF217-AS1
RNF220
RNF225
RNF227
RNF24
RNF32
RNF38
RNF43
RNF44
RNF6
RNF7
RNF8
RNFT1
RNFT1-DT
RNFT2
RNGTT
RNH1
RNMT
RNPC3
RNPEP
RNPEPL1
RNPS1
RNU1-1
RNU1-2
RNU1-3
RNU1-4
RNU11
RNU12
RNU4-1
RNU4-2
RNU4ATAC
RNU5A-1
RNU5B-1
RNU5D-1
RNU5E-1
RNU5F-1
RNU6-1
RNU6-2
RNU6-7
RNU6-8
RNU6-9
RNU6ATAC
RNU7-1
RNVU1-14
RNVU1-15
RNVU1-18
RNVU1-6
RNVU1-7
RNVU1-8
RNY1
RNY3
RNY4
RNY5
RO60
ROBO1
ROBO2
ROBO3
ROCK1
ROCK1P1
ROCK2
ROM1
ROMO1
ROPN1
ROPN1B
ROPN1L
ROPN1L-AS1
ROR1
ROR2
RORA
RORA-AS1
RORB
RORB-AS1
RORC
RP9
RP9P
RPA1
RPA2
RPAP1
RPAP2
RPAP3
RPE
RPF2
RPGR
RPGRIP1L
RPH3A
RPIA
RPL10
RPL10A
RPL11
RPL12
RPL13
RPL13A
RPL14
RPL15
RPL17
RPL17-C18orf32
RPL18
RPL19
RPL21
RPL22
RPL22L1
RPL23
RPL23A
RPL23AP53
RPL23AP7
RPL24
RPL26
RPL26L1
RPL27
RPL27A
RPL28
RPL29
RPL3
RPL30
RPL31
RPL32
RPL34
RPL34-AS1
RPL35
RPL36
RPL36A
RPL36A-HNRNPH2
RPL37
RPL37A
RPL38
RPL4
RPL41
RPL5
RPL6
RPL7
RPL7A
RPL8
RPL9
RPLP0
RPLP1
RPLP2
RPN1
RPN2
RPP14
RPP21
RPP25
RPP25L
RPP30
RPP38
RPP38-DT
RPP40
RPPH1
RPRD1B
RPRM
RPRML
RPS10
RPS10-NUDT3
RPS12
RPS13
RPS14
RPS15
RPS15A
RPS16
RPS17
RPS18
RPS19
RPS2
RPS20
RPS21
RPS23
RPS24
RPS25
RPS26
RPS27
RPS27A
RPS27L
RPS28
RPS29
RPS3
RPS3A
RPS4X
RPS5
RPS6
RPS6KA1
RPS6KA2
RPS6KA4
RPS6KA5
RPS6KA6
RPS6KB1
RPS6KB2
RPS6KC1
RPS6KL1
RPS7
RPS8
RPS9
RPTOR
RPUSD1
RPUSD4
RRAD
RRAGA
RRAGC
RRAGD
RRAS2
RREB1
RRM1
RRM2
RRM2B
RRN3
RRNAD1
RRP1
RRP15
RRP1B
RRP36
RRP7A
RRP7BP
RRP8
RRP9
RRS1
RRS1-AS1
RSAD1
RSBN1
RSF1
RSL1D1
RSL24D1
RSPH10B
RSPH10B2
RSPH3
RSPH6A
RSPO1
RSPO2
RSPO4
RSPRY1
RSRC1
RSRC2
RSRP1
RTCA
RTCA-AS1
RTCB
RTEL1
RTF2
RTKN
RTKN2
RTL10
RTL4
RTL5
RTL6
RTL8A
RTL8B
RTL8C
RTN1
RTN3
RTN4
RTN4R
RTN4RL1
RTN4RL2
RTP4
RTTN
RUBCN
RUBCNL
RUFY1
RUFY2
RUFY3
RUFY4
RUNDC3A
RUNDC3A-AS1
RUNDC3B
RUNX1
RUNX1T1
RUNX2
RUSC1
RUSC2
RUVBL1
RUVBL1-AS1
RWDD1
RWDD2B
RWDD3
RXFP3
RXRA
RXRG
RXYLT1
RYBP
RYK
RYR2
RYR3
S100A1
S100A10
S100A11
S100A13
S100A6
S100A8
S100B
S100PBP
S1PR3
S1PR5
SAAL1
SAC3D1
SACM1L
SACS
SAE1
SAFB
SAFB2
SALL1
SALL2
SAMD1
SAMD10
SAMD11
SAMD12
SAMD13
SAMD14
SAMD3
SAMD4A
SAMD4B
SAMD5
SAMD8
SAMHD1
SAMM50
SAP130
SAP18
SAP25
SAP30
SAP30L
SAP30L-AS1
SAR1A
SAR1B
SARAF
SARM1
SARS1
SART1
SART3
SASS6
SAT1
SATB1
SATB1-AS1
SATB2
SATL1
SAV1
SAXO1
SAXO2
SAYSD1
SBDS
SBDSP1
SBF2
SBF2-AS1
SBK1
SBNO1
SBNO1-AS1
SBSPON
SC5D
SCAANT1
SCAF1
SCAF11
SCAF4
SCAF8
SCAMP1
SCAMP1-AS1
SCAMP3
SCAMP4
SCAMP5
SCAND1
SCAP
SCAPER
SCARA3
SCARB1
SCARB2
SCARF2
SCARNA13
SCARNA16
SCARNA2
SCCPDH
SCD
SCD5
SCFD1
SCG2
SCG3
SCGB1B2P
SCGB2B3P
SCGB3A1
SCGN
SCHLAP1
SCIN
SCLT1
SCMH1
SCML1
SCML2
SCN11A
SCN1B
SCN3B
SCN4B
SCN5A
SCN8A
SCN9A
SCNM1
SCNN1B
SCNN1G
SCO1
SCOC-AS1
SCP2
SCPEP1
SCRIB
SCRN1
SCRT1
SCRT2
SCT
SCTR
SCUBE1
SCUBE2
SCUBE3
SCYL1
SCYL3
SDAD1
SDAD1P1
SDC1
SDC2
SDC3
SDC4
SDCBP
SDCBP2-AS1
SDCCAG8
SDE2
SDF4
SDHA
SDHAF2
SDHAF3
SDHAP1
SDHAP2
SDHAP3
SDHB
SDHC
SDHD
SDK1
SDK2
SDR39U1
SDR42E1
SDR42E2
SDSL
SEC11A
SEC11C
SEC13
SEC14L1
SEC14L2
SEC14L4
SEC14L5
SEC14L6
SEC16A
SEC16B
SEC1P
SEC22A
SEC22C
SEC23A
SEC23A-AS1
SEC23IP
SEC24A
SEC24B
SEC24B-AS1
SEC24D
SEC31A
SEC31B
SEC61A1
SEC61A2
SEC61B
SEC61G
SEC62
SEC63
SECISBP2
SECISBP2L
SECTM1
SEH1L
SEL1L2
SEL1L3
SELENOF
SELENOH
SELENOI
SELENOM
SELENOS
SELENOT
SEM1
SEMA3A
SEMA3B
SEMA3B-AS1
SEMA3C
SEMA3F
SEMA4B
SEMA4C
SEMA4D
SEMA5A
SEMA5B
SEMA6A
SEMA6D
SENP1
SENP3
SENP3-EIF4A1
SENP5
SENP6
SENP8
SEPHS1
SEPSECS
SEPSECS-AS1
SEPT5-GP1BB
SEPTIN10
SEPTIN11
SEPTIN2
SEPTIN3
SEPTIN4
SEPTIN5
SEPTIN7
SEPTIN7-AS1
SEPTIN7P2
SEPTIN7P9
SEPTIN8
SEPTIN9
SERAC1
SERBP1
SERF1A
SERHL
SERHL2
SERINC1
SERINC2
SERINC5
SERP1
SERP2
SERPINA1
SERPINB1
SERPINB5
SERPINB6
SERPINB9
SERPINE1
SERPINE2
SERTAD2
SERTAD3
SERTAD4
SERTAD4-AS1
SERTM1
SESN1
SESN2
SESTD1
SET
SETBP1
SETD1A
SETD1B
SETD2
SETD5
SETD6
SETD7
SETD9
SETDB1
SETDB2
SETDB2-PHF11
SETMAR
SEZ6
SEZ6L
SEZ6L2
SF1
SF3A1
SF3A2
SF3A3
SF3B1
SF3B2
SF3B3
SF3B4
SF3B5
SF3B6
SFI1
SFMBT1
SFR1
SFRP1
SFRP4
SFRP5
SFSWAP
SFT2D1
SFT2D2
SFT2D3
SFTA3
SFXN1
SFXN2
SFXN3
SFXN4
SGCB
SGCE
SGF29
SGIP1
SGK1
SGK3
SGMS1
SGMS1-AS1
SGO1
SGO2
SGPL1
SGPP1
SGPP2
SGSH
SGSM1
SGSM2
SGSM3
SGTA
SGTB
SH2B1
SH2B2
SH2B3
SH2D3A
SH2D3C
SH2D4A
SH3BGR
SH3BGRL2
SH3BGRL3
SH3BP1
SH3BP2
SH3BP4
SH3BP5
SH3D21
SH3GL1
SH3GL2
SH3GL3
SH3GLB2
SH3KBP1
SH3PXD2A
SH3PXD2B
SH3RF1
SH3RF3
SH3RF3-AS1
SH3YL1
SHANK2
SHARPIN
SHB
SHCBP1L
SHD
SHE
SHF
SHISA2
SHISA7
SHISA9
SHISAL2A
SHISAL2B
SHLD1
SHLD2
SHLD2P3
SHLD3
SHMT1
SHOX2
SHPK
SHPRH
SHQ1
SHROOM1
SHROOM2
SHTN1
SIAE
SIAH1
SIAH2
SIDT2
SIGIRR
SIGLEC6
SIGMAR1
SIK1
SIK2
SIK3
SIKE1
SIL1
SIM1
SIM2
SIMC1
SIN3A
SIN3B
SINHCAF
SIPA1L1
SIPA1L3
SIRPA
SIRT1
SIRT2
SIRT4
SIRT5
SIRT6
SIRT7
SIVA1
SIX1
SIX3-AS1
SIX6
SKA1
SKA3
SKAP1
SKAP2
SKIDA1
SKIL
SKIV2L
SKP1
SKP2
SLAIN1
SLAIN2
SLBP
SLC10A3
SLC10A4
SLC10A7
SLC11A2
SLC12A2
SLC12A4
SLC12A5
SLC12A5-AS1
SLC12A6
SLC12A7
SLC12A8
SLC12A9
SLC13A3
SLC13A5
SLC15A1
SLC16A1
SLC16A1-AS1
SLC16A10
SLC16A11
SLC16A12
SLC16A3
SLC16A6
SLC16A7
SLC16A9
SLC17A5
SLC17A7
SLC17A9
SLC18A2
SLC19A1
SLC1A1
SLC1A2
SLC1A3
SLC1A4
SLC1A5
SLC1A6
SLC20A1
SLC20A2
SLC22A15
SLC22A16
SLC22A17
SLC22A18
SLC22A23
SLC22A3
SLC22A31
SLC22A4
SLC22A5
SLC23A2
SLC24A1
SLC24A3
SLC24A4
SLC25A1
SLC25A10
SLC25A11
SLC25A13
SLC25A15
SLC25A16
SLC25A2
SLC25A21
SLC25A21-AS1
SLC25A22
SLC25A23
SLC25A24
SLC25A26
SLC25A27
SLC25A28
SLC25A29
SLC25A3
SLC25A30
SLC25A30-AS1
SLC25A31
SLC25A32
SLC25A33
SLC25A36
SLC25A37
SLC25A39
SLC25A4
SLC25A40
SLC25A45
SLC25A46
SLC25A48
SLC25A5
SLC25A5-AS1
SLC25A51
SLC25A51P1
SLC25A51P4
SLC25A52
SLC25A53
SLC26A10
SLC26A11
SLC26A4
SLC26A4-AS1
SLC26A5
SLC26A8
SLC27A2
SLC27A3
SLC27A4
SLC27A6
SLC29A1
SLC29A2
SLC29A3
SLC29A4
SLC2A1
SLC2A1-AS1
SLC2A10
SLC2A11
SLC2A13
SLC2A14
SLC2A4
SLC2A4RG
SLC2A5
SLC2A6
SLC30A1
SLC30A10
SLC30A2
SLC30A3
SLC30A4
SLC30A5
SLC30A6
SLC30A7
SLC30A8
SLC30A9
SLC31A1
SLC31A2
SLC33A1
SLC34A2
SLC35A1
SLC35A3
SLC35A4
SLC35A5
SLC35B1
SLC35B2
SLC35B3
SLC35B4
SLC35C1
SLC35C2
SLC35D1
SLC35D2
SLC35D3
SLC35E1
SLC35E2A
SLC35E2B
SLC35E3
SLC35E4
SLC35F1
SLC35F2
SLC35F3
SLC35F4
SLC35F5
SLC35F6
SLC35G1
SLC35G2
SLC36A1
SLC36A4
SLC37A1
SLC37A2
SLC37A3
SLC37A4
SLC38A1
SLC38A10
SLC38A2
SLC38A3
SLC38A4
SLC38A6
SLC38A7
SLC38A9
SLC39A10
SLC39A11
SLC39A13
SLC39A14
SLC39A3
SLC39A4
SLC39A6
SLC39A7
SLC39A8
SLC39A9
SLC3A2
SLC40A1
SLC41A1
SLC41A2
SLC43A2
SLC43A3
SLC44A1
SLC44A2
SLC44A3
SLC44A3-AS1
SLC44A5
SLC45A1
SLC45A3
SLC45A4
SLC46A1
SLC46A2
SLC46A3
SLC47A1
SLC48A1
SLC49A4
SLC4A11
SLC4A2
SLC4A3
SLC4A4
SLC4A7
SLC4A8
SLC50A1
SLC52A1
SLC52A2
SLC5A1
SLC5A3
SLC5A7
SLC66A1
SLC66A1L
SLC66A2
SLC66A3
SLC6A1
SLC6A11
SLC6A15
SLC6A17
SLC6A2
SLC6A20
SLC6A3
SLC6A4
SLC6A6
SLC6A7
SLC6A8
SLC7A1
SLC7A10
SLC7A11
SLC7A11-AS1
SLC7A14
SLC7A2
SLC7A3
SLC7A4
SLC7A5
SLC7A5P2
SLC7A6
SLC7A6OS
SLC7A8
SLC8A1
SLC8A2
SLC8A3
SLC8B1
SLC9A1
SLC9A2
SLC9A3
SLC9A3-AS1
SLC9A3R2
SLC9A5
SLC9A7
SLC9A7P1
SLC9B1
SLCO2A1
SLCO3A1
SLCO4A1
SLCO5A1
SLCO6A1
SLF1
SLFN12
SLFN12L
SLFN5
SLIRP
SLIT1
SLIT2
SLIT3
SLITRK3
SLITRK4
SLITRK5
SLK
SLMAP
SLMO2-ATP5E
SLTM
SLU7
SLX1A
SLX1A-SULT1A3
SLX1B
SLX1B-SULT1A4
SLX4
SLX4IP
SMAD1
SMAD2
SMAD3
SMAD4
SMAD5
SMAD6
SMAD7
SMAD9
SMAGP
SMAP1
SMAP2
SMARCA2
SMARCA4
SMARCAD1
SMARCAL1
SMARCB1
SMARCC1
SMARCC2
SMARCD1
SMARCD2
SMARCD3
SMARCE1
SMC1B
SMC3
SMC4
SMC5
SMC5-AS1
SMCHD1
SMCO4
SMCR8
SMG1
SMG1P1
SMG1P2
SMG1P3
SMG1P5
SMG5
SMG6
SMG7
SMG7-AS1
SMG8
SMG9
SMIM1
SMIM10
SMIM10L2A
SMIM10L2B
SMIM11A
SMIM12
SMIM13
SMIM14
SMIM15
SMIM19
SMIM26
SMIM27
SMIM29
SMIM30
SMIM32
SMIM4
SMIM41
SMIM7
SMIM8
SMKR1
SMN1
SMN2
SMO
SMOC2
SMPD1
SMPD2
SMPD3
SMPD4
SMPD5
SMPDL3A
SMS
SMTN
SMTNL2
SMU1
SMURF1
SMURF2
SMYD2
SMYD3
SMYD4
SNAI1
SNAI2
SNAI3
SNAP25
SNAP25-AS1
SNAP29
SNAP47
SNAP91
SNAPC1
SNAPC2
SNAPC3
SNAPC5
SNAPIN
SNAR-A1
SNAR-A10
SNAR-A11
SNAR-A12
SNAR-A13
SNAR-A14
SNAR-A2
SNAR-A3
SNAR-A4
SNAR-A5
SNAR-A6
SNAR-A7
SNAR-A8
SNAR-A9
SNAR-B1
SNAR-B2
SNAR-C1
SNAR-C3
SNAR-C5
SNCA
SNCAIP
SNCB
SND1
SNED1
SNF8
SNHG1
SNHG10
SNHG11
SNHG12
SNHG15
SNHG16
SNHG17
SNHG18
SNHG19
SNHG20
SNHG21
SNHG25
SNHG26
SNHG28
SNHG29
SNHG3
SNHG30
SNHG31
SNHG32
SNHG4
SNHG5
SNHG6
SNHG7
SNHG8
SNHG9
SNIP1
SNN
SNORA13
SNORA14B
SNORA16A
SNORA21
SNORA24
SNORA24B
SNORA26
SNORA38
SNORA48
SNORA50C
SNORA57
SNORA78
SNORA7A
SNORA80B
SNORA9
SNORD101
SNORD104
SNORD118
SNORD12C
SNORD13
SNORD13F
SNORD141A
SNORD147
SNORD15A
SNORD18B
SNORD1C
SNORD2
SNORD25
SNORD26
SNORD27
SNORD35B
SNORD3A
SNORD3B-1
SNORD3B-2
SNORD3C
SNORD3D
SNORD42B
SNORD43
SNORD45C
SNORD46
SNORD48
SNORD49A
SNORD49B
SNORD50A
SNORD50B
SNORD54
SNORD55
SNORD58A
SNORD58B
SNORD59A
SNORD60
SNORD68
SNORD74
SNORD75
SNORD84
SNORD95
SNPH
SNRK
SNRNP200
SNRNP25
SNRNP27
SNRNP35
SNRNP40
SNRNP48
SNRNP70
SNRPA1
SNRPB
SNRPB2
SNRPC
SNRPD1
SNRPD2
SNRPD3
SNRPE
SNRPN
SNTA1
SNTB1
SNTB2
SNTG1
SNTG2
SNTG2-AS1
SNU13
SNUPN
SNURF
SNW1
SNX1
SNX10
SNX12
SNX13
SNX14
SNX15
SNX16
SNX17
SNX18
SNX19
SNX2
SNX22
SNX24
SNX25
SNX27
SNX29
SNX3
SNX30
SNX31
SNX32
SNX33
SNX5
SNX7
SNX8
SNX9
SOAT1
SOBP
SOCS1
SOCS2
SOCS2-AS1
SOCS3
SOCS4
SOCS6
SOD1
SOD2
SOGA1
SOHLH2
SON
SORBS1
SORBS3
SORCS1
SORCS2
SORCS3
SORD
SORL1
SORT1
SOS1
SOWAHA
SOWAHB
SOWAHC
SOWAHD
SOX1
SOX12
SOX14
SOX2
SOX21
SOX21-AS1
SOX30
SOX5
SOX6
SOX8
SOX9-AS1
SP1
SP2-AS1
SP3
SP5
SP6
SP7
SP8
SPA17
SPACA1
SPACA5
SPACA6
SPACA9
SPAG1
SPAG16
SPAG16-DT
SPAG17
SPAG6
SPAG7
SPAG8
SPAG9
SPART
SPART-AS1
SPAST
SPATA1
SPATA17
SPATA18
SPATA22
SPATA2L
SPATA33
SPATA41
SPATA5
SPATA5L1
SPATA6
SPATA6L
SPATA7
SPATA9
SPATC1L
SPATS1
SPATS2L
SPCS1
SPCS2
SPCS3
SPDL1
SPDYA
SPDYE10P
SPECC1
SPEF2
SPEG
SPEN
SPESP1
SPG11
SPG21
SPG7
SPHK1
SPHK2
SPHKAP
SPICE1
SPIDR
SPIN1
SPIN3
SPIN4
SPINDOC
SPINK2
SPINT1
SPINT1-AS1
SPINT2
SPIRE1
SPIRE2
SPNS1
SPNS2
SPO11
SPOCD1
SPOCK1
SPOCK2
SPOCK3
SPON1
SPOP
SPOPL
SPOUT1
SPPL2B
SPPL3
SPRED1
SPRED2
SPRN
SPRTN
SPRY1
SPRY2
SPRY4
SPRY4-AS1
SPRYD4
SPRYD7
SPSB1
SPSB2
SPSB3
SPSB4
SPTAN1
SPTB
SPTBN1
SPTBN4
SPTLC1
SPTSSA
SPTSSB
SPTY2D1
SPX
SQLE
SQOR
SQSTM1
SRA1
SRBD1
SRC
SRCAP
SRCIN1
SRD5A1
SRD5A2
SRD5A3
SREBF1
SREK1
SREK1IP1
SRF
SRFBP1
SRGAP1
SRGAP3-AS4
SRI
SRM
SRP19
SRP54
SRP54-AS1
SRP68
SRP9
SRPK1
SRPK2
SRPRA
SRPRB
SRPX
SRR
SRRD
SRRM1
SRRM2
SRRM2-AS1
SRRM3
SRRM4
SRRT
SRSF1
SRSF10
SRSF11
SRSF12
SRSF2
SRSF3
SRSF4
SRSF5
SRSF6
SRSF7
SRSF8
SRSF9
SRXN1
SS18L1
SS18L2
SSB
SSBP1
SSBP2
SSBP3
SSBP4
SSH1
SSH2
SSNA1
SSPN
SSR1
SSR3
SSR4
SSR4P1
SSRP1
SSTR2
SSTR4
SSTR5-AS1
SSU72
ST13
ST14
ST3GAL1
ST3GAL2
ST3GAL3
ST3GAL4
ST3GAL5
ST3GAL5-AS1
ST6GAL2
ST6GALNAC2
ST6GALNAC3
ST6GALNAC4
ST6GALNAC5
ST6GALNAC6
ST7-OT4
ST7L
ST8SIA1
ST8SIA2
ST8SIA5
ST8SIA6
STAC
STAC2
STAG1
STAG3
STAM2
STAMBPL1
STARD10
STARD13
STARD3
STARD4
STARD6
STARD7
STARD7-AS1
STARD8
STARD9
STAT1
STAT3
STAT5B
STAT6
STAU1
STAU2
STC2
STEAP1
STEAP1B
STEAP2
STEAP2-AS1
STEAP4
STIL
STIM1
STIM2
STIM2-AS1
STIP1
STK10
STK17A
STK17B
STK24
STK24-AS1
STK25
STK26
STK3
STK31
STK32A
STK32A-AS1
STK32B
STK32C
STK33
STK35
STK38L
STK39
STK4
STK4-AS1
STKLD1
STMN1
STMN3
STMND1
STMP1
STN1
STOML1
STOML2
STON1
STON2
STOX2
STRADA
STRADB
STRAP
STRBP
STRIP1
STRN
STRN3
STRN4
STS
STT3B
STUB1
STUM
STX10
STX12
STX16
STX16-NPEPL1
STX18
STX18-AS1
STX1A
STX1B
STX2
STX3
STX4
STX6
STX7
STX8
STXBP1
STXBP2
STXBP3
STXBP4
STXBP5
STXBP5-AS1
STXBP5L
STXBP6
STYK1
STYXL1
SUB1
SUCLA2
SUCLG2
SUCLG2-AS1
SUCO
SUDS3
SUFU
SUGCT
SUGP1
SUGP2
SUGT1
SUGT1P3
SUGT1P4-STRA6LP
SUGT1P4-STRA6LP-CCDC180
SULF1
SULF2
SULT1A1
SULT1C2
SULT2B1
SULT4A1
SULT6B1
SUMF1
SUMF2
SUMO1
SUMO2
SUMO3
SUN1
SUN2
SUPT20HL2
SUPT3H
SUPT4H1
SUPT5H
SUPT7L
SUPV3L1
SURF1
SURF2
SURF4
SURF6
SUSD3
SUSD4
SUSD5
SUSD6
SUV39H1
SUV39H2
SUZ12P1
SV2B
SV2C
SVEP1
SVIL
SVIL-AS1
SVIP
SVOP
SVOPL
SYAP1
SYBU
SYCE1
SYCE2
SYCN
SYCP2
SYCP2L
SYCP3
SYDE1
SYDE2
SYMPK
SYN1
SYN2
SYN3
SYNC
SYNCRIP
SYNDIG1
SYNDIG1L
SYNE1
SYNE2
SYNE4
SYNGR1
SYNGR2
SYNGR3
SYNGR4
SYNJ1
SYNJ2
SYNM
SYNPO2
SYNPR
SYNRG
SYP
SYPL1
SYPL2
SYS1
SYS1-DBNDD2
SYT1
SYT10
SYT12
SYT13
SYT14
SYT15
SYT16
SYT17
SYT2
SYT3
SYT5
SYT6
SYT7
SYT8
SYT9
SYTL1
SYTL2
SYTL4
SZRD1
TAB1
TAB2
TAB3
TAC1
TACC1
TACC2
TACC3
TACO1
TACR1
TACSTD2
TADA1
TADA2A
TADA2B
TAF1
TAF10
TAF11
TAF12
TAF13
TAF15
TAF1B
TAF1C
TAF1D
TAF2
TAF3
TAF4
TAF4B
TAF5
TAF5L
TAF7
TAF7L
TAF8
TAF9B
TAFA4
TAL1
TALAM1
TAMM41
TANC1
TANC2
TANGO2
TANGO6
TANK
TAOK1
TAOK2
TAOK3
TAP1
TAP2
TAPBP
TAPT1
TAPT1-AS1
TARBP1
TARBP2
TARDBP
TARID
TARS1
TARS2
TARS3
TAS1R1
TASOR
TASOR2
TASP1
TAT-AS1
TATDN1
TATDN2
TATDN3
TAX1BP1
TAX1BP3
TAZ
TBC1D1
TBC1D10A
TBC1D10B
TBC1D12
TBC1D13
TBC1D14
TBC1D15
TBC1D16
TBC1D17
TBC1D19
TBC1D20
TBC1D22A
TBC1D22B
TBC1D23
TBC1D24
TBC1D25
TBC1D2B
TBC1D3
TBC1D30
TBC1D31
TBC1D32
TBC1D5
TBC1D7
TBC1D7-LOC100130357
TBC1D8
TBC1D8-AS1
TBC1D9
TBC1D9B
TBCA
TBCB
TBCCD1
TBCD
TBCEL
TBK1
TBKBP1
TBL1X
TBL1XR1
TBL2
TBL3
TBP
TBPL1
TBPL2
TBRG1
TBRG4
TBX1
TBX10
TBX2
TBX2-AS1
TBX20
TBX21
TBX3
TBX4
TBX5
TBX6
TBXAS1
TBXT
TC2N
TCAF1
TCAF2
TCAIM
TCEA1
TCEA2
TCEA3
TCEAL2
TCEAL3
TCERG1
TCERG1L
TCF12
TCF15
TCF20
TCF24
TCF3
TCF4
TCF7
TCF7L1
TCF7L2
TCFL5
TCHP
TCL1A
TCOF1
TCP1
TCP11
TCP11L2
TCTA
TCTE1
TCTE3
TCTEX1D1
TCTEX1D2
TCTN1
TCTN3
TDG
TDP1
TDP2
TDRD1
TDRD10
TDRD12
TDRD5
TDRD6
TDRD7
TDRD9
TDRKH-AS1
TDRP
TEAD1
TEAD2
TEAD3
TEAD4
TECPR2
TECR
TEDC1
TEDC2
TEF
TEFM
TEKT2
TEKT3
TEKT4P2
TELO2
TEN1
TEN1-CDK3
TENM3-AS1
TENM4
TENT2
TENT4A
TENT4B
TENT5A
TENT5B
TERB1
TERC
TERF1
TERF2
TERF2IP
TERT
TES
TESC
TESC-AS1
TESK1
TESMIN
TET1
TET2
TET3
TEX10
TEX14
TEX15
TEX2
TEX22
TEX261
TEX264
TEX30
TEX55
TEX9
TF
TFAM
TFAP2A
TFAP2A-AS1
TFAP2A-AS2
TFAP2C
TFAP4
TFB1M
TFB2M
TFCP2L1
TFDP1
TFDP2
TFDP3
TFEB
TFG
TFIP11
TFPI2
TFPT
TFRC
TGDS
TGFA
TGFB1
TGFB2-AS1
TGFB3
TGFBI
TGFBR2
TGFBR3
TGFBRAP1
TGIF1
TGIF2
TGIF2-RAB5IF
TGM2
TGOLN2
TGS1
TH2LCRR
THADA
THAP10
THAP12
THAP2
THAP4
THAP5
THAP6
THAP7
THAP7-AS1
THAP8
THAP9
THAP9-AS1
THBD
THBS1
THBS4
THCAT158
THEM4
THEM6
THNSL1
THNSL2
THOC1
THOC3
THOC5
THOC6
THOC7
THOP1
THORLNC
THPO
THRA
THRAP3
THRB
THSD1
THSD7A
THSD7B
THTPA
THUMPD1
THUMPD2
THUMPD3
THUMPD3-AS1
THY1
THYN1
TIA1
TIAL1
TIAM1
TICAM1
TIFA
TIGAR
TIGD1
TIGD2
TIGD5
TIGD6
TIGD7
TIMM10
TIMM10B
TIMM13
TIMM17A
TIMM21
TIMM22
TIMM23
TIMM29
TIMM44
TIMM50
TIMM8A
TIMM8B
TIMM9
TIMMDC1
TINAGL1
TINCR
TIPARP
TIPARP-AS1
TIPIN
TIRAP
TJAP1
TJP1
TJP2
TJP3
TK1
TKFC
TKT
TKTL2
TLCD1
TLCD2
TLCD3A
TLCD4
TLCD4-RWDD3
TLCD5
TLE1
TLE2
TLE3
TLE4
TLE5
TLE6
TLK1
TLK2
TLL2
TLN1
TLR2
TLR5
TLX1NB
TLX2
TM2D1
TM2D2
TM2D3
TM4SF1-AS1
TM4SF19-AS1
TM6SF1
TM6SF2
TM7SF3
TM9SF1
TM9SF2
TM9SF3
TM9SF4
TMA16
TMBIM1
TMBIM4
TMBIM6
TMC5
TMC6
TMC7
TMCC1
TMCC1-AS1
TMCC2
TMCC3
TMCO1
TMCO1-AS1
TMCO3
TMCO4
TMCO6
TMED1
TMED2
TMED2-DT
TMED3
TMED4
TMED5
TMED7
TMED7-TICAM2
TMED9
TMEFF1
TMEFF2
TMEM101
TMEM104
TMEM106B
TMEM106C
TMEM107
TMEM108
TMEM115
TMEM116
TMEM117
TMEM120B
TMEM121B
TMEM123
TMEM126A
TMEM127
TMEM128
TMEM129
TMEM130
TMEM131
TMEM131L
TMEM132A
TMEM132B
TMEM132E
TMEM134
TMEM135
TMEM138
TMEM141
TMEM143
TMEM145
TMEM147
TMEM14A
TMEM14B
TMEM14C
TMEM150A
TMEM150C
TMEM151B
TMEM154
TMEM155
TMEM158
TMEM161B
TMEM161B-AS1
TMEM163
TMEM164
TMEM165
TMEM167A
TMEM167B
TMEM168
TMEM17
TMEM170A
TMEM170B
TMEM171
TMEM176A
TMEM176B
TMEM177
TMEM178A
TMEM178B
TMEM179
TMEM179B
TMEM18
TMEM181
TMEM183A
TMEM183B
TMEM184A
TMEM184B
TMEM185A
TMEM186
TMEM187
TMEM189
TMEM189-UBE2V1
TMEM196
TMEM198
TMEM198B
TMEM199
TMEM200A
TMEM200C
TMEM201
TMEM202-AS1
TMEM203
TMEM204
TMEM208
TMEM209
TMEM214
TMEM215
TMEM216
TMEM217
TMEM219
TMEM220
TMEM220-AS1
TMEM221
TMEM222
TMEM223
TMEM225B
TMEM229A
TMEM229B
TMEM230
TMEM231
TMEM233
TMEM237
TMEM238
TMEM240
TMEM242
TMEM243
TMEM245
TMEM248
TMEM25
TMEM250
TMEM251
TMEM253
TMEM254
TMEM254-AS1
TMEM255A
TMEM255B
TMEM256
TMEM256-PLSCR3
TMEM258
TMEM259
TMEM26-AS1
TMEM260
TMEM263
TMEM266
TMEM267
TMEM268
TMEM269
TMEM269-DT
TMEM30A
TMEM30B
TMEM37
TMEM38A
TMEM38B
TMEM39A
TMEM39B
TMEM41A
TMEM41B
TMEM43
TMEM44-AS1
TMEM45A
TMEM45B
TMEM47
TMEM50A
TMEM51
TMEM51-AS1
TMEM52
TMEM54
TMEM59L
TMEM60
TMEM61
TMEM63A
TMEM63B
TMEM63C
TMEM65
TMEM68
TMEM69
TMEM70
TMEM72-AS1
TMEM74
TMEM74B
TMEM79
TMEM80
TMEM86A
TMEM87A
TMEM87B
TMEM98
TMEM9B
TMEM9B-AS1
TMIE
TMOD1
TMOD2
TMOD3
TMPPE
TMPRSS12
TMPRSS13
TMPRSS2
TMSB10
TMSB4X
TMTC1
TMTC2
TMTC3
TMX1
TMX3
TMX4
TNFAIP1
TNFAIP2
TNFAIP3
TNFAIP8
TNFAIP8L1
TNFAIP8L3
TNFRSF10B
TNFRSF10D
TNFRSF11A
TNFRSF12A
TNFRSF13C
TNFRSF14
TNFRSF18
TNFRSF19
TNFRSF1B
TNFRSF21
TNFRSF8
TNFSF11
TNFSF14
TNFSF4
TNFSF9
TNIK
TNIP2
TNK2
TNKS
TNKS1BP1
TNKS2
TNKS2-AS1
TNPO1
TNPO2
TNPO3
TNRC6A
TNRC6B
TNS1
TNS3
TOB1
TOB1-AS1
TOB2
TOB2P1
TOE1
TOGARAM1
TOLLIP
TOLLIP-AS1
TOM1L1
TOMM20
TOMM20L
TOMM22
TOMM34
TOMM40
TOMM5
TOMM6
TOMM7
TOMM70
TONSL
TOP1
TOP1MT
TOP2B
TOP3A
TOP3B
TOPAZ1
TOPBP1
TOR1A
TOR1B
TOR2A
TOX
TOX2
TOX3
TOX4
TP53
TP53BP1
TP53BP2
TP53I11
TP53I13
TP53I3
TP53INP1
TP53INP2
TP53RK
TP53TG1
TP53TG3
TP53TG3B
TP63
TP73
TP73-AS1
TPBGL
TPD52
TPD52L1
TPD52L2
TPGS2
TPH1
TPH2
TPI1
TPI1P2
TPK1
TPM1
TPM2
TPM3
TPM3P9
TPM4
TPMT
TPPP
TPPP3
TPR
TPRA1
TPRG1-AS1
TPRKB
TPST1
TPST2
TPT1
TPT1-AS1
TPTE
TPTE2
TPTE2P5
TPTEP1
TPTEP2
TPTEP2-CSNK1E
TRA2A
TRA2B
TRABD2A
TRABD2B
TRADD
TRAF2
TRAF3
TRAF3IP1
TRAF3IP2-AS1
TRAF5
TRAF6
TRAF7
TRAK1
TRAK2
TRAM1
TRAM1L1
TRAM2
TRAM2-AS1
TRANK1
TRAP1
TRAPPC1
TRAPPC10
TRAPPC11
TRAPPC12
TRAPPC13
TRAPPC2
TRAPPC2B
TRAPPC2L
TRAPPC3
TRAPPC4
TRAPPC5
TRAPPC8
TRAPPC9
TRDMT1
TRERF1
TRH
TRHDE
TRHDE-AS1
TRIAP1
TRIB1
TRIB2
TRIB3
TRIM11
TRIM13
TRIM16
TRIM16L
TRIM2
TRIM21
TRIM23
TRIM24
TRIM25
TRIM27
TRIM3
TRIM32
TRIM33
TRIM36
TRIM37
TRIM39
TRIM4
TRIM41
TRIM44
TRIM45
TRIM46
TRIM47
TRIM50
TRIM52
TRIM52-AS1
TRIM58
TRIM59
TRIM59-IFT80
TRIM65
TRIM67
TRIM7
TRIM71
TRIM73
TRIM74
TRIM8
TRIM9
TRIO
TRIOBP
TRIP11
TRIP12
TRIP13
TRIP4
TRIP6
TRIQK
TRIR
TRIT1
TRMO
TRMT1
TRMT10A
TRMT10C
TRMT11
TRMT112
TRMT13
TRMT2A
TRMT44
TRMT5
TRMT6
TRMT61A
TRMT61B
TRNAU1AP
TRNP1
TRPA1
TRPC1
TRPC4AP
TRPC5
TRPM2
TRPM2-AS
TRPM3
TRPM4
TRPM6
TRPM7
TRPS1
TRPV3
TRPV4
TRRAP
TRUB1
TRUB2
TSC1
TSC2
TSC22D1
TSC22D1-AS1
TSC22D2
TSC22D3
TSC22D4
TSEN15
TSEN2
TSEN34
TSEN54
TSFM
TSGA10
TSHR
TSHZ2
TSHZ3
TSKU
TSLP
TSN
TSNARE1
TSNAX
TSNAX-DISC1
TSNAXIP1
TSPAN10
TSPAN11
TSPAN12
TSPAN14
TSPAN15
TSPAN2
TSPAN33
TSPAN4
TSPAN5
TSPAN7
TSPAN9
TSPO
TSPOAP1
TSPOAP1-AS1
TSPY26P
TSPYL4
TSPYL5
TSR1
TSR2
TSR3
TSSC4
TSSK3
TSSK6
TSTA3
TSTD1
TSTD2
TSTD3
TTBK1
TTBK2
TTC1
TTC12
TTC13
TTC14
TTC16
TTC17
TTC19
TTC21A
TTC21B
TTC23
TTC23L
TTC25
TTC26
TTC28
TTC28-AS1
TTC29
TTC3
TTC30A
TTC31
TTC32
TTC33
TTC37
TTC39A
TTC39A-AS1
TTC39B
TTC39C
TTC39C-AS1
TTC4
TTC41P
TTC5
TTC6
TTC7A
TTC7B
TTC9
TTC9B
TTC9C
TTF2
TTI1
TTI2
TTL
TTLL1
TTLL12
TTLL13P
TTLL3
TTLL4
TTLL6
TTLL7
TTLL8
TTLL9
TTN-AS1
TTPA
TTPAL
TTYH1
TTYH2
TTYH3
TUB
TUBA1B
TUBA1C
TUBA3FP
TUBA4A
TUBA8
TUBB
TUBB2A
TUBB2B
TUBB4A
TUBB4B
TUBB6
TUBB8
TUBBP5
TUBD1
TUBE1
TUBG2
TUBGCP2
TUBGCP3
TUBGCP5
TUFM
TUFT1
TUG1
TULP3
TUNAR
TUSC3
TUT1
TUT4
TUT7
TVP23A
TVP23B
TVP23C-CDRT4
TWF1
TWF2
TWIST1
TWIST2
TWISTNB
TWSG1
TXLNA
TXLNB
TXLNG
TXN
TXN2
TXNDC11
TXNDC12
TXNDC16
TXNDC17
TXNDC5
TXNDC9
TXNIP
TXNL1
TXNL4A
TXNRD1
TXNRD2
TXNRD3
TYMS
TYMSOS
TYR
TYRO3
TYSND1
TYW1
TYW1B
TYW3
TYW5
U2AF1
U2AF2
U2SURP
UAP1
UAP1L1
UBA1
UBA2
UBA5
UBA52
UBAC1
UBAC2
UBAC2-AS1
UBALD1
UBAP1
UBAP2
UBAP2L
UBB
UBC
UBE2A
UBE2B
UBE2D1
UBE2D2
UBE2D3
UBE2D3-AS1
UBE2D4
UBE2E2
UBE2E2-AS1
UBE2E3
UBE2F
UBE2F-SCLY
UBE2G1
UBE2G2
UBE2H
UBE2J1
UBE2J2
UBE2K
UBE2L3
UBE2L6
UBE2M
UBE2N
UBE2O
UBE2Q1
UBE2Q2
UBE2Q2L
UBE2Q2P2
UBE2QL1
UBE2R2
UBE2S
UBE2V1
UBE2V2
UBE2W
UBE2Z
UBE3A
UBE3B
UBE3C
UBE3D
UBE4A
UBFD1
UBL3
UBL4A
UBL5
UBL7
UBL7-AS1
UBLCP1
UBN1
UBN2
UBOX5
UBQLN1
UBQLN2
UBQLN4
UBR1
UBR4
UBR5
UBTD1
UBTD2
UBTF
UBXN1
UBXN10
UBXN11
UBXN2A
UBXN2B
UBXN4
UBXN6
UBXN7
UCHL1
UCHL1-AS1
UCHL3
UCHL5
UCK1
UCK2
UCKL1
UCP1
UCP2
UEVLD
UFL1
UFSP1
UFSP2
UGCG
UGDH
UGDH-AS1
UGGT1
UGGT2
UGP2
UGT1A6
UGT8
UHRF1
UHRF2
UIMC1
ULBP1
ULBP3
ULK1
ULK2
ULK3
ULK4
ULK4P1
ULK4P2
ULK4P3
UMAD1
UMPS
UNC119
UNC119B
UNC13A
UNC13B
UNC13C
UNC45A
UNC50
UNC5A
UNC5B
UNC5C
UNC5D
UNC79
UNC80
UNC93B1
UNG
UNK
UNKL
UPB1
UPF1
UPF2
UPK1A-AS1
UPK3A
UPP1
UQCC1
UQCC3
UQCR10
UQCR11
UQCRB
UQCRC1
UQCRC2
UQCRFS1
UQCRH
UQCRQ
URAHP
URB1
URB1-AS1
URB2
URGCP
URGCP-MRPS24
URI1
URM1
UROD
UROS
USB1
USE1
USF1
USF2
USH1C
USH1G
USO1
USP1
USP10
USP12
USP12-AS2
USP13
USP14
USP15
USP2
USP2-AS1
USP20
USP21
USP24
USP25
USP27X
USP27X-AS1
USP28
USP29
USP3
USP3-AS1
USP30
USP31
USP32
USP34
USP35
USP36
USP37
USP38
USP39
USP4
USP40
USP42
USP43
USP44
USP45
USP46
USP46-AS1
USP47
USP48
USP53
USP54
USP6
USP6NL
USP7
USP8
USPL1
UST
UTP11
UTP14A
UTP15
UTP18
UTP20
UTP23
UTP25
UTP3
UTP4
UTP6
UVSSA
UXS1
UXT-AS1
VAC14
VAMP1
VAMP2
VAMP4
VAMP5
VANGL1
VANGL2
VAPA
VAPB
VARS1
VARS2
VASH1
VASN
VASP
VAT1
VAT1L
VAV2
VAV3
VAX1
VAX2
VCL
VCPIP1
VCPKMT
VDAC1
VDAC3
VDR
VEGFA
VEGFB
VEGFC
VENTX
VEPH1
VEZT
VGF
VGLL2
VGLL3
VGLL4
VHL
VIM-AS1
VIPAS39
VIPR1
VIPR2
VIRMA
VKORC1
VKORC1L1
VLDLR
VLDLR-AS1
VMA21
VMAC
VMP1
VOPP1
VPS11
VPS13A
VPS13A-AS1
VPS13B
VPS13C
VPS13D
VPS16
VPS18
VPS25
VPS26A
VPS26B
VPS26C
VPS28
VPS29
VPS33A
VPS33B
VPS33B-DT
VPS35L
VPS36
VPS37A
VPS37B
VPS37D
VPS45
VPS4A
VPS50
VPS51
VPS52
VPS53
VPS72
VPS8
VPS9D1
VPS9D1-AS1
VRK1
VRK2
VRK3
VSIG10
VSIG2
VSIR
VSNL1
VSTM2A
VSTM2L
VSTM4
VTA1
VTI1A
VTRNA1-1
VTRNA1-2
VTRNA1-3
VTRNA2-1
VWA1
VWA2
VWA3B
VWA5A
VWA5B2
VWA8
VWA8-AS1
VWC2
VWCE
VWDE
WAC
WAC-AS1
WAPL
WARS1
WARS2
WASF1
WASF3
WASH5P
WASH7P
WASHC2A
WASHC2C
WASHC4
WASHC5
WASIR1
WASIR2
WASL
WBP1
WBP2
WBP2NL
WBP4
WDFY1
WDFY2
WDFY3-AS2
WDHD1
WDPCP
WDR1
WDR11
WDR11-AS1
WDR12
WDR13
WDR17
WDR18
WDR19
WDR20
WDR24
WDR25
WDR26
WDR27
WDR31
WDR33
WDR35
WDR36
WDR38
WDR4
WDR41
WDR43
WDR44
WDR45
WDR45B
WDR47
WDR5
WDR53
WDR55
WDR59
WDR5B
WDR60
WDR61
WDR62
WDR66
WDR7
WDR70
WDR72
WDR73
WDR74
WDR75
WDR78
WDR81
WDR82
WDR83
WDR83OS
WDR86
WDR87
WDR88
WDR90
WDR92
WDSUB1
WDTC1
WEE1
WEE2-AS1
WFDC2
WFDC3
WHAMMP2
WHAMMP3
WHRN
WIF1
WIPF1
WIPF2
WIPF3
WIPI1
WIPI2
WIZ
WLS
WNK1
WNK2
WNK3
WNK4
WNT1
WNT10A
WNT10B
WNT11
WNT2
WNT2B
WNT3
WNT3A
WNT4
WNT5A
WNT6
WNT7B
WNT9A
WNT9B
WRAP53
WRAP73
WRB-SH3BGR
WRN
WRNIP1
WSB1
WSB2
WSCD1
WSCD2
WT1
WT1-AS
WTAP
WTIP
WWC1
WWC2
WWC2-AS2
WWC3
WWOX
WWP1
WWP2
WWTR1
WWTR1-AS1
XBP1
XIAP
XK
XKR4
XKR7
XKR9
XLOC_009911
XPA
XPC
XPNPEP1
XPNPEP3
XPO4
XPO5
XPO6
XPO7
XPOT
XPR1
XRCC2
XRCC3
XRCC4
XRCC5
XRCC6
XRN1
XRN2
XRRA1
XXYLT1
XXYLT1-AS1
XYLB
XYLT1
XYLT2
YAE1
YAF2
YAP1
YARS2
YBEY
YBX1
YBX2
YBX3P1
YDJC
YEATS2
YEATS4
YES1
YIF1A
YIF1B
YIPF2
YIPF3
YIPF5
YIPF6
YJEFN3
YJU2
YKT6
YLPM1
YME1L1
YOD1
YPEL1
YPEL3
YRDC
YTHDC1
YTHDC2
YTHDF1
YTHDF2
YTHDF3
YTHDF3-AS1
YWHAE
YWHAG
YWHAH
YWHAQ
YWHAZ
YY1
YY1AP1
ZADH2
ZAR1
ZAR1L
ZBBX
ZBED1
ZBED5
ZBED5-AS1
ZBED8
ZBED9
ZBTB1
ZBTB10
ZBTB11
ZBTB11-AS1
ZBTB12
ZBTB14
ZBTB16
ZBTB17
ZBTB18
ZBTB2
ZBTB20
ZBTB21
ZBTB22
ZBTB24
ZBTB25
ZBTB26
ZBTB33
ZBTB37
ZBTB39
ZBTB4
ZBTB40
ZBTB41
ZBTB42
ZBTB43
ZBTB44
ZBTB44-DT
ZBTB45
ZBTB46
ZBTB48
ZBTB49
ZBTB6
ZBTB7A
ZBTB7C
ZBTB8A
ZBTB8B
ZBTB8OS
ZBTB9
ZC2HC1A
ZC3H10
ZC3H11A
ZC3H11B
ZC3H12A
ZC3H12C
ZC3H13
ZC3H14
ZC3H15
ZC3H18
ZC3H3
ZC3H6
ZC3H7A
ZC3H7B
ZC3H8
ZC3HAV1L
ZC3HC1
ZC4H2
ZCCHC12
ZCCHC18
ZCCHC2
ZCCHC24
ZCCHC3
ZCCHC4
ZCCHC7
ZCCHC8
ZCCHC9
ZCRB1
ZCWPW1
ZDBF2
ZDHHC1
ZDHHC11B
ZDHHC12
ZDHHC14
ZDHHC15
ZDHHC16
ZDHHC17
ZDHHC18
ZDHHC2
ZDHHC20
ZDHHC21
ZDHHC22
ZDHHC23
ZDHHC3
ZDHHC4
ZDHHC6
ZDHHC7
ZDHHC8
ZDHHC8P1
ZDHHC9
ZEB1
ZEB1-AS1
ZER1
ZFAND1
ZFAND2A
ZFAND2B
ZFAND3
ZFAND4
ZFAND5
ZFAS1
ZFAT
ZFC3H1
ZFHX2
ZFHX3
ZFHX4
ZFP1
ZFP14
ZFP2
ZFP28
ZFP30
ZFP36L1
ZFP37
ZFP41
ZFP42
ZFP57
ZFP62
ZFP64
ZFP69B
ZFP90
ZFP91-CNTF
ZFPL1
ZFPM1
ZFPM2
ZFPM2-AS1
ZFR
ZFR2
ZFX-AS1
ZFYVE1
ZFYVE16
ZFYVE26
ZFYVE27
ZFYVE28
ZFYVE9
ZG16B
ZGPAT
ZGRF1
ZHX1
ZHX1-C8orf76
ZHX2
ZIC2
ZIC5
ZIK1
ZKSCAN1
ZKSCAN2
ZKSCAN3
ZKSCAN4
ZKSCAN8
ZMAT1
ZMAT2
ZMAT3
ZMAT5
ZMIZ1
ZMIZ1-AS1
ZMIZ2
ZMPSTE24
ZMYM1
ZMYM3
ZMYM4
ZMYND10
ZMYND11
ZMYND12
ZMYND15
ZMYND19
ZMYND8
ZNF10
ZNF106
ZNF112
ZNF12
ZNF124
ZNF131
ZNF135
ZNF141
ZNF142
ZNF143
ZNF146
ZNF148
ZNF155
ZNF16
ZNF160
ZNF169
ZNF174
ZNF175
ZNF18
ZNF180
ZNF181
ZNF182
ZNF184
ZNF185
ZNF195
ZNF197
ZNF197-AS1
ZNF2
ZNF202
ZNF205
ZNF207
ZNF212
ZNF213
ZNF213-AS1
ZNF214
ZNF215
ZNF219
ZNF221
ZNF223
ZNF224
ZNF225
ZNF226
ZNF229
ZNF23
ZNF232
ZNF233
ZNF235
ZNF236
ZNF236-DT
ZNF239
ZNF24
ZNF248
ZNF25
ZNF250
ZNF251
ZNF252P
ZNF252P-AS1
ZNF256
ZNF26
ZNF260
ZNF268
ZNF271P
ZNF276
ZNF277
ZNF28
ZNF280B
ZNF280C
ZNF281
ZNF282
ZNF283
ZNF284
ZNF285
ZNF286A
ZNF286B
ZNF287
ZNF292
ZNF296
ZNF3
ZNF30
ZNF30-AS1
ZNF300
ZNF302
ZNF316
ZNF318
ZNF319
ZNF32
ZNF322
ZNF324
ZNF326
ZNF329
ZNF331
ZNF333
ZNF335
ZNF337
ZNF337-AS1
ZNF33B
ZNF34
ZNF341
ZNF341-AS1
ZNF343
ZNF346
ZNF35
ZNF350
ZNF354A
ZNF354B
ZNF354C
ZNF358
ZNF362
ZNF365
ZNF37A
ZNF37BP
ZNF382
ZNF383
ZNF384
ZNF385A
ZNF391
ZNF394
ZNF395
ZNF397
ZNF398
ZNF408
ZNF410
ZNF414
ZNF420
ZNF425
ZNF43
ZNF436
ZNF436-AS1
ZNF438
ZNF440
ZNF444
ZNF445
ZNF449
ZNF451
ZNF451-AS1
ZNF454
ZNF460
ZNF460-AS1
ZNF461
ZNF462
ZNF467
ZNF468
ZNF469
ZNF470
ZNF471
ZNF473
ZNF48
ZNF480
ZNF483
ZNF484
ZNF485
ZNF488
ZNF490
ZNF496
ZNF500
ZNF501
ZNF503-AS2
ZNF507
ZNF510
ZNF512B
ZNF513
ZNF514
ZNF517
ZNF518A
ZNF518B
ZNF521
ZNF524
ZNF525
ZNF527
ZNF528
ZNF529
ZNF532
ZNF540
ZNF541
ZNF542P
ZNF544
ZNF546
ZNF547
ZNF549
ZNF551
ZNF554
ZNF558
ZNF559
ZNF559-ZNF177
ZNF56
ZNF561
ZNF561-AS1
ZNF565
ZNF566
ZNF567
ZNF568
ZNF569
ZNF57
ZNF570
ZNF571
ZNF571-AS1
ZNF572
ZNF574
ZNF575
ZNF577
ZNF579
ZNF580
ZNF581
ZNF582
ZNF582-AS1
ZNF584
ZNF585A
ZNF585B
ZNF587B
ZNF589
ZNF592
ZNF593
ZNF594
ZNF595
ZNF596
ZNF598
ZNF599
ZNF605
ZNF606
ZNF607
ZNF609
ZNF611
ZNF613
ZNF614
ZNF615
ZNF616
ZNF618
ZNF620
ZNF621
ZNF622
ZNF623
ZNF624
ZNF627
ZNF628
ZNF629
ZNF638
ZNF639
ZNF641
ZNF646
ZNF649
ZNF649-AS1
ZNF652
ZNF653
ZNF655
ZNF658
ZNF658B
ZNF662
ZNF664
ZNF664-RFLNA
ZNF667
ZNF667-AS1
ZNF668
ZNF674
ZNF674-AS1
ZNF677
ZNF682
ZNF684
ZNF692
ZNF696
ZNF697
ZNF699
ZNF7
ZNF703
ZNF704
ZNF706
ZNF707
ZNF71
ZNF71-SMIM17
ZNF710
ZNF711
ZNF714
ZNF717
ZNF721
ZNF74
ZNF740
ZNF746
ZNF747
ZNF75A
ZNF75D
ZNF76
ZNF761
ZNF764
ZNF766
ZNF767P
ZNF768
ZNF770
ZNF778
ZNF781
ZNF782
ZNF783
ZNF784
ZNF785
ZNF786
ZNF787
ZNF789
ZNF79
ZNF790
ZNF791
ZNF793
ZNF793-AS1
ZNF8
ZNF8-ERVK3-1
ZNF800
ZNF804A
ZNF804B
ZNF806
ZNF81
ZNF814
ZNF821
ZNF827
ZNF829
ZNF83
ZNF830
ZNF835
ZNF836
ZNF837
ZNF839
ZNF84
ZNF84-DT
ZNF843
ZNF846
ZNF852
ZNF853
ZNF860
ZNF862
ZNF879
ZNF883
ZNF891
ZNFX1
ZNHIT3
ZNHIT6
ZNRD1
ZNRD1ASP
ZNRD2
ZNRD2-AS1
ZNRF1
ZNRF2
ZNRF3
ZP3
ZPBP
ZPBP2
ZPLD2P
ZRSR2
ZSCAN1
ZSCAN12
ZSCAN16
ZSCAN18
ZSCAN2
ZSCAN22
ZSCAN23
ZSCAN25
ZSCAN26
ZSCAN30
ZSCAN32
ZSCAN5A
ZSCAN9
ZSWIM2
ZSWIM5
ZSWIM6
ZSWIM7
ZSWIM8
ZSWIM9
ZUP1
ZW10
ZWILCH
ZWINT
ZXDC
ZYG11A
ZYG11B
ZYX
ZZEF1
ZZZ3
