# Supplementary material for: Deep learning approach for predicting functional Z-DNA regions using omics data
Source: Sci Rep. 2020 Nov 5;10:19134. doi: 10.1038/s41598-020-76203-1 (PMC7644757; doi:10.1038/s41598-020-76203-1)
Supplement: Supplementary file 10 — Supplementary Table S1. [file 41598_2020_76203_MOESM10_ESM.xls]

## Sheet: IFN type I.csv
Gene name	promoter predicted	gene or promoter predicted				Deep learning approach for predicting functional Z-DNA regions using omics data
ABLIM3	TRUE	TRUE				Nazar Beknazarov, Seungmin Jin and Maria Poptsova
ABTB2	TRUE	TRUE
ACSL1	TRUE	TRUE				Supplementary Table S1.		Interferon Response Genes with Deep-Z predicted Z-DNA in promoters or gene bodies.
ADAMDEC1	FALSE	FALSE
ADAR	TRUE	TRUE
ADFP	FALSE	FALSE
ADM	FALSE	FALSE				Results of intersection of type I IFN response genes with Z-DNA
AGPAT9	FALSE	FALSE
AHNAK2	TRUE	TRUE				List of genes from
AIM2	FALSE	FALSE				Schoggins et al.
AKT3	TRUE	TRUE				A diverse array of gene products are effectors of the type I interferon antiviral response
ALDH1A1	FALSE	FALSE				Nature. 2011 Apr 28; 472(7344): 481–485.
AMPH	TRUE	TRUE				doi: 10.1038/nature09907
ANGPTL1	FALSE	FALSE
ANKFY1	TRUE	TRUE
ANKRD22	TRUE	TRUE
APOBEC3A	FALSE	FALSE
APOL1	FALSE	FALSE
APOL2	FALSE	FALSE
APOL3	FALSE	TRUE
APOL6	FALSE	FALSE
AQP9	FALSE	TRUE
ARG2	TRUE	TRUE
ARHGEF3	TRUE	TRUE
ARNTL	FALSE	TRUE
ATF3	TRUE	TRUE
ATP10D	FALSE	FALSE
AXUD1	FALSE	FALSE
B2M	TRUE	TRUE
B4GALT5	TRUE	TRUE
BAG1	TRUE	TRUE
BATF2	FALSE	FALSE
BCL2L14	FALSE	FALSE
BCL3	TRUE	TRUE
BLVRA	TRUE	TRUE
BLZF1	FALSE	FALSE
BST2	FALSE	FALSE
BTN3A3	FALSE	FALSE
BUB1	TRUE	TRUE
C10orf10	FALSE	FALSE
C15orf48	TRUE	TRUE
C1S	FALSE	FALSE
C22orf28	FALSE	FALSE
C2orf31	FALSE	FALSE
C4orf32	FALSE	FALSE
C4orf33	TRUE	TRUE
C5orf27	FALSE	FALSE
C5orf39	FALSE	FALSE
C6orf150	FALSE	FALSE
C9orf19	FALSE	FALSE
C9orf91	FALSE	FALSE
CASP7	TRUE	TRUE
CCDC109B	FALSE	FALSE
CCDC75	FALSE	FALSE
CCDC92	TRUE	TRUE
CCL19	FALSE	FALSE
CCL2	FALSE	FALSE
CCL4	FALSE	FALSE
CCL5	FALSE	FALSE
CCL8	FALSE	FALSE
CCNA1	TRUE	TRUE
CCND3	TRUE	TRUE
CCR1	TRUE	TRUE
CD163	FALSE	FALSE
CD274	TRUE	TRUE
CD38	FALSE	TRUE
CD69	FALSE	FALSE
CD74	FALSE	FALSE
CD80	FALSE	FALSE
CD9	TRUE	TRUE
CDKN1A	TRUE	TRUE
CEBPD	FALSE	TRUE
CES1	FALSE	FALSE
CFB	FALSE	FALSE
CHMP5	TRUE	TRUE
CLEC2B	FALSE	FALSE
CLEC4D	FALSE	FALSE
CLEC4E	FALSE	FALSE
CMAH	FALSE	FALSE
COMMD3	TRUE	TRUE
CPT1A	TRUE	TRUE
CREB3L3	FALSE	TRUE
CRP	FALSE	FALSE
CRY1	FALSE	FALSE
CSDA	FALSE	FALSE
CTCFL	TRUE	TRUE
CX3CL1	FALSE	FALSE
CXCL10	FALSE	FALSE
CXCL11	FALSE	FALSE
CXCL9	FALSE	FALSE
CYP1B1	TRUE	TRUE
DCP1A	TRUE	TRUE
DDIT4	TRUE	TRUE
DDX3X	TRUE	TRUE
DDX58	FALSE	TRUE
DDX60	TRUE	TRUE
DEFB1	FALSE	FALSE
DHX58	FALSE	TRUE
DNAPTP6	FALSE	FALSE
DTX3L	FALSE	FALSE
DUSP5	TRUE	TRUE
DYNLT1	FALSE	FALSE
EHD4	FALSE	TRUE
EIF2AK2	FALSE	FALSE
EIF3L	TRUE	TRUE
ELF1	TRUE	TRUE
ENPP1	TRUE	TRUE
EPAS1	TRUE	TRUE
EPSTI1	FALSE	TRUE
ERLIN1	TRUE	TRUE
ETV6	TRUE	TRUE
ETV7	TRUE	TRUE
EXT1	TRUE	TRUE
FAM125B	FALSE	FALSE
FAM134B	FALSE	FALSE
FAM46A	FALSE	FALSE
FAM46C	FALSE	FALSE
FAM70A	FALSE	FALSE
FBXO6	TRUE	TRUE
FCGR1A	FALSE	FALSE
FER1L3	FALSE	FALSE
FFAR2	FALSE	TRUE
FKBP5	FALSE	TRUE
FLJ23556	FALSE	FALSE
FLJ39739	FALSE	FALSE
FLT1	TRUE	TRUE
Fluc	FALSE	FALSE
Fluc11/17	FALSE	FALSE
FNDC3B	TRUE	TRUE
FNDC4	TRUE	TRUE
FUT4	FALSE	TRUE
G6PC	FALSE	FALSE
GAK	FALSE	TRUE
GALNT2	TRUE	TRUE
GBP1	FALSE	FALSE
GBP2	FALSE	FALSE
GBP3	FALSE	FALSE
GBP4	FALSE	FALSE
GBP5	FALSE	FALSE
GCA	TRUE	TRUE
GCH1	FALSE	TRUE
GEM	TRUE	TRUE
GJA4	TRUE	TRUE
GK	TRUE	TRUE
GLRX	FALSE	FALSE
Gluc	FALSE	FALSE
GMPR	TRUE	TRUE
GPX2	FALSE	FALSE
GTPBP1	FALSE	TRUE
GTPBP2	TRUE	TRUE
GZMB	FALSE	FALSE
HEG1	TRUE	TRUE
HERC6	FALSE	TRUE
HES4	TRUE	TRUE
HESX1	FALSE	FALSE
HK2	TRUE	TRUE
HLA-C	FALSE	TRUE
HLA-E	FALSE	FALSE
HLA-F	FALSE	TRUE
HLA-G	FALSE	TRUE
HPSE	TRUE	TRUE
HSH2D	FALSE	TRUE
IDO1	FALSE	FALSE
IFI16	TRUE	TRUE
IFI27	FALSE	FALSE
IFI30	FALSE	FALSE
IFI35	FALSE	FALSE
IFI44	FALSE	FALSE
IFI44L	FALSE	FALSE
IFI6	FALSE	TRUE
IFIH1	FALSE	TRUE
IFIT1	FALSE	FALSE
IFIT2	FALSE	FALSE
IFIT3	FALSE	FALSE
IFIT5	FALSE	TRUE
IFITM1	FALSE	FALSE
IFITM2	FALSE	FALSE
IFITM3	FALSE	FALSE
IFNGR1	TRUE	TRUE
IGFBP2	TRUE	TRUE
IL15	FALSE	TRUE
IL15RA	TRUE	TRUE
IL17RB	TRUE	TRUE
IL1R	FALSE	FALSE
IL1RN	TRUE	TRUE
IL28RA	FALSE	FALSE
IL6ST	FALSE	FALSE
IMPA2	TRUE	TRUE
IRF1	FALSE	TRUE
IRF2	TRUE	TRUE
IRF7	FALSE	TRUE
IRF9	TRUE	TRUE
ISG15	FALSE	FALSE
ISG20	TRUE	TRUE
JAK2	TRUE	TRUE
JUNB	TRUE	TRUE
KIAA0040	TRUE	TRUE
KIAA0082	FALSE	FALSE
KIAA1618	FALSE	FALSE
LAMP3	TRUE	TRUE
LAP3	TRUE	TRUE
LEPR	TRUE	TRUE
LGALS3	TRUE	TRUE
LGALS9	FALSE	FALSE
LGMN	TRUE	TRUE
LINCR	FALSE	FALSE
LIPA	TRUE	TRUE
LMO2	TRUE	TRUE
LRG1	FALSE	FALSE
LY6E	TRUE	TRUE
MAB21L2	FALSE	TRUE
MAFB	TRUE	TRUE
MAFF	TRUE	TRUE
MAP3K14	TRUE	TRUE
MAP3K5	TRUE	TRUE
MARCKS	FALSE	TRUE
MASTL	TRUE	TRUE
MAX	TRUE	TRUE
MCL1	TRUE	TRUE
MCOLN2	TRUE	TRUE
MICB	TRUE	TRUE
MKX	TRUE	TRUE
MS4A4A	FALSE	FALSE
MSR1	FALSE	FALSE
MT1F	FALSE	FALSE
MT1G	TRUE	TRUE
MT1H	TRUE	TRUE
MT1M	TRUE	TRUE
MT1X	TRUE	TRUE
MTHFD2L	TRUE	TRUE
MX1	TRUE	TRUE
MX2	FALSE	FALSE
MYD88	FALSE	FALSE
N4BP1	TRUE	TRUE
NAPA	TRUE	TRUE
NCF1	FALSE	TRUE
NCOA3	TRUE	TRUE
NDC80	TRUE	TRUE
NFIL3	TRUE	TRUE
NMI	FALSE	FALSE
NOD2	TRUE	TRUE
NOS2A	FALSE	FALSE
NPAS2	TRUE	TRUE
NRN1	TRUE	TRUE
NT5C3	FALSE	FALSE
NUP50	TRUE	TRUE
OAS1	FALSE	TRUE
OAS2	FALSE	TRUE
OAS3	FALSE	FALSE
OASL	FALSE	FALSE
ODC1	TRUE	TRUE
OGFR	FALSE	TRUE
OPTN	FALSE	FALSE
P2RY6	TRUE	TRUE
PABPC4	TRUE	TRUE
PADI2	TRUE	TRUE
PARP12	TRUE	TRUE
PBEF1	FALSE	FALSE
PCTK2	FALSE	FALSE
PCTK3	FALSE	FALSE
PDGFRL	TRUE	TRUE
PDK1	TRUE	TRUE
PFKFB3	TRUE	TRUE
PHF11	TRUE	TRUE
PHF15	FALSE	FALSE
PI4K2B	TRUE	TRUE
PIM3	FALSE	TRUE
PLEKHA4	FALSE	FALSE
PLSCR1	TRUE	TRUE
PMAIP1	TRUE	TRUE
PML	FALSE	TRUE
PMM2	TRUE	TRUE
PNPT1	TRUE	TRUE
PNRC1	TRUE	TRUE
PPM1K	FALSE	TRUE
PRAME	TRUE	TRUE
PRIC285	FALSE	FALSE
PRKD2	FALSE	FALSE
PSCD1	FALSE	FALSE
PSMB8	FALSE	FALSE
PSMB9	TRUE	TRUE
PTMA	TRUE	TRUE
PUS1	TRUE	TRUE
PXK	TRUE	TRUE
RAB27A	FALSE	FALSE
RARRES3	FALSE	FALSE
RASGEF1B	TRUE	TRUE
RASSF4	TRUE	TRUE
RBCK1	TRUE	TRUE
RBM25	TRUE	TRUE
RGS1	FALSE	TRUE
RIPK2	TRUE	TRUE
RNASE4	TRUE	TRUE
RNF19B	TRUE	TRUE
RNF24	TRUE	TRUE
RPL22	TRUE	TRUE
RSAD2	FALSE	FALSE
RTP4	TRUE	TRUE
S100A8	TRUE	TRUE
SAA1	FALSE	FALSE
SAMD4A	TRUE	TRUE
SAMHD1	TRUE	TRUE
SAT3	FALSE	FALSE
SCARB2	TRUE	TRUE
SCO2	FALSE	TRUE
SECTM1	TRUE	TRUE
SERPINB9	TRUE	TRUE
SERPINE1	TRUE	TRUE
SERPING1	FALSE	FALSE
SIRPA	TRUE	TRUE
SLC15A3	FALSE	TRUE
SLC16A1	TRUE	TRUE
SLC1A1	TRUE	TRUE
SLC25A28	TRUE	TRUE
SLC25A30	TRUE	TRUE
SLFN5	TRUE	TRUE
SMAD3	TRUE	TRUE
SNN	TRUE	TRUE
SOCS1	TRUE	TRUE
SOCS2	TRUE	TRUE
SP110	FALSE	FALSE
SPSB1	TRUE	TRUE
SPTLC2	FALSE	TRUE
SQLE	TRUE	TRUE
SSBP3	TRUE	TRUE
STAP1	FALSE	FALSE
STARD5	FALSE	TRUE
STAT1	TRUE	TRUE
STAT2	FALSE	FALSE
STAT3	TRUE	TRUE
STEAP4	TRUE	TRUE
TAGAP	FALSE	FALSE
TAP1	TRUE	TRUE
TAP2	TRUE	TRUE
TBX3	TRUE	TRUE
TCF7L2	TRUE	TRUE
TDRD7	TRUE	TRUE
TFEC	FALSE	FALSE
THBD	TRUE	TRUE
THOC4	FALSE	FALSE
TIMP1	FALSE	FALSE
TLK2	TRUE	TRUE
TLR3	FALSE	FALSE
TLR7	FALSE	FALSE
TMEM140	FALSE	FALSE
TMEM49	FALSE	FALSE
TMEM51	TRUE	TRUE
TNFAIP3	TRUE	TRUE
TNFAIP6	FALSE	FALSE
TNFRSF10A	FALSE	FALSE
TNFSF10	FALSE	TRUE
TNFSF13B	FALSE	FALSE
TRAFD1	FALSE	FALSE
TREX1	FALSE	FALSE
TRIM14	FALSE	TRUE
TRIM21	TRUE	TRUE
TRIM25	TRUE	TRUE
TRIM34	FALSE	FALSE
TRIM38	FALSE	FALSE
TRIM5	FALSE	TRUE
TXNIP	TRUE	TRUE
TYMP	FALSE	TRUE
UBE2L6	TRUE	TRUE
ULK4	TRUE	TRUE
UNC84B	FALSE	FALSE
UNC93B1	TRUE	TRUE
UPP2	FALSE	FALSE
USP18	FALSE	TRUE
VAMP5	TRUE	TRUE
VEGFC	TRUE	TRUE
WARS	FALSE	FALSE
WHDC1	FALSE	FALSE
XAF1	FALSE	FALSE
ZAP	FALSE	FALSE
ZBP1	FALSE	FALSE
ZNF295	FALSE	FALSE
ZNF313	FALSE	FALSE
ZNF385B	FALSE	TRUE

## Sheet: Z-DNA-Promoters
Ensembl Id	Gene Name	Description	Entrez	Genbank	UniGene	Is in typeI	Is in typeII	Is in typeII	Deep learning approach for predicting functional Z-DNA regions using omics data
ENSG00000245105	A2M-AS1	A2M antisense RNA 1 [Source:HGNC Symbol;Acc:27057]	144571		Hs.735324	FALSE	TRUE	FALSE	Nazar Beknazarov, Seungmin Jin and Maria Poptsova
ENSG00000109576	AADAT	aminoadipate aminotransferase [Source:HGNC Symbol;Acc:17929]	51166		Hs.529735	TRUE	TRUE	FALSE
ENSG00000087884	AAMDC	adipogenesis associated, Mth938 domain containing [Source:HGNC Symbol;Acc:30205]	28971	EAW75038	Hs.503357	FALSE	TRUE	FALSE	Supplementary Table S1.		Interferon Response Genes with Deep-Z predicted Z-DNA in promoters or gene bodies.
ENSG00000157426	AASDH	aminoadipate-semialdehyde dehydrogenase [Source:HGNC Symbol;Acc:23993]	132949			FALSE	TRUE	FALSE
ENSG00000108270	AATF	apoptosis antagonizing transcription factor [Source:HGNC Symbol;Acc:19235]	26574		Hs.716141	FALSE	TRUE	FALSE
ENSG00000183044	ABAT	4-aminobutyrate aminotransferase [Source:HGNC Symbol;Acc:23]	18		Hs.739069	FALSE	TRUE	FALSE	INTERFEROME DB
ENSG00000165029	ABCA1	ATP-binding cassette, sub-family A (ABC1), member 1 [Source:HGNC Symbol;Acc:29]	19		Hs.659274	FALSE	TRUE	FALSE
ENSG00000167972	ABCA3	ATP-binding cassette, sub-family A (ABC1), member 3 [Source:HGNC Symbol;Acc:33]	21	AAH20724	Hs.710935	FALSE	TRUE	FALSE
ENSG00000154265	ABCA5	ATP-binding cassette, sub-family A (ABC1), member 5 [Source:HGNC Symbol;Acc:35]	23461	CAE45856	Hs.731824	FALSE	TRUE	FALSE
ENSG00000064687	ABCA7	ATP-binding cassette, sub-family A (ABC1), member 7 [Source:HGNC Symbol;Acc:37]	10347	BAG53455	Hs.134514	TRUE	TRUE	FALSE
ENSG00000085563	ABCB1	ATP-binding cassette, sub-family B (MDR/TAP), member 1 [Source:HGNC Symbol;Acc:40]	5243	ACF94688	Hs.489033	FALSE	TRUE	FALSE
ENSG00000135776	ABCB10	ATP-binding cassette, sub-family B (MDR/TAP), member 10 [Source:HGNC Symbol;Acc:41]	23456	BAD18770	Hs.701184	FALSE	TRUE	FALSE
ENSG00000005471	ABCB4	ATP-binding cassette, sub-family B (MDR/TAP), member 4 [Source:HGNC Symbol;Acc:45]	5244	ABH04422	Hs.654403	FALSE	TRUE	FALSE
ENSG00000150967	ABCB9	ATP-binding cassette, sub-family B (MDR/TAP), member 9 [Source:HGNC Symbol;Acc:50]	23457	AAH64384	Hs.511951	TRUE	FALSE	FALSE
ENSG00000103222	ABCC1	ATP-binding cassette, sub-family C (CFTR/MRP), member 1 [Source:HGNC Symbol;Acc:51]	4363		Hs.720771	FALSE	TRUE	FALSE
ENSG00000121270	ABCC11	ATP-binding cassette, sub-family C (CFTR/MRP), member 11 [Source:HGNC Symbol;Acc:14639]	85320		Hs.652267	FALSE	TRUE	FALSE
ENSG00000108846	ABCC3	ATP-binding cassette, sub-family C (CFTR/MRP), member 3 [Source:HGNC Symbol;Acc:54]	8714	EAW94591	Hs.685104	TRUE	TRUE	FALSE
ENSG00000125257	ABCC4	ATP-binding cassette, sub-family C (CFTR/MRP), member 4 [Source:HGNC Symbol;Acc:55]	10257	BAH12293	Hs.508423	TRUE	TRUE	FALSE
ENSG00000114770	ABCC5	ATP-binding cassette, sub-family C (CFTR/MRP), member 5 [Source:HGNC Symbol;Acc:56]	10057	AAO49801	Hs.743953	TRUE	TRUE	FALSE
ENSG00000006071	ABCC8	ATP-binding cassette, sub-family C (CFTR/MRP), member 8 [Source:HGNC Symbol;Acc:59]	6833	BAD92321	Hs.54470	TRUE	TRUE	FALSE
ENSG00000101986	ABCD1	ATP-binding cassette, sub-family D (ALD), member 1 [Source:HGNC Symbol;Acc:61]	215		Hs.678497	TRUE	TRUE	FALSE
ENSG00000261233	ABCD1P3	ATP-binding cassette, sub-family D (ALD), member 1, pseudogene 3 [Source:HGNC Symbol;Acc:64]				FALSE	TRUE	FALSE
ENSG00000225293	ABCD1P4	ATP-binding cassette, sub-family D (ALD), member 1, pseudogene 4 [Source:HGNC Symbol;Acc:65]				FALSE	TRUE	FALSE
ENSG00000214330	ABCD1P5	ATP-binding cassette, sub-family D (ALD), member 1, pseudogene 5 [Source:HGNC Symbol;Acc:42662]				FALSE	TRUE	FALSE
ENSG00000117528	ABCD3	ATP-binding cassette, sub-family D (ALD), member 3 [Source:HGNC Symbol;Acc:67]	5825		Hs.707396	TRUE	TRUE	FALSE
ENSG00000164163	ABCE1	ATP-binding cassette, sub-family E (OABP), member 1 [Source:HGNC Symbol;Acc:69]	6059		Hs.713456	TRUE	TRUE	FALSE
ENSG00000204574	ABCF1	ATP-binding cassette, sub-family F (GCN20), member 1 [Source:HGNC Symbol;Acc:70]	23		Hs.655285	TRUE	FALSE	FALSE
ENSG00000160179	ABCG1	ATP-binding cassette, sub-family G (WHITE), member 1 [Source:HGNC Symbol;Acc:73]	9619		Hs.714136	TRUE	TRUE	FALSE
ENSG00000118777	ABCG2	ATP-binding cassette, sub-family G (WHITE), member 2 [Source:HGNC Symbol;Acc:74]	9429	ADO95109	Hs.641926	TRUE	TRUE	FALSE
ENSG00000144827	ABHD10	abhydrolase domain containing 10 [Source:HGNC Symbol;Acc:25656]	55347	BAH13194	Hs.745285	TRUE	TRUE	FALSE
ENSG00000100997	ABHD12	abhydrolase domain containing 12 [Source:HGNC Symbol;Acc:15868]	26090	BAC11357	Hs.441550	FALSE	TRUE	FALSE
ENSG00000139826	ABHD13	abhydrolase domain containing 13 [Source:HGNC Symbol;Acc:20293]	84945	BAB55387	Hs.183528	TRUE	FALSE	FALSE
ENSG00000248487	ABHD14A	abhydrolase domain containing 14A [Source:HGNC Symbol;Acc:24538]	25864	AAQ88568		FALSE	TRUE	FALSE
ENSG00000114786	ABHD14A-ACY1	ABHD14A-ACY1 readthrough (NMD candidate) [Source:HGNC Symbol;Acc:38856]	95		Hs.334707	FALSE	TRUE	FALSE
ENSG00000168792	ABHD15	abhydrolase domain containing 15 [Source:HGNC Symbol;Acc:26971]	116236	AAQ88579	Hs.106510	TRUE	TRUE	FALSE
ENSG00000204427	ABHD16A	abhydrolase domain containing 16A [Source:HGNC Symbol;Acc:13921]	7920	BAH13975	Hs.388188	FALSE	TRUE	FALSE
ENSG00000230475	ABHD16A	abhydrolase domain containing 16A [Source:HGNC Symbol;Acc:13921]	7920		Hs.388188	FALSE	TRUE	FALSE
ENSG00000206403	ABHD16A	abhydrolase domain containing 16A [Source:HGNC Symbol;Acc:13921]	7920		Hs.388188	FALSE	TRUE	FALSE
ENSG00000236063	ABHD16A	abhydrolase domain containing 16A [Source:HGNC Symbol;Acc:13921]	7920		Hs.388188	FALSE	TRUE	FALSE
ENSG00000136379	ABHD17C	abhydrolase domain containing 17C [Source:HGNC Symbol;Acc:26925]	58489	AAH59401	Hs.459072	TRUE	TRUE	FALSE
ENSG00000158201	ABHD3	abhydrolase domain containing 3 [Source:HGNC Symbol;Acc:18718]	171586	BAH12858	Hs.611824	TRUE	TRUE	FALSE
ENSG00000100439	ABHD4	abhydrolase domain containing 4 [Source:HGNC Symbol;Acc:20154]	63874	BAG56738	Hs.445665	FALSE	TRUE	FALSE
ENSG00000011198	ABHD5	abhydrolase domain containing 5 [Source:HGNC Symbol;Acc:21396]	51099	AEB53060	Hs.19385	FALSE	TRUE	FALSE
ENSG00000138443	ABI2	abl-interactor 2 [Source:HGNC Symbol;Acc:24011]	10152	BAH14371	Hs.694570	TRUE	TRUE	FALSE
ENSG00000097007	ABL1	c-abl oncogene 1, non-receptor tyrosine kinase [Source:HGNC Symbol;Acc:76]	25		Hs.431048	TRUE	FALSE	FALSE
ENSG00000143322	ABL2	c-abl oncogene 2, non-receptor tyrosine kinase [Source:HGNC Symbol;Acc:77]	27	AAA35553	Hs.630545	TRUE	TRUE	FALSE
ENSG00000099204	ABLIM1	actin binding LIM protein 1 [Source:HGNC Symbol;Acc:78]	3983	BAG53784	Hs.645719	FALSE	TRUE	FALSE
ENSG00000173210	ABLIM3	actin binding LIM protein family, member 3 [Source:HGNC Symbol;Acc:29132]	22885		Hs.618018	TRUE	TRUE	FALSE
ENSG00000159842	ABR	active BCR-related [Source:HGNC Symbol;Acc:81]	29	BAH13169	Hs.742468	FALSE	TRUE	FALSE
ENSG00000166016	ABTB2	ankyrin repeat and BTB (POZ) domain containing 2 [Source:HGNC Symbol;Acc:23842]	25841	BAC03697	Hs.23361	TRUE	TRUE	FALSE
ENSG00000264908	AC000403.1					TRUE	FALSE	FALSE
ENSG00000248594	AC003029.1					TRUE	TRUE	FALSE
ENSG00000256806	AC004706.1					FALSE	TRUE	FALSE
ENSG00000233225	AC004987.9					TRUE	TRUE	FALSE
ENSG00000235554	AC005822.1					FALSE	TRUE	FALSE
ENSG00000263900	AC006483.1					TRUE	TRUE	FALSE
ENSG00000180672	AC007362.1				Hs.660596	TRUE	TRUE	FALSE
ENSG00000238165	AC007560.1					TRUE	FALSE	FALSE
ENSG00000187534	AC007842.1					FALSE	TRUE	FALSE
ENSG00000233870	AC007881.4					TRUE	FALSE	FALSE
ENSG00000230259	AC008738.1					TRUE	TRUE	FALSE
ENSG00000213702	AC008865.1					TRUE	FALSE	FALSE
ENSG00000261611	AC010547.9	Uncharacterized protein [Source:UniProtKB/TrEMBL;Acc:J3QLW9]	7571			TRUE	TRUE	FALSE
ENSG00000267216	AC010642.1	Uncharacterized protein [Source:UniProtKB/TrEMBL;Acc:K7EQD1]				TRUE	FALSE	FALSE
ENSG00000235555	AC011450.2					TRUE	FALSE	FALSE
ENSG00000204196	AC011737.2					FALSE	TRUE	FALSE
ENSG00000260396	AC012065.7				Hs.603851	FALSE	TRUE	FALSE
ENSG00000234327	AC012146.7				Hs.660048	FALSE	TRUE	FALSE
ENSG00000221625	AC013283.1					TRUE	TRUE	FALSE
ENSG00000236048	AC013470.6					TRUE	TRUE	FALSE
ENSG00000229534	AC015691.7					FALSE	TRUE	FALSE
ENSG00000108958	AC016292.3					TRUE	TRUE	FALSE
ENSG00000213753	AC016629.2		100653047		Hs.732917	TRUE	FALSE	FALSE
ENSG00000228305	AC016734.2					FALSE	TRUE	FALSE
ENSG00000234491	AC017081.3					TRUE	TRUE	FALSE
ENSG00000230154	AC018463.4					TRUE	TRUE	FALSE
ENSG00000231822	AC019097.7					TRUE	FALSE	FALSE
ENSG00000255397	AC022182.2					FALSE	TRUE	FALSE
ENSG00000229104	AC023468.1					TRUE	FALSE	FALSE
ENSG00000258052	AC025263.3	Uncharacterized protein [Source:UniProtKB/TrEMBL;Acc:H3BNG1]				FALSE	TRUE	FALSE
ENSG00000174977	AC026271.5					FALSE	TRUE	FALSE
ENSG00000181495	AC026703.1					TRUE	TRUE	FALSE
ENSG00000259141	AC027323.1	lysM and putative peptidoglycan-binding domain-containing protein 3 [Source:RefSeq peptide;Acc:NP_938014]	116068	AAH58027	Hs.630167	TRUE	FALSE	FALSE
ENSG00000230572	AC027612.3				Hs.578075	FALSE	TRUE	FALSE
ENSG00000239642	AC034228.7					FALSE	TRUE	FALSE
ENSG00000248235	AC037459.4	Uncharacterized protein [Source:UniProtKB/TrEMBL;Acc:E5RGS7]				FALSE	TRUE	FALSE
ENSG00000214899	AC055811.1	Uncharacterized protein [Source:UniProtKB/TrEMBL;Acc:E7EM54]				FALSE	TRUE	FALSE
ENSG00000233830	AC073150.4					FALSE	TRUE	FALSE
ENSG00000177855	AC074182.1					FALSE	TRUE	FALSE
ENSG00000232019	AC074183.4					TRUE	TRUE	FALSE
ENSG00000236654	AC079780.3					FALSE	TRUE	FALSE
ENSG00000223500	AC083862.6					FALSE	TRUE	FALSE
ENSG00000204745	AC083899.3					TRUE	TRUE	FALSE
ENSG00000186019	AC084219.4		100379224		Hs.730685	TRUE	TRUE	FALSE
ENSG00000176305	AC087269.1					TRUE	TRUE	FALSE
ENSG00000241772	AC092620.2				Hs.658776	TRUE	FALSE	FALSE
ENSG00000204872	AC092653.5					FALSE	TRUE	FALSE
ENSG00000213492	AC092661.2					TRUE	TRUE	FALSE
ENSG00000213261	AC093106.7					TRUE	FALSE	FALSE
ENSG00000259131	AC093510.2		153364	CAH18329		TRUE	TRUE	FALSE
ENSG00000224324	AC093662.6					TRUE	FALSE	FALSE
ENSG00000256604	AC093668.3					TRUE	TRUE	FALSE
ENSG00000213222	AC093724.2					TRUE	FALSE	FALSE
ENSG00000213846	AC098614.2					TRUE	TRUE	FALSE
ENSG00000215016	AC099544.2					FALSE	TRUE	FALSE
ENSG00000184247	AC100791.1					FALSE	TRUE	FALSE
ENSG00000256261	AC104698.1				Hs.700372	FALSE	TRUE	FALSE
ENSG00000205233	AC105052.1	Uncharacterized protein [Source:UniProtKB/TrEMBL;Acc:C9JMR9]				TRUE	TRUE	FALSE
ENSG00000272886	AC112218.1	cDNA FLJ53884, highly similar to mRNA decapping enzyme 1A [Source:UniProtKB/TrEMBL;Acc:B4DHN9]	55802		Hs.476353	TRUE	TRUE	FALSE
ENSG00000237838	AC133680.1				Hs.581530	TRUE	FALSE	FALSE
ENSG00000272391	AC211429.1	cDNA FLJ56876, highly similar to Nuclear envelope pore membrane protein POM 121 [Source:UniProtKB/TrEMBL;Acc:B4DDR5]		BAG56826		TRUE	FALSE	FALSE
ENSG00000271383	AC242842.2	NBPF [Source:UniProtKB/TrEMBL;Acc:Q3BBU2]		AAX85121		TRUE	TRUE	FALSE
ENSG00000268043	AC244394.1	Neuroblastoma breakpoint family member 11 [Source:UniProtKB/TrEMBL;Acc:H7BYX2]				TRUE	TRUE	FALSE
ENSG00000273136	AC253572.1	Neuroblastoma breakpoint family member 1 [Source:UniProtKB/TrEMBL;Acc:S4R3H5]				TRUE	TRUE	FALSE
ENSG00000132142	ACACA	acetyl-CoA carboxylase alpha [Source:HGNC Symbol;Acc:84]	31	AAP94119	Hs.160556	TRUE	TRUE	FALSE
ENSG00000151498	ACAD8	acyl-CoA dehydrogenase family, member 8 [Source:HGNC Symbol;Acc:87]	27034	BAH13050	Hs.14791	FALSE	TRUE	FALSE
ENSG00000177646	ACAD9	acyl-CoA dehydrogenase family, member 9 [Source:HGNC Symbol;Acc:21497]	28976	AAH01817	Hs.567482	TRUE	FALSE	FALSE
ENSG00000115361	ACADL	acyl-CoA dehydrogenase, long chain [Source:HGNC Symbol;Acc:88]	33	BAG58900	Hs.471277	FALSE	TRUE	FALSE
ENSG00000117054	ACADM	acyl-CoA dehydrogenase, C-4 to C-12 straight chain [Source:HGNC Symbol;Acc:89]	34	BAH14317	Hs.445040	FALSE	TRUE	FALSE
ENSG00000072778	ACADVL	acyl-CoA dehydrogenase, very long chain [Source:HGNC Symbol;Acc:92]	37		Hs.610253	TRUE	TRUE	FALSE
ENSG00000157766	ACAN	aggrecan [Source:HGNC Symbol;Acc:319]	176	AAB48068	Hs.616395	TRUE	TRUE	FALSE
ENSG00000075239	ACAT1	acetyl-CoA acetyltransferase 1 [Source:HGNC Symbol;Acc:93]	38		Hs.232375	FALSE	TRUE	FALSE
ENSG00000120437	ACAT2	acetyl-CoA acetyltransferase 2 [Source:HGNC Symbol;Acc:94]	39	BAH11719	Hs.571037	FALSE	TRUE	FALSE
ENSG00000182827	ACBD3	acyl-CoA binding domain containing 3 [Source:HGNC Symbol;Acc:15453]	64746	BAB20592	Hs.520207	TRUE	FALSE	FALSE
ENSG00000181513	ACBD4	acyl-CoA binding domain containing 4 [Source:HGNC Symbol;Acc:23337]	79777		Hs.110298	TRUE	FALSE	FALSE
ENSG00000107897	ACBD5	acyl-CoA binding domain containing 5 [Source:HGNC Symbol;Acc:23338]	91452	BAH11793	Hs.530597	TRUE	TRUE	FALSE
ENSG00000176244	ACBD7	acyl-CoA binding domain containing 7 [Source:HGNC Symbol;Acc:17715]	414149	BAG53080	Hs.644598	FALSE	TRUE	FALSE
ENSG00000110455	ACCS	1-aminocyclopropane-1-carboxylate synthase homolog (Arabidopsis)(non-functional) [Source:HGNC Symbol;Acc:23989]	84680	BAG64981	Hs.126706	FALSE	TRUE	FALSE
ENSG00000159640	ACE	angiotensin I converting enzyme [Source:HGNC Symbol;Acc:2707]	1636	EAW94319	Hs.712079	TRUE	TRUE	FALSE
ENSG00000087085	ACHE	acetylcholinesterase (Yt blood group) [Source:HGNC Symbol;Acc:108]	43	AAR26654	Hs.734086	TRUE	TRUE	FALSE
ENSG00000122729	ACO1	aconitase 1, soluble [Source:HGNC Symbol;Acc:117]	48	AAF99681	Hs.715195	TRUE	TRUE	FALSE
ENSG00000172497	ACOT12	acyl-CoA thioesterase 12 [Source:HGNC Symbol;Acc:24436]	134526	AAH89437	Hs.439127	FALSE	TRUE	FALSE
ENSG00000112304	ACOT13	acyl-CoA thioesterase 13 [Source:HGNC Symbol;Acc:20999]	55856	AAF67006	Hs.737812	FALSE	TRUE	FALSE
ENSG00000177465	ACOT4	acyl-CoA thioesterase 4 [Source:HGNC Symbol;Acc:19748]	122970	BAC04313	Hs.49433	FALSE	TRUE	FALSE
ENSG00000161533	ACOX1	acyl-CoA oxidase 1, palmitoyl [Source:HGNC Symbol;Acc:119]	51		Hs.618977	TRUE	FALSE	FALSE
ENSG00000087008	ACOX3	acyl-CoA oxidase 3, pristanoyl [Source:HGNC Symbol;Acc:121]	8310			FALSE	TRUE	FALSE
ENSG00000134575	ACP2	acid phosphatase 2, lysosomal [Source:HGNC Symbol;Acc:123]	53	EAW67950		TRUE	TRUE	FALSE
ENSG00000102575	ACP5	acid phosphatase 5, tartrate resistant [Source:HGNC Symbol;Acc:124]	54			TRUE	TRUE	FALSE
ENSG00000111644	ACRBP	acrosin binding protein [Source:HGNC Symbol;Acc:17195]	84519		Hs.123239	FALSE	TRUE	FALSE
ENSG00000167107	ACSF2	acyl-CoA synthetase family member 2 [Source:HGNC Symbol;Acc:26101]	80221	BAG58247	Hs.704008	TRUE	TRUE	FALSE
ENSG00000151726	ACSL1	acyl-CoA synthetase long-chain family member 1 [Source:HGNC Symbol;Acc:3569]	2180	AAZ30711	Hs.406678	TRUE	TRUE	FALSE
ENSG00000123983	ACSL3	acyl-CoA synthetase long-chain family member 3 [Source:HGNC Symbol;Acc:3570]	2181		Hs.655772	FALSE	TRUE	FALSE
ENSG00000068366	ACSL4	acyl-CoA synthetase long-chain family member 4 [Source:HGNC Symbol;Acc:3571]	2182		Hs.660281	TRUE	TRUE	FALSE
ENSG00000164398	ACSL6	acyl-CoA synthetase long-chain family member 6 [Source:HGNC Symbol;Acc:16496]	23305		Hs.14945	FALSE	TRUE	FALSE
ENSG00000154930	ACSS1	acyl-CoA synthetase short-chain family member 1 [Source:HGNC Symbol;Acc:16091]	84532	BAC86035	Hs.529353	FALSE	TRUE	FALSE
ENSG00000075624	ACTB	actin, beta [Source:HGNC Symbol;Acc:132]	60		Hs.731069	TRUE	TRUE	FALSE
ENSG00000220267	ACTBP8	actin, beta pseudogene 8 [Source:HGNC Symbol;Acc:141]				TRUE	FALSE	FALSE
ENSG00000184009	ACTG1	actin, gamma 1 [Source:HGNC Symbol;Acc:144]	60			FALSE	TRUE	FALSE
ENSG00000077522	ACTN2	actinin, alpha 2 [Source:HGNC Symbol;Acc:164]	88	BAG37672	Hs.498178	FALSE	TRUE	FALSE
ENSG00000130402	ACTN4	actinin, alpha 4 [Source:HGNC Symbol;Acc:166]	81		Hs.712632	FALSE	TRUE	FALSE
ENSG00000133627	ACTR3B	ARP3 actin-related protein 3 homolog B (yeast) [Source:HGNC Symbol;Acc:17256]	57180	BAG50867	Hs.647117	FALSE	TRUE	FALSE
ENSG00000106526	ACTR3C	ARP3 actin-related protein 3 homolog C (yeast) [Source:HGNC Symbol;Acc:37282]	653857	BAB21501	Hs.664579	FALSE	TRUE	FALSE
ENSG00000101442	ACTR5	ARP5 actin-related protein 5 homolog (yeast) [Source:HGNC Symbol;Acc:14671]	79913	BAB14270	Hs.371585	FALSE	TRUE	FALSE
ENSG00000075089	ACTR6	ARP6 actin-related protein 6 homolog (yeast) [Source:HGNC Symbol;Acc:24025]	64431	EAW97626	Hs.115088	FALSE	TRUE	FALSE
ENSG00000115170	ACVR1	activin A receptor, type I [Source:HGNC Symbol;Acc:171]	90		Hs.470316	TRUE	FALSE	FALSE
ENSG00000135503	ACVR1B	activin A receptor, type IB [Source:HGNC Symbol;Acc:172]	91			TRUE	TRUE	FALSE
ENSG00000121989	ACVR2A	activin A receptor, type IIA [Source:HGNC Symbol;Acc:173]	92	BAG63114	Hs.470174	TRUE	TRUE	FALSE
ENSG00000229589	ACVR2B-AS1	ACVR2B antisense RNA 1 [Source:HGNC Symbol;Acc:44161]	100128640		Hs.570596	FALSE	TRUE	FALSE
ENSG00000139567	ACVRL1	activin A receptor type II-like 1 [Source:HGNC Symbol;Acc:175]	94		Hs.591026	FALSE	TRUE	FALSE
ENSG00000243989	ACY1	aminoacylase 1 [Source:HGNC Symbol;Acc:177]	95	BAG60372	Hs.334707	FALSE	TRUE	FALSE
ENSG00000196839	ADA	adenosine deaminase [Source:HGNC Symbol;Acc:186]	100			TRUE	TRUE	FALSE
ENSG00000137845	ADAM10	ADAM metallopeptidase domain 10 [Source:HGNC Symbol;Acc:188]	102	BAG62190	Hs.172028	TRUE	TRUE	FALSE
ENSG00000073670	ADAM11	ADAM metallopeptidase domain 11 [Source:HGNC Symbol;Acc:189]	4185	BAG59144	Hs.6088	FALSE	TRUE	FALSE
ENSG00000148848	ADAM12	ADAM metallopeptidase domain 12 [Source:HGNC Symbol;Acc:190]	8038		Hs.617703	TRUE	TRUE	FALSE
ENSG00000151694	ADAM17	ADAM metallopeptidase domain 17 [Source:HGNC Symbol;Acc:195]	6868	AAI36784	Hs.404914	TRUE	FALSE	FALSE
ENSG00000135074	ADAM19	ADAM metallopeptidase domain 19 [Source:HGNC Symbol;Acc:197]	8728	AAG50282	Hs.660528	TRUE	TRUE	FALSE
ENSG00000008277	ADAM22	ADAM metallopeptidase domain 22 [Source:HGNC Symbol;Acc:201]	53616	EAW76927	Hs.730222	FALSE	TRUE	FALSE
ENSG00000114948	ADAM23	ADAM metallopeptidase domain 23 [Source:HGNC Symbol;Acc:202]	8745			FALSE	TRUE	FALSE
ENSG00000151651	ADAM8	ADAM metallopeptidase domain 8 [Source:HGNC Symbol;Acc:215]	101		Hs.501574	FALSE	TRUE	FALSE
ENSG00000168615	ADAM9	ADAM metallopeptidase domain 9 [Source:HGNC Symbol;Acc:216]	8754	AAI26407	Hs.618683	TRUE	TRUE	FALSE
ENSG00000154734	ADAMTS1	ADAM metallopeptidase with thrombospondin type 1 motif, 1 [Source:HGNC Symbol;Acc:217]	9510	BAC85245	Hs.706436	FALSE	TRUE	FALSE
ENSG00000151388	ADAMTS12	ADAM metallopeptidase with thrombospondin type 1 motif, 12 [Source:HGNC Symbol;Acc:14605]	81792		Hs.12680	TRUE	TRUE	FALSE
ENSG00000138316	ADAMTS14	ADAM metallopeptidase with thrombospondin type 1 motif, 14 [Source:HGNC Symbol;Acc:14899]	140766	AAL40229	Hs.352156	FALSE	TRUE	FALSE
ENSG00000166106	ADAMTS15	ADAM metallopeptidase with thrombospondin type 1 motif, 15 [Source:HGNC Symbol;Acc:16305]	170689	CAC86014	Hs.534221	FALSE	TRUE	FALSE
ENSG00000140873	ADAMTS18	ADAM metallopeptidase with thrombospondin type 1 motif, 18 [Source:HGNC Symbol;Acc:17110]	170692	BAG57234	Hs.188746	FALSE	TRUE	FALSE
ENSG00000087116	ADAMTS2	ADAM metallopeptidase with thrombospondin type 1 motif, 2 [Source:HGNC Symbol;Acc:218]	9509	CAA05880	Hs.23871	FALSE	TRUE	FALSE
ENSG00000156140	ADAMTS3	ADAM metallopeptidase with thrombospondin type 1 motif, 3 [Source:HGNC Symbol;Acc:219]	9508	AAH16451	Hs.590919	FALSE	TRUE	FALSE
ENSG00000154736	ADAMTS5	ADAM metallopeptidase with thrombospondin type 1 motif, 5 [Source:HGNC Symbol;Acc:221]	11096	AAD49577	Hs.617225	TRUE	TRUE	FALSE
ENSG00000049192	ADAMTS6	ADAM metallopeptidase with thrombospondin type 1 motif, 6 [Source:HGNC Symbol;Acc:222]	11174		Hs.482291	TRUE	TRUE	FALSE
ENSG00000136378	ADAMTS7	ADAM metallopeptidase with thrombospondin type 1 motif, 7 [Source:HGNC Symbol;Acc:223]	11173	AAQ94616	Hs.16441	FALSE	TRUE	TRUE
ENSG00000134917	ADAMTS8	ADAM metallopeptidase with thrombospondin type 1 motif, 8 [Source:HGNC Symbol;Acc:224]	11095	AAD48081	Hs.271605	FALSE	TRUE	FALSE
ENSG00000163638	ADAMTS9	ADAM metallopeptidase with thrombospondin type 1 motif, 9 [Source:HGNC Symbol;Acc:13202]	56999		Hs.656071	TRUE	TRUE	FALSE
ENSG00000143382	ADAMTSL4	ADAMTS-like 4 [Source:HGNC Symbol;Acc:19706]	54507	BAF85726	Hs.516243	FALSE	TRUE	FALSE
ENSG00000105963	ADAP1	ArfGAP with dual PH domains 1 [Source:HGNC Symbol;Acc:16486]	11033		Hs.729623	FALSE	TRUE	FALSE
ENSG00000184060	ADAP2	ArfGAP with dual PH domains 2 [Source:HGNC Symbol;Acc:16487]	55803	ABB90599	Hs.628547	TRUE	FALSE	FALSE
ENSG00000160710	ADAR	adenosine deaminase, RNA-specific [Source:HGNC Symbol;Acc:225]	103		Hs.659290	TRUE	TRUE	TRUE
ENSG00000197381	ADARB1	adenosine deaminase, RNA-specific, B1 [Source:HGNC Symbol;Acc:226]	104		Hs.674282	TRUE	TRUE	FALSE
ENSG00000163050	ADCK3	aarF domain containing kinase 3 [Source:HGNC Symbol;Acc:16812]	56997		Hs.118241	FALSE	TRUE	FALSE
ENSG00000164742	ADCY1	adenylate cyclase 1 (brain) [Source:HGNC Symbol;Acc:232]	107	EAW61043	Hs.192215	FALSE	TRUE	FALSE
ENSG00000161912	ADCY10P1	adenylate cyclase 10 (soluble) pseudogene 1 [Source:HGNC Symbol;Acc:44143]	221442			FALSE	TRUE	FALSE
ENSG00000138031	ADCY3	adenylate cyclase 3 [Source:HGNC Symbol;Acc:234]	109		Hs.681728	FALSE	TRUE	FALSE
ENSG00000129467	ADCY4	adenylate cyclase 4 [Source:HGNC Symbol;Acc:235]	196883	BAC86560	Hs.443428	TRUE	TRUE	FALSE
ENSG00000075340	ADD2	adducin 2 (beta) [Source:HGNC Symbol;Acc:244]	119		Hs.66187	FALSE	TRUE	FALSE
ENSG00000118492	ADGB	androglobin [Source:HGNC Symbol;Acc:21212]	79747	BAB13945	Hs.720870	FALSE	TRUE	FALSE
ENSG00000197894	ADH5	alcohol dehydrogenase 5 (class III), chi polypeptide [Source:HGNC Symbol;Acc:253]	128		Hs.714209	FALSE	TRUE	FALSE
ENSG00000147576	ADHFE1	alcohol dehydrogenase, iron containing, 1 [Source:HGNC Symbol;Acc:16354]	137872	BAG57448	Hs.720023	FALSE	TRUE	FALSE
ENSG00000006831	ADIPOR2	adiponectin receptor 2 [Source:HGNC Symbol;Acc:24041]	79602	AAR08368	Hs.735430	FALSE	TRUE	FALSE
ENSG00000156110	ADK	adenosine kinase [Source:HGNC Symbol;Acc:257]	132	AAG13958	Hs.656586	TRUE	TRUE	FALSE
ENSG00000101126	ADNP	activity-dependent neuroprotector homeobox [Source:HGNC Symbol;Acc:15766]	23394		Hs.743635	FALSE	TRUE	FALSE
ENSG00000170425	ADORA2B	adenosine A2b receptor [Source:HGNC Symbol;Acc:264]	136	ABC74564	Hs.628501	TRUE	TRUE	FALSE
ENSG00000159322	ADPGK	ADP-dependent glucokinase [Source:HGNC Symbol;Acc:25250]	83440	CAH10598	Hs.741024	FALSE	TRUE	FALSE
ENSG00000116863	ADPRHL2	ADP-ribosylhydrolase like 2 [Source:HGNC Symbol;Acc:21304]	54936	BAG58267	Hs.18021	TRUE	TRUE	FALSE
ENSG00000170222	ADPRM	ADP-ribose/CDP-alcohol diphosphatase, manganese-dependent [Source:HGNC Symbol;Acc:30925]	56985		Hs.47668	TRUE	TRUE	FALSE
ENSG00000170214	ADRA1B	adrenoceptor alpha 1B [Source:HGNC Symbol;Acc:278]	147	AAB60352	Hs.368632	FALSE	TRUE	FALSE
ENSG00000171873	ADRA1D	adrenoceptor alpha 1D [Source:HGNC Symbol;Acc:280]	146	ACA05908	Hs.557	TRUE	FALSE	FALSE
ENSG00000150594	ADRA2A	adrenoceptor alpha 2A [Source:HGNC Symbol;Acc:281]	150	AAA51664	Hs.249159	TRUE	FALSE	FALSE
ENSG00000222040	ADRA2B	adrenoceptor alpha 2B [Source:HGNC Symbol;Acc:282]	151	AAI33022	Hs.247686	TRUE	FALSE	FALSE
ENSG00000043591	ADRB1	adrenoceptor beta 1 [Source:HGNC Symbol;Acc:285]	153	AAA51667		FALSE	TRUE	FALSE
ENSG00000169252	ADRB2	adrenoceptor beta 2, surface [Source:HGNC Symbol;Acc:286]	154	AAG35451	Hs.721212	TRUE	TRUE	FALSE
ENSG00000239900	ADSL	adenylosuccinate lyase [Source:HGNC Symbol;Acc:291]	158		Hs.75527	TRUE	FALSE	FALSE
ENSG00000106624	AEBP1	AE binding protein 1 [Source:HGNC Symbol;Acc:303]	165		Hs.439463	FALSE	TRUE	FALSE
ENSG00000139154	AEBP2	AE binding protein 2 [Source:HGNC Symbol;Acc:24051]	121536	BAD18513	Hs.126497	FALSE	TRUE	FALSE
ENSG00000250232	AF196779.12	WD repeat domain phosphoinositide-interacting protein 4 [Source:UniProtKB/TrEMBL;Acc:A6NM71]				FALSE	TRUE	FALSE
ENSG00000196526	AFAP1	actin filament associated protein 1 [Source:HGNC Symbol;Acc:24017]	60312	AAG17055	Hs.529369	FALSE	TRUE	FALSE
ENSG00000157510	AFAP1L1	actin filament associated protein 1-like 1 [Source:HGNC Symbol;Acc:26714]	134265	BAB85011	Hs.483793	FALSE	TRUE	FALSE
ENSG00000169129	AFAP1L2	actin filament associated protein 1-like 2 [Source:HGNC Symbol;Acc:25901]	84632	BAH11936	Hs.501106	FALSE	TRUE	FALSE
ENSG00000172493	AFF1	AF4/FMR2 family, member 1 [Source:HGNC Symbol;Acc:7135]	4299	AAI14931	Hs.480190	TRUE	TRUE	FALSE
ENSG00000072364	AFF4	AF4/FMR2 family, member 4 [Source:HGNC Symbol;Acc:17869]	27125		Hs.519313	TRUE	TRUE	FALSE
ENSG00000223959	AFG3L1P	AFG3 ATPase family gene 3-like 1 (S. cerevisiae), pseudogene [Source:HGNC Symbol;Acc:314]	172		Hs.534773	TRUE	FALSE	FALSE
ENSG00000183077	AFMID	arylformamidase [Source:HGNC Symbol;Acc:20910]	125061	AAI42974	Hs.558614	FALSE	TRUE	FALSE
ENSG00000119844	AFTPH	aftiphilin [Source:HGNC Symbol;Acc:25951]	54812		Hs.713206	TRUE	FALSE	FALSE
ENSG00000038002	AGA	aspartylglucosaminidase [Source:HGNC Symbol;Acc:318]	175		Hs.207776	FALSE	TRUE	FALSE
ENSG00000157985	AGAP1	ArfGAP with GTPase domain, ankyrin repeat and PH domain 1 [Source:HGNC Symbol;Acc:16922]	116987		Hs.435039	TRUE	TRUE	FALSE
ENSG00000135439	AGAP2	ArfGAP with GTPase domain, ankyrin repeat and PH domain 2 [Source:HGNC Symbol;Acc:16921]	116986	BAG53747	Hs.302435	TRUE	FALSE	FALSE
ENSG00000133612	AGAP3	ArfGAP with GTPase domain, ankyrin repeat and PH domain 3 [Source:HGNC Symbol;Acc:16923]	116988	AAH48300	Hs.647075	TRUE	TRUE	TRUE
ENSG00000084693	AGBL5	ATP/GTP binding protein-like 5 [Source:HGNC Symbol;Acc:26147]	60509	CAD38704	Hs.138207	FALSE	TRUE	FALSE
ENSG00000106351	AGFG2	ArfGAP with FG repeats 2 [Source:HGNC Symbol;Acc:5177]	3268		Hs.521083	FALSE	TRUE	FALSE
ENSG00000164252	AGGF1	angiogenic factor with G patch and FHA domains 1 [Source:HGNC Symbol;Acc:24684]	55109		Hs.653659	TRUE	TRUE	FALSE
ENSG00000006530	AGK	acylglycerol kinase [Source:HGNC Symbol;Acc:21869]	55750	AAS07538	Hs.743318	TRUE	FALSE	FALSE
ENSG00000162688	AGL	amylo-alpha-1, 6-glucosidase, 4-alpha-glucanotransferase [Source:HGNC Symbol;Acc:321]	178	BAK64140	Hs.904	TRUE	FALSE	FALSE
ENSG00000092847	AGO1	argonaute RISC catalytic component 1 [Source:HGNC Symbol;Acc:3262]	26523	AAF00068	Hs.656677	TRUE	TRUE	FALSE
ENSG00000123908	AGO2	argonaute RISC catalytic component 2 [Source:HGNC Symbol;Acc:3263]	27161		Hs.713705	FALSE	TRUE	FALSE
ENSG00000126070	AGO3	argonaute RISC catalytic component 3 [Source:HGNC Symbol;Acc:18421]	192669	BAG63629	Hs.657676	FALSE	TRUE	FALSE
ENSG00000160216	AGPAT3	1-acylglycerol-3-phosphate O-acyltransferase 3 [Source:HGNC Symbol;Acc:326]	56894		Hs.738662	TRUE	TRUE	FALSE
ENSG00000155189	AGPAT5	1-acylglycerol-3-phosphate O-acyltransferase 5 [Source:HGNC Symbol;Acc:20886]	55326		Hs.672875	TRUE	TRUE	FALSE
ENSG00000018510	AGPS	alkylglycerone phosphate synthase [Source:HGNC Symbol;Acc:327]	8540		Hs.516543	TRUE	TRUE	FALSE
ENSG00000188157	AGRN	agrin [Source:HGNC Symbol;Acc:329]	375790		Hs.623478	TRUE	TRUE	FALSE
ENSG00000135744	AGT	angiotensinogen (serpin peptidase inhibitor, clade A, member 8) [Source:HGNC Symbol;Acc:333]	183	ACA05910	Hs.19383	FALSE	TRUE	FALSE
ENSG00000135049	AGTPBP1	ATP/GTP binding protein 1 [Source:HGNC Symbol;Acc:17258]	23287	BAG58284	Hs.719980	TRUE	FALSE	FALSE
ENSG00000177674	AGTRAP	angiotensin II receptor-associated protein [Source:HGNC Symbol;Acc:13539]	57085			TRUE	TRUE	FALSE
ENSG00000153207	AHCTF1	AT hook containing transcription factor 1 [Source:HGNC Symbol;Acc:24618]	25909		Hs.300887	TRUE	TRUE	FALSE
ENSG00000101444	AHCY	adenosylhomocysteinase [Source:HGNC Symbol;Acc:343]	191	AAI14925	Hs.388004	TRUE	TRUE	FALSE
ENSG00000135541	AHI1	Abelson helper integration site 1 [Source:HGNC Symbol;Acc:21575]	54806		Hs.704550	FALSE	TRUE	FALSE
ENSG00000124942	AHNAK	AHNAK nucleoprotein [Source:HGNC Symbol;Acc:347]	79026	AAH00926	Hs.703348	TRUE	TRUE	FALSE
ENSG00000185567	AHNAK2	AHNAK nucleoprotein 2 [Source:HGNC Symbol;Acc:20125]	113146	AAH11859	Hs.441783	TRUE	TRUE	FALSE
ENSG00000106546	AHR	aryl hydrocarbon receptor [Source:HGNC Symbol;Acc:348]	196	BAA03857	Hs.713056	TRUE	TRUE	FALSE
ENSG00000186063	AIDA	axin interactor, dorsalization associated [Source:HGNC Symbol;Acc:25761]	64853		Hs.743777	TRUE	TRUE	FALSE
ENSG00000126878	AIF1L	allograft inflammatory factor 1-like [Source:HGNC Symbol;Acc:28904]	83543	CAB66501	Hs.4944	FALSE	TRUE	FALSE
ENSG00000042286	AIFM2	apoptosis-inducing factor, mitochondrion-associated, 2 [Source:HGNC Symbol;Acc:21411]	84883	AAL73229	Hs.682313	FALSE	TRUE	FALSE
ENSG00000110711	AIP	aryl hydrocarbon receptor interacting protein [Source:HGNC Symbol;Acc:358]	9049	ABV03525		FALSE	TRUE	FALSE
ENSG00000160224	AIRE	autoimmune regulator [Source:HGNC Symbol;Acc:360]	326		Hs.129829	TRUE	TRUE	FALSE
ENSG00000129474	AJUBA	ajuba LIM protein [Source:HGNC Symbol;Acc:20250]	84962		Hs.655832	FALSE	TRUE	FALSE
ENSG00000106992	AK1	adenylate kinase 1 [Source:HGNC Symbol;Acc:361]	203		Hs.175473	FALSE	TRUE	FALSE
ENSG00000004455	AK2	adenylate kinase 2 [Source:HGNC Symbol;Acc:362]	204	EAX07483	Hs.470907	TRUE	TRUE	FALSE
ENSG00000162433	AK4	adenylate kinase 4 [Source:HGNC Symbol;Acc:363]	205	CAA43088	Hs.662902	TRUE	TRUE	FALSE
ENSG00000263535	AK4P1	adenylate kinase 4 pseudogene 1 [Source:HGNC Symbol;Acc:364]				TRUE	TRUE	FALSE
ENSG00000154027	AK5	adenylate kinase 5 [Source:HGNC Symbol;Acc:365]	26289		Hs.559718	FALSE	TRUE	FALSE
ENSG00000165695	AK8	adenylate kinase 8 [Source:HGNC Symbol;Acc:26526]	158067	BAB71402	Hs.421340	TRUE	TRUE	FALSE
ENSG00000108599	AKAP10	A kinase (PRKA) anchor protein 10 [Source:HGNC Symbol;Acc:368]	11216	BAH12002	Hs.721282	TRUE	TRUE	FALSE
ENSG00000131016	AKAP12	A kinase (PRKA) anchor protein 12 [Source:HGNC Symbol;Acc:370]	9590	AAC51366	Hs.711689	TRUE	TRUE	TRUE
ENSG00000127914	AKAP9	A kinase (PRKA) anchor protein 9 [Source:HGNC Symbol;Acc:379]	10142		Hs.651221	TRUE	TRUE	FALSE
ENSG00000166452	AKIP1	A kinase (PRKA) interacting protein 1 [Source:HGNC Symbol;Acc:1170]	56672	BAG57753		FALSE	TRUE	FALSE
ENSG00000135334	AKIRIN2	akirin 2 [Source:HGNC Symbol;Acc:21407]	55122	BAA91551	Hs.485915	TRUE	TRUE	FALSE
ENSG00000117448	AKR1A1	aldo-keto reductase family 1, member A1 (aldehyde reductase) [Source:HGNC Symbol;Acc:380]	10327		Hs.740781	FALSE	TRUE	FALSE
ENSG00000085662	AKR1B1	aldo-keto reductase family 1, member B1 (aldose reductase) [Source:HGNC Symbol;Acc:381]	231	BAD93033	Hs.521212	FALSE	TRUE	FALSE
ENSG00000053371	AKR7A2	aldo-keto reductase family 7, member A2 (aflatoxin aldehyde reductase) [Source:HGNC Symbol;Acc:389]	8574		Hs.571886	TRUE	TRUE	FALSE
ENSG00000162482	AKR7A3	aldo-keto reductase family 7, member A3 (aflatoxin aldehyde reductase) [Source:HGNC Symbol;Acc:390]	22977	AAD02195	Hs.6980	FALSE	TRUE	FALSE
ENSG00000204673	AKT1S1	AKT1 substrate 1 (proline-rich) [Source:HGNC Symbol;Acc:28426]	84335		Hs.628396	TRUE	TRUE	FALSE
ENSG00000105221	AKT2	v-akt murine thymoma viral oncogene homolog 2 [Source:HGNC Symbol;Acc:392]	208	AAI20996	Hs.739695	FALSE	TRUE	FALSE
ENSG00000234009	AL049757.3					TRUE	FALSE	FALSE
ENSG00000234631	AL162407.1	CDNA FLJ20147 fis, clone COL07954; HCG1781466; Uncharacterized protein [Source:UniProtKB/TrEMBL;Acc:Q9NXN1]		BAA90979		FALSE	TRUE	FALSE
ENSG00000259171	AL163636.6	Homo sapiens ribonuclease, RNase A family, 4 (RNASE4), transcript variant 4, mRNA. [Source:RefSeq mRNA;Acc:NM_001282192]	6038			FALSE	TRUE	FALSE
ENSG00000227921	AL353791.1				Hs.650870	FALSE	TRUE	FALSE
ENSG00000225996	AL356356.1	Protein LOC100996516 [Source:UniProtKB/TrEMBL;Acc:Q8WYY2]		AAL55796		FALSE	TRUE	FALSE
ENSG00000255905	AL391319.1					FALSE	TRUE	FALSE
ENSG00000187461	AL583828.1					FALSE	TRUE	FALSE
ENSG00000233094	AL592170.1					TRUE	TRUE	FALSE
ENSG00000267884	AL626787.1				Hs.609722	FALSE	TRUE	FALSE
ENSG00000236029	AL953854.2				Hs.730032	FALSE	TRUE	FALSE
ENSG00000148218	ALAD	aminolevulinate dehydratase [Source:HGNC Symbol;Acc:395]	210	BAH12225	Hs.1227	TRUE	TRUE	FALSE
ENSG00000023330	ALAS1	aminolevulinate, delta-, synthase 1 [Source:HGNC Symbol;Acc:396]	211		Hs.713107	TRUE	TRUE	FALSE
ENSG00000170017	ALCAM	activated leukocyte cell adhesion molecule [Source:HGNC Symbol;Acc:400]	214	BAC87059	Hs.740441	TRUE	TRUE	FALSE
ENSG00000128918	ALDH1A2	aldehyde dehydrogenase 1 family, member A2 [Source:HGNC Symbol;Acc:15472]	8854		Hs.716113	TRUE	TRUE	FALSE
ENSG00000184254	ALDH1A3	aldehyde dehydrogenase 1 family, member A3 [Source:HGNC Symbol;Acc:409]	220	EAX02283	Hs.685048	FALSE	TRUE	FALSE
ENSG00000137124	ALDH1B1	aldehyde dehydrogenase 1 family, member B1 [Source:HGNC Symbol;Acc:407]	219	BAG59552	Hs.743532	FALSE	TRUE	FALSE
ENSG00000136010	ALDH1L2	aldehyde dehydrogenase 1 family, member L2 [Source:HGNC Symbol;Acc:26777]	160428		Hs.42572	FALSE	TRUE	FALSE
ENSG00000111275	ALDH2	aldehyde dehydrogenase 2 family (mitochondrial) [Source:HGNC Symbol;Acc:404]	217		Hs.604551	TRUE	TRUE	FALSE
ENSG00000072210	ALDH3A2	aldehyde dehydrogenase 3 family, member A2 [Source:HGNC Symbol;Acc:403]	224	BAD92131	Hs.636230	TRUE	TRUE	FALSE
ENSG00000132746	ALDH3B2	aldehyde dehydrogenase 3 family, member B2 [Source:HGNC Symbol;Acc:411]	222		Hs.87539	TRUE	FALSE	FALSE
ENSG00000112294	ALDH5A1	aldehyde dehydrogenase 5 family, member A1 [Source:HGNC Symbol;Acc:408]	7915		Hs.640460	TRUE	TRUE	FALSE
ENSG00000143149	ALDH9A1	aldehyde dehydrogenase 9 family, member A1 [Source:HGNC Symbol;Acc:412]	223	BAG57002	Hs.618529	FALSE	TRUE	FALSE
ENSG00000149925	ALDOA	aldolase A, fructose-bisphosphate [Source:HGNC Symbol;Acc:414]	226	EAW79936	Hs.513490	FALSE	TRUE	TRUE
ENSG00000109107	ALDOC	aldolase C, fructose-bisphosphate [Source:HGNC Symbol;Acc:418]	230	BAH11572	Hs.740116	TRUE	TRUE	FALSE
ENSG00000175548	ALG10B	ALG10B, alpha-1,2-glucosyltransferase [Source:HGNC Symbol;Acc:31088]	84920		Hs.102971	FALSE	TRUE	FALSE
ENSG00000253710	ALG11	ALG11, alpha-1,2-mannosyltransferase [Source:HGNC Symbol;Acc:32456]	440138	BAG59331	Hs.732220	TRUE	FALSE	FALSE
ENSG00000101901	ALG13	ALG13, UDP-N-acetylglucosaminyltransferase subunit [Source:HGNC Symbol;Acc:30881]	79868	EAX02632	Hs.443061	FALSE	TRUE	FALSE
ENSG00000159063	ALG8	ALG8, alpha-1,3-glucosyltransferase [Source:HGNC Symbol;Acc:23161]	79053	CAA12176	Hs.503368	FALSE	TRUE	FALSE
ENSG00000086848	ALG9	ALG9, alpha-1,2-mannosyltransferase [Source:HGNC Symbol;Acc:15672]	79796	AAL25798	Hs.503850	FALSE	TRUE	FALSE
ENSG00000100601	ALKBH1	alkB, alkylation repair homolog 1 (E. coli) [Source:HGNC Symbol;Acc:17911]	8846		Hs.609889	TRUE	FALSE	FALSE
ENSG00000189046	ALKBH2	alkB, alkylation repair homolog 2 (E. coli) [Source:HGNC Symbol;Acc:32487]	121642			FALSE	TRUE	FALSE
ENSG00000091542	ALKBH5	alkB, alkylation repair homolog 5 (E. coli) [Source:HGNC Symbol;Acc:25996]	54890	BAA91078	Hs.744130	TRUE	TRUE	FALSE
ENSG00000116127	ALMS1	Alstrom syndrome 1 [Source:HGNC Symbol;Acc:428]	7840	CAD10391	Hs.636012	FALSE	TRUE	FALSE
ENSG00000108839	ALOX12	arachidonate 12-lipoxygenase [Source:HGNC Symbol;Acc:429]	239		Hs.654431	FALSE	TRUE	FALSE
ENSG00000161905	ALOX15	arachidonate 15-lipoxygenase [Source:HGNC Symbol;Acc:433]	246		Hs.644589	FALSE	TRUE	FALSE
ENSG00000012779	ALOX5	arachidonate 5-lipoxygenase [Source:HGNC Symbol;Acc:435]	240	ADR30800	Hs.89499	TRUE	TRUE	FALSE
ENSG00000179148	ALOXE3	arachidonate lipoxygenase 3 [Source:HGNC Symbol;Acc:13743]	59344	EAW90093	Hs.232770	TRUE	FALSE	FALSE
ENSG00000003393	ALS2	amyotrophic lateral sclerosis 2 (juvenile) [Source:HGNC Symbol;Acc:443]	57679		Hs.621812	TRUE	TRUE	FALSE
ENSG00000178038	ALS2CL	ALS2 C-terminal like [Source:HGNC Symbol;Acc:20605]	259173		Hs.517937	FALSE	TRUE	FALSE
ENSG00000180318	ALX1	ALX homeobox 1 [Source:HGNC Symbol;Acc:1494]	8092	AAB08960	Hs.41683	FALSE	TRUE	FALSE
ENSG00000242110	AMACR	alpha-methylacyl-CoA racemase [Source:HGNC Symbol;Acc:451]	23600		Hs.667118	FALSE	TRUE	FALSE
ENSG00000123505	AMD1	adenosylmethionine decarboxylase 1 [Source:HGNC Symbol;Acc:457]	262	BAG62078	Hs.704544	TRUE	TRUE	FALSE
ENSG00000159461	AMFR	autocrine motility factor receptor, E3 ubiquitin protein ligase [Source:HGNC Symbol;Acc:463]	267		Hs.295137	FALSE	TRUE	FALSE
ENSG00000104899	AMH	anti-Mullerian hormone [Source:HGNC Symbol;Acc:464]	268	AAA98805	Hs.112432	FALSE	FALSE	TRUE
ENSG00000139211	AMIGO2	adhesion molecule with Ig-like domain 2 [Source:HGNC Symbol;Acc:24073]	347902	BAG52657	Hs.121520	TRUE	TRUE	FALSE
ENSG00000101935	AMMECR1	Alport syndrome, mental retardation, midface hypoplasia and elliptocytosis chromosomal region gene 1 [Source:HGNC Symbol;Acc:467]	9949	CAB45546	Hs.708477	FALSE	TRUE	FALSE
ENSG00000166025	AMOTL1	angiomotin like 1 [Source:HGNC Symbol;Acc:17811]	154810	BAB84910	Hs.503594	FALSE	TRUE	FALSE
ENSG00000114019	AMOTL2	angiomotin like 2 [Source:HGNC Symbol;Acc:17812]	51421		Hs.426312	TRUE	TRUE	FALSE
ENSG00000116337	AMPD2	adenosine monophosphate deaminase 2 [Source:HGNC Symbol;Acc:469]	271	AAA62127	Hs.82927	TRUE	TRUE	FALSE
ENSG00000133805	AMPD3	adenosine monophosphate deaminase 3 [Source:HGNC Symbol;Acc:470]	272	BAA02240	Hs.738353	TRUE	TRUE	FALSE
ENSG00000078053	AMPH	amphiphysin [Source:HGNC Symbol;Acc:471]	273		Hs.592182	TRUE	TRUE	FALSE
ENSG00000145020	AMT	aminomethyltransferase [Source:HGNC Symbol;Acc:473]	275	BAG53206	Hs.102	TRUE	FALSE	FALSE
ENSG00000240038	AMY2B	amylase, alpha 2B (pancreatic) [Source:HGNC Symbol;Acc:478]	280		Hs.721681	FALSE	TRUE	FALSE
ENSG00000196704	AMZ2	archaelysin family metallopeptidase 2 [Source:HGNC Symbol;Acc:28041]	51321		Hs.293560	FALSE	TRUE	FALSE
ENSG00000153107	ANAPC1	anaphase promoting complex subunit 1 [Source:HGNC Symbol;Acc:19988]	64682	CAC19484	Hs.741690	TRUE	TRUE	FALSE
ENSG00000164162	ANAPC10	anaphase promoting complex subunit 10 [Source:HGNC Symbol;Acc:24077]	10393		Hs.733123	FALSE	TRUE	FALSE
ENSG00000089053	ANAPC5	anaphase promoting complex subunit 5 [Source:HGNC Symbol;Acc:15713]	51433	BAG57465	Hs.690132	TRUE	TRUE	FALSE
ENSG00000272204	ANAPC5	anaphase promoting complex subunit 5 [Source:HGNC Symbol;Acc:15713]	51433	BAG57465	Hs.690132	TRUE	FALSE	FALSE
ENSG00000214274	ANG	angiogenin, ribonuclease, RNase A family, 5 [Source:HGNC Symbol;Acc:483]	283	AAA51678	Hs.743472	FALSE	TRUE	FALSE
ENSG00000013523	ANGEL1	angel homolog 1 (Drosophila) [Source:HGNC Symbol;Acc:19961]	23357		Hs.497448	TRUE	TRUE	FALSE
ENSG00000174606	ANGEL2	angel homolog 2 (Drosophila) [Source:HGNC Symbol;Acc:30534]	90806	BAH13016	Hs.740155	TRUE	FALSE	FALSE
ENSG00000136859	ANGPTL2	angiopoietin-like 2 [Source:HGNC Symbol;Acc:490]	23452	BAC11358	Hs.653262	FALSE	TRUE	FALSE
ENSG00000167772	ANGPTL4	angiopoietin-like 4 [Source:HGNC Symbol;Acc:16039]	51129	AAF62868	Hs.737500	TRUE	TRUE	FALSE
ENSG00000029534	ANK1	ankyrin 1, erythrocytic [Source:HGNC Symbol;Acc:492]	286		Hs.708861	FALSE	TRUE	FALSE
ENSG00000145362	ANK2	ankyrin 2, neuronal [Source:HGNC Symbol;Acc:493]	287	ABL59919	Hs.620813	TRUE	TRUE	FALSE
ENSG00000151150	ANK3	ankyrin 3, node of Ranvier (ankyrin G) [Source:HGNC Symbol;Acc:494]	288	BAF85616	Hs.731403	TRUE	FALSE	FALSE
ENSG00000166839	ANKDD1A	ankyrin repeat and death domain containing 1A [Source:HGNC Symbol;Acc:28002]	348094	AAH27350	Hs.207157	FALSE	TRUE	FALSE
ENSG00000132623	ANKEF1	ankyrin repeat and EF-hand domain containing 1 [Source:HGNC Symbol;Acc:15803]	63926	BAB15111	Hs.642367	FALSE	TRUE	FALSE
ENSG00000185722	ANKFY1	ankyrin repeat and FYVE domain containing 1 [Source:HGNC Symbol;Acc:20763]	51479		Hs.709943	TRUE	TRUE	FALSE
ENSG00000154122	ANKH	ANKH inorganic pyrophosphate transport regulator [Source:HGNC Symbol;Acc:15492]	56172		Hs.702148	FALSE	TRUE	FALSE
ENSG00000131503	ANKHD1	ankyrin repeat and KH domain containing 1 [Source:HGNC Symbol;Acc:24714]	54882		Hs.714342	TRUE	TRUE	FALSE
ENSG00000254996	ANKHD1-EIF4EBP3	ANKHD1-EIF4EBP3 readthrough [Source:HGNC Symbol;Acc:33530]	54882		Hs.728557	TRUE	TRUE	FALSE
ENSG00000160117	ANKLE1	ankyrin repeat and LEM domain containing 1 [Source:HGNC Symbol;Acc:26812]	126549	BAG64636	Hs.721610	FALSE	TRUE	FALSE
ENSG00000176915	ANKLE2	ankyrin repeat and LEM domain containing 2 [Source:HGNC Symbol;Acc:29101]	23141	BAG51259	Hs.666964	FALSE	TRUE	FALSE
ENSG00000164331	ANKRA2	ankyrin repeat, family A (RFXANK-like), 2 [Source:HGNC Symbol;Acc:13208]	57763		Hs.627340	FALSE	TRUE	FALSE
ENSG00000101745	ANKRD12	ankyrin repeat domain 12 [Source:HGNC Symbol;Acc:29135]	23253	AAG38609	Hs.627304	TRUE	TRUE	FALSE
ENSG00000076513	ANKRD13A	ankyrin repeat domain 13A [Source:HGNC Symbol;Acc:21268]	88455	BAG51101	Hs.657316	FALSE	TRUE	FALSE
ENSG00000118454	ANKRD13C	ankyrin repeat domain 13C [Source:HGNC Symbol;Acc:25374]	81573	CAB66651	Hs.744989	TRUE	TRUE	FALSE
ENSG00000172932	ANKRD13D	ankyrin repeat domain 13 family, member D [Source:HGNC Symbol;Acc:27880]	338692	BAG51301		TRUE	TRUE	FALSE
ENSG00000134461	ANKRD16	ankyrin repeat domain 16 [Source:HGNC Symbol;Acc:23471]	54522	CAI41072	Hs.689754	FALSE	TRUE	FALSE
ENSG00000132466	ANKRD17	ankyrin repeat domain 17 [Source:HGNC Symbol;Acc:23575]	26057		Hs.744679	TRUE	FALSE	FALSE
ENSG00000215559	ANKRD20A11P	ankyrin repeat domain 20 family, member A11, pseudogene [Source:HGNC Symbol;Acc:42024]	391267		Hs.721707	FALSE	TRUE	FALSE
ENSG00000249493	ANKRD20A18P	ankyrin repeat domain 20 family, member A18, pseudogene [Source:HGNC Symbol;Acc:23756]				TRUE	FALSE	FALSE
ENSG00000172014	ANKRD20A4	ankyrin repeat domain 20 family, member A4 [Source:HGNC Symbol;Acc:31982]	441425	CAI95383	Hs.671671	TRUE	TRUE	FALSE
ENSG00000236816	ANKRD20A7P	ankyrin repeat domain 20 family, member A7, pseudogene [Source:HGNC Symbol;Acc:31980]				FALSE	TRUE	FALSE
ENSG00000229089	ANKRD20A8P	ankyrin repeat domain 20 family, member A8, pseudogene [Source:HGNC Symbol;Acc:23666]			Hs.632671	TRUE	FALSE	FALSE
ENSG00000206192	ANKRD20A9P	ankyrin repeat domain 20 family, member A9, pseudogene [Source:HGNC Symbol;Acc:42023]			Hs.722990	FALSE	TRUE	FALSE
ENSG00000152766	ANKRD22	ankyrin repeat domain 22 [Source:HGNC Symbol;Acc:28321]	118932	BAG36684	Hs.217484	TRUE	TRUE	FALSE
ENSG00000089847	ANKRD24	ankyrin repeat domain 24 [Source:HGNC Symbol;Acc:29424]	170961		Hs.197872	TRUE	FALSE	FALSE
ENSG00000206560	ANKRD28	ankyrin repeat domain 28 [Source:HGNC Symbol;Acc:29024]	23243		Hs.717942	TRUE	TRUE	FALSE
ENSG00000154065	ANKRD29	ankyrin repeat domain 29 [Source:HGNC Symbol;Acc:27110]	147463		Hs.690990	FALSE	TRUE	FALSE
ENSG00000224309	ANKRD30BP2	ankyrin repeat domain 30B pseudogene 2 [Source:HGNC Symbol;Acc:16620]			Hs.558645	TRUE	FALSE	FALSE
ENSG00000164236	ANKRD33B	ankyrin repeat domain 33B [Source:HGNC Symbol;Acc:35240]	651746			FALSE	TRUE	FALSE
ENSG00000235711	ANKRD34C	ankyrin repeat domain 34C [Source:HGNC Symbol;Acc:33888]	390616		Hs.531231	TRUE	FALSE	FALSE
ENSG00000135976	ANKRD36	ankyrin repeat domain 36 [Source:HGNC Symbol;Acc:24079]	375248		Hs.541894	FALSE	TRUE	FALSE
ENSG00000196912	ANKRD36B	ankyrin repeat domain 36B [Source:HGNC Symbol;Acc:29333]			Hs.532921	FALSE	TRUE	FALSE
ENSG00000230006	ANKRD36BP2	ankyrin repeat domain 36B pseudogene 2 [Source:HGNC Symbol;Acc:33607]	645784		Hs.720836	FALSE	TRUE	FALSE
ENSG00000174501	ANKRD36C	ankyrin repeat domain 36C [Source:HGNC Symbol;Acc:32946]			Hs.744800	FALSE	TRUE	FALSE
ENSG00000186352	ANKRD37	ankyrin repeat domain 37 [Source:HGNC Symbol;Acc:29593]	353322	BAG64328		FALSE	TRUE	FALSE
ENSG00000065413	ANKRD44	ankyrin repeat domain 44 [Source:HGNC Symbol;Acc:25259]	91526	AAX93155	Hs.735817	FALSE	TRUE	FALSE
ENSG00000183831	ANKRD45	ankyrin repeat domain 45 [Source:HGNC Symbol;Acc:24786]	339416	BAC86865	Hs.130054	FALSE	TRUE	FALSE
ENSG00000151458	ANKRD50	ankyrin repeat domain 50 [Source:HGNC Symbol;Acc:29223]	57182	AAH24725	Hs.622972	TRUE	TRUE	FALSE
ENSG00000144031	ANKRD53	ankyrin repeat domain 53 [Source:HGNC Symbol;Acc:25691]	79998	EAW99789	Hs.512744	TRUE	FALSE	FALSE
ENSG00000135299	ANKRD6	ankyrin repeat domain 6 [Source:HGNC Symbol;Acc:17280]	22881		Hs.692978	FALSE	TRUE	FALSE
ENSG00000064999	ANKS1A	ankyrin repeat and sterile alpha motif domain containing 1A [Source:HGNC Symbol;Acc:20961]	23294	BAG61080	Hs.656492	TRUE	FALSE	FALSE
ENSG00000185046	ANKS1B	ankyrin repeat and sterile alpha motif domain containing 1B [Source:HGNC Symbol;Acc:24600]	56899	BAH14325	Hs.641720	FALSE	TRUE	FALSE
ENSG00000165138	ANKS6	ankyrin repeat and sterile alpha motif domain containing 6 [Source:HGNC Symbol;Acc:26724]	203286	ABC48694	Hs.626898	FALSE	TRUE	FALSE
ENSG00000011426	ANLN	anillin, actin binding protein [Source:HGNC Symbol;Acc:14082]	54443		Hs.62180	TRUE	TRUE	FALSE
ENSG00000131620	ANO1	anoctamin 1, calcium activated chloride channel [Source:HGNC Symbol;Acc:21625]	55107	BAA91513	Hs.706156	FALSE	TRUE	FALSE
ENSG00000047617	ANO2	anoctamin 2 [Source:HGNC Symbol;Acc:1183]	57101			TRUE	TRUE	FALSE
ENSG00000171714	ANO5	anoctamin 5 [Source:HGNC Symbol;Acc:27337]	203859	BAD17859	Hs.619841	TRUE	TRUE	FALSE
ENSG00000074855	ANO8	anoctamin 8 [Source:HGNC Symbol;Acc:29329]	57719	BAB13449	Hs.590990	TRUE	FALSE	FALSE
ENSG00000140350	ANP32A	acidic (leucine-rich) nuclear phosphoprotein 32 family, member A [Source:HGNC Symbol;Acc:13233]	8125		Hs.458747	TRUE	TRUE	FALSE
ENSG00000143401	ANP32E	acidic (leucine-rich) nuclear phosphoprotein 32 family, member E [Source:HGNC Symbol;Acc:16673]	81611	CAI22809	Hs.715080	FALSE	TRUE	FALSE
ENSG00000166825	ANPEP	alanyl (membrane) aminopeptidase [Source:HGNC Symbol;Acc:500]	290		Hs.1239	TRUE	TRUE	FALSE
ENSG00000169604	ANTXR1	anthrax toxin receptor 1 [Source:HGNC Symbol;Acc:21014]	84168		Hs.644956	FALSE	TRUE	FALSE
ENSG00000163297	ANTXR2	anthrax toxin receptor 2 [Source:HGNC Symbol;Acc:21732]	118429		Hs.706438	TRUE	TRUE	FALSE
ENSG00000122359	ANXA11	annexin A11 [Source:HGNC Symbol;Acc:535]	311		Hs.530291	FALSE	TRUE	FALSE
ENSG00000182718	ANXA2	annexin A2 [Source:HGNC Symbol;Acc:537]	302		Hs.707244	FALSE	TRUE	FALSE
ENSG00000138772	ANXA3	annexin A3 [Source:HGNC Symbol;Acc:541]	306		Hs.480042	TRUE	TRUE	FALSE
ENSG00000196975	ANXA4	annexin A4 [Source:HGNC Symbol;Acc:542]	307	BAG56720	Hs.739442	TRUE	TRUE	FALSE
ENSG00000197043	ANXA6	annexin A6 [Source:HGNC Symbol;Acc:544]	309	EAW61687	Hs.412117	FALSE	TRUE	FALSE
ENSG00000138356	AOX1	aldehyde oxidase 1 [Source:HGNC Symbol;Acc:553]	316		Hs.406238	TRUE	TRUE	FALSE
ENSG00000249624	AP000295.9					FALSE	TRUE	FALSE
ENSG00000251357	AP000350.10	Uncharacterized protein [Source:UniProtKB/TrEMBL;Acc:H7C1H1]				TRUE	FALSE	FALSE
ENSG00000175827	AP001266.1					FALSE	TRUE	FALSE
ENSG00000235878	AP001468.1	Protein LOC101060037 [Source:UniProtKB/TrEMBL;Acc:M0R212]	101060037			TRUE	TRUE	FALSE
ENSG00000228463	AP006222.2				Hs.603262	TRUE	FALSE	FALSE
ENSG00000100280	AP1B1	adaptor-related protein complex 1, beta 1 subunit [Source:HGNC Symbol;Acc:554]	162		Hs.368794	FALSE	TRUE	FALSE
ENSG00000166747	AP1G1	adaptor-related protein complex 1, gamma 1 subunit [Source:HGNC Symbol;Acc:555]	164	BAG54627	Hs.739094	FALSE	TRUE	FALSE
ENSG00000152056	AP1S3	adaptor-related protein complex 1, sigma 3 subunit [Source:HGNC Symbol;Acc:18971]	130340			FALSE	TRUE	FALSE
ENSG00000183020	AP2A2	adaptor-related protein complex 2, alpha 2 subunit [Source:HGNC Symbol;Acc:562]	161	CAB56015	Hs.735467	FALSE	TRUE	FALSE
ENSG00000006125	AP2B1	adaptor-related protein complex 2, beta 1 subunit [Source:HGNC Symbol;Acc:563]	163	AAH12150	Hs.617705	TRUE	FALSE	FALSE
ENSG00000132842	AP3B1	adaptor-related protein complex 3, beta 1 subunit [Source:HGNC Symbol;Acc:566]	8546		Hs.735481	TRUE	FALSE	FALSE
ENSG00000103723	AP3B2	adaptor-related protein complex 3, beta 2 subunit [Source:HGNC Symbol;Acc:567]	8120		Hs.199593	FALSE	TRUE	FALSE
ENSG00000157823	AP3S2	adaptor-related protein complex 3, sigma 2 subunit [Source:HGNC Symbol;Acc:571]	10239		Hs.744890	TRUE	TRUE	FALSE
ENSG00000134262	AP4B1	adaptor-related protein complex 4, beta 1 subunit [Source:HGNC Symbol;Acc:572]	10717	BAH12709	Hs.515048	TRUE	TRUE	FALSE
ENSG00000081014	AP4E1	adaptor-related protein complex 4, epsilon 1 subunit [Source:HGNC Symbol;Acc:573]	23431	AAD43326	Hs.644559	TRUE	TRUE	FALSE
ENSG00000254470	AP5B1	adaptor-related protein complex 5, beta 1 subunit [Source:HGNC Symbol;Acc:25104]	91056	AFA36464	Hs.591957	FALSE	TRUE	FALSE
ENSG00000053770	AP5M1	adaptor-related protein complex 5, mu 1 subunit [Source:HGNC Symbol;Acc:20192]	55745		Hs.597349	TRUE	TRUE	FALSE
ENSG00000242802	AP5Z1	adaptor-related protein complex 5, zeta 1 subunit [Source:HGNC Symbol;Acc:22197]	9907	EAL23965		FALSE	TRUE	FALSE
ENSG00000120868	APAF1	apoptotic peptidase activating factor 1 [Source:HGNC Symbol;Acc:576]	317		Hs.713249	TRUE	FALSE	FALSE
ENSG00000034053	APBA2	amyloid beta (A4) precursor protein-binding, family A, member 2 [Source:HGNC Symbol;Acc:579]	321		Hs.721380	FALSE	TRUE	FALSE
ENSG00000163697	APBB2	amyloid beta (A4) precursor protein-binding, family B, member 2 [Source:HGNC Symbol;Acc:582]	323		Hs.734795	TRUE	TRUE	FALSE
ENSG00000113108	APBB3	amyloid beta (A4) precursor protein-binding, family B, member 3 [Source:HGNC Symbol;Acc:20708]	10307		Hs.739360	FALSE	TRUE	FALSE
ENSG00000134982	APC	adenomatous polyposis coli [Source:HGNC Symbol;Acc:583]	324	ABL98125	Hs.739006	TRUE	FALSE	FALSE
ENSG00000154856	APCDD1	adenomatosis polyposis coli down-regulated 1 [Source:HGNC Symbol;Acc:15718]	147495		Hs.702756	TRUE	TRUE	FALSE
ENSG00000100823	APEX1	APEX nuclease (multifunctional DNA repair enzyme) 1 [Source:HGNC Symbol;Acc:587]	328		Hs.73722	TRUE	FALSE	FALSE
ENSG00000117362	APH1A	APH1A gamma secretase subunit [Source:HGNC Symbol;Acc:29509]	51107	CAI22813	Hs.735911	TRUE	TRUE	FALSE
ENSG00000266334	APH1A	APH1A gamma secretase subunit [Source:HGNC Symbol;Acc:29509]	51107	CAI22813	Hs.735911	TRUE	TRUE	FALSE
ENSG00000166181	API5	apoptosis inhibitor 5 [Source:HGNC Symbol;Acc:594]	8539	AAB86528	Hs.705797	FALSE	TRUE	FALSE
ENSG00000171388	APLN	apelin [Source:HGNC Symbol;Acc:16665]	8862	BAA84975	Hs.303084	FALSE	TRUE	FALSE
ENSG00000105290	APLP1	amyloid beta (A4) precursor-like protein 1 [Source:HGNC Symbol;Acc:597]	333	BAH12554	Hs.613814	TRUE	TRUE	FALSE
ENSG00000084234	APLP2	amyloid beta (A4) precursor-like protein 2 [Source:HGNC Symbol;Acc:598]	334	AAC60589	Hs.720350	TRUE	TRUE	FALSE
ENSG00000101474	APMAP	adipocyte plasma membrane associated protein [Source:HGNC Symbol;Acc:13238]	57136	BAB11885	Hs.472330	FALSE	TRUE	FALSE
ENSG00000178878	APOLD1	apolipoprotein L domain containing 1 [Source:HGNC Symbol;Acc:25268]	81575	AAI26434	Hs.23388	TRUE	TRUE	FALSE
ENSG00000204444	APOM	apolipoprotein M [Source:HGNC Symbol;Acc:13916]	55937	AAD11443		TRUE	FALSE	FALSE
ENSG00000184831	APOO	apolipoprotein O [Source:HGNC Symbol;Acc:28727]	79135	EAW99001	Hs.495851	FALSE	TRUE	FALSE
ENSG00000062725	APPBP2	amyloid beta precursor protein (cytoplasmic tail) binding protein 2 [Source:HGNC Symbol;Acc:622]	10513		Hs.84084	FALSE	TRUE	FALSE
ENSG00000136044	APPL2	adaptor protein, phosphotyrosine interaction, PH domain and leucine zipper containing 2 [Source:HGNC Symbol;Acc:18242]	55198			TRUE	TRUE	FALSE
ENSG00000165272	AQP3	aquaporin 3 (Gill blood group) [Source:HGNC Symbol;Acc:636]	360	BAA19237	Hs.234642	TRUE	TRUE	FALSE
ENSG00000021776	AQR	aquarius intron-binding spliceosomal factor [Source:HGNC Symbol;Acc:29513]	9716		Hs.614463	FALSE	TRUE	FALSE
ENSG00000047365	ARAP2	ArfGAP with RhoGAP domain, ankyrin repeat and PH domain 2 [Source:HGNC Symbol;Acc:16924]	116984		Hs.739008	TRUE	TRUE	FALSE
ENSG00000120318	ARAP3	ArfGAP with RhoGAP domain, ankyrin repeat and PH domain 3 [Source:HGNC Symbol;Acc:24097]	64411	BAG58593	Hs.726187	TRUE	TRUE	FALSE
ENSG00000109321	AREG	amphiregulin [Source:HGNC Symbol;Acc:651]	374		Hs.270833	TRUE	TRUE	FALSE
ENSG00000205595	AREGB	amphiregulin B [Source:HGNC Symbol;Acc:34509]	374	AAA51781		TRUE	TRUE	FALSE
ENSG00000119682	AREL1	apoptosis resistant E3 ubiquitin protein ligase 1 [Source:HGNC Symbol;Acc:20363]	9870	BAA20775	Hs.743607	FALSE	TRUE	FALSE
ENSG00000143761	ARF1	ADP-ribosylation factor 1 [Source:HGNC Symbol;Acc:652]	375	AAA35552		TRUE	FALSE	FALSE
ENSG00000134287	ARF3	ADP-ribosylation factor 3 [Source:HGNC Symbol;Acc:654]	377		Hs.713681	TRUE	TRUE	FALSE
ENSG00000165527	ARF6	ADP-ribosylation factor 6 [Source:HGNC Symbol;Acc:659]	382	AAA90928	Hs.525330	TRUE	TRUE	FALSE
ENSG00000242247	ARFGAP3	ADP-ribosylation factor GTPase activating protein 3 [Source:HGNC Symbol;Acc:661]	26286		Hs.685225	FALSE	TRUE	FALSE
ENSG00000124198	ARFGEF2	ADP-ribosylation factor guanine nucleotide-exchange factor 2 (brefeldin A-inhibited) [Source:HGNC Symbol;Acc:15853]	10564	BAD92634	Hs.707198	TRUE	FALSE	FALSE
ENSG00000101246	ARFRP1	ADP-ribosylation factor related protein 1 [Source:HGNC Symbol;Acc:662]	10139		Hs.661969	FALSE	TRUE	FALSE
ENSG00000081181	ARG2	arginase 2 [Source:HGNC Symbol;Acc:664]	384	BAA13158	Hs.226007	FALSE	TRUE	FALSE
ENSG00000071205	ARHGAP10	Rho GTPase activating protein 10 [Source:HGNC Symbol;Acc:26099]	79658		Hs.368631	TRUE	TRUE	FALSE
ENSG00000165322	ARHGAP12	Rho GTPase activating protein 12 [Source:HGNC Symbol;Acc:16348]	94134		Hs.741991	FALSE	TRUE	FALSE
ENSG00000137727	ARHGAP20	Rho GTPase activating protein 20 [Source:HGNC Symbol;Acc:18357]	57569	AAS45466	Hs.739502	FALSE	TRUE	FALSE
ENSG00000107863	ARHGAP21	Rho GTPase activating protein 21 [Source:HGNC Symbol;Acc:23725]	57584		Hs.722402	TRUE	TRUE	FALSE
ENSG00000128805	ARHGAP22	Rho GTPase activating protein 22 [Source:HGNC Symbol;Acc:30320]	58504	EAW93125	Hs.690354	FALSE	TRUE	FALSE
ENSG00000225485	ARHGAP23	Rho GTPase activating protein 23 [Source:HGNC Symbol;Acc:29293]	57636		Hs.641526	TRUE	TRUE	FALSE
ENSG00000138639	ARHGAP24	Rho GTPase activating protein 24 [Source:HGNC Symbol;Acc:25361]	83478		Hs.672231	FALSE	TRUE	FALSE
ENSG00000145819	ARHGAP26	Rho GTPase activating protein 26 [Source:HGNC Symbol;Acc:17073]	23092	ADI49692	Hs.713808	TRUE	TRUE	FALSE
ENSG00000159314	ARHGAP27	Rho GTPase activating protein 27 [Source:HGNC Symbol;Acc:31813]	201176	AAG23796		TRUE	TRUE	FALSE
ENSG00000088756	ARHGAP28	Rho GTPase activating protein 28 [Source:HGNC Symbol;Acc:25509]	79822		Hs.738832	FALSE	TRUE	FALSE
ENSG00000137962	ARHGAP29	Rho GTPase activating protein 29 [Source:HGNC Symbol;Acc:30207]	9411	AAB81012	Hs.664491	TRUE	TRUE	FALSE
ENSG00000031081	ARHGAP31	Rho GTPase activating protein 31 [Source:HGNC Symbol;Acc:29216]	57514		Hs.668218	FALSE	TRUE	FALSE
ENSG00000004777	ARHGAP33	Rho GTPase activating protein 33 [Source:HGNC Symbol;Acc:23085]	115703		Hs.515364	TRUE	TRUE	TRUE
ENSG00000160007	ARHGAP35	Rho GTPase activating protein 35 [Source:HGNC Symbol;Acc:4591]	2909	BAB21813	Hs.509447	TRUE	FALSE	FALSE
ENSG00000165895	ARHGAP42	Rho GTPase activating protein 42 [Source:HGNC Symbol;Acc:26545]	143872	BAB71456	Hs.741465	TRUE	TRUE	FALSE
ENSG00000100852	ARHGAP5	Rho GTPase activating protein 5 [Source:HGNC Symbol;Acc:675]	394	EAW65935	Hs.592313	TRUE	TRUE	FALSE
ENSG00000258655	ARHGAP5-AS1	ARHGAP5 antisense RNA 1 [Source:HGNC Symbol;Acc:20279]	84837		Hs.727820	FALSE	TRUE	FALSE
ENSG00000047648	ARHGAP6	Rho GTPase activating protein 6 [Source:HGNC Symbol;Acc:676]	395	BAH13963	Hs.435291	FALSE	TRUE	FALSE
ENSG00000241484	ARHGAP8	Rho GTPase activating protein 8 [Source:HGNC Symbol;Acc:677]	23779	AAI32756	Hs.720401	TRUE	TRUE	FALSE
ENSG00000141522	ARHGDIA	Rho GDP dissociation inhibitor (GDI) alpha [Source:HGNC Symbol;Acc:678]	396		Hs.159161	FALSE	TRUE	FALSE
ENSG00000104728	ARHGEF10	Rho guanine nucleotide exchange factor (GEF) 10 [Source:HGNC Symbol;Acc:14103]	9639		Hs.623597	FALSE	TRUE	FALSE
ENSG00000074964	ARHGEF10L	Rho guanine nucleotide exchange factor (GEF) 10-like [Source:HGNC Symbol;Acc:25540]	55160	BAG61954		TRUE	TRUE	FALSE
ENSG00000132694	ARHGEF11	Rho guanine nucleotide exchange factor (GEF) 11 [Source:HGNC Symbol;Acc:14580]	9826		Hs.516954	TRUE	TRUE	FALSE
ENSG00000130762	ARHGEF16	Rho guanine nucleotide exchange factor (GEF) 16 [Source:HGNC Symbol;Acc:15515]	27237	BAG58889	Hs.87435	FALSE	TRUE	FALSE
ENSG00000240771	ARHGEF25	Rho guanine nucleotide exchange factor (GEF) 25 [Source:HGNC Symbol;Acc:30275]	115557	AAO49463		TRUE	FALSE	FALSE
ENSG00000114790	ARHGEF26	Rho guanine nucleotide exchange factor (GEF) 26 [Source:HGNC Symbol;Acc:24490]	26084	AAL27001	Hs.714415	TRUE	TRUE	FALSE
ENSG00000214944	ARHGEF28	Rho guanine nucleotide exchange factor (GEF) 28 [Source:HGNC Symbol;Acc:30322]	64283		Hs.482521	FALSE	TRUE	FALSE
ENSG00000163947	ARHGEF3	Rho guanine nucleotide exchange factor (GEF) 3 [Source:HGNC Symbol;Acc:683]	50650		Hs.476402	TRUE	TRUE	FALSE
ENSG00000183111	ARHGEF37	Rho guanine nucleotide exchange factor (GEF) 37 [Source:HGNC Symbol;Acc:34430]	389337	BAF43710	Hs.256206	FALSE	TRUE	FALSE
ENSG00000136002	ARHGEF4	Rho guanine nucleotide exchange factor (GEF) 4 [Source:HGNC Symbol;Acc:684]	50649		Hs.712345	FALSE	TRUE	FALSE
ENSG00000165801	ARHGEF40	Rho guanine nucleotide exchange factor (GEF) 40 [Source:HGNC Symbol;Acc:25516]	55701		Hs.733352	TRUE	TRUE	FALSE
ENSG00000129675	ARHGEF6	Rac/Cdc42 guanine nucleotide exchange factor (GEF) 6 [Source:HGNC Symbol;Acc:685]	9459	BAH12163	Hs.522795	FALSE	TRUE	FALSE
ENSG00000117713	ARID1A	AT rich interactive domain 1A (SWI-like) [Source:HGNC Symbol;Acc:11110]	8289		Hs.468972	TRUE	FALSE	FALSE
ENSG00000189079	ARID2	AT rich interactive domain 2 (ARID, RFX-like) [Source:HGNC Symbol;Acc:18037]	196528		Hs.693791	TRUE	FALSE	FALSE
ENSG00000116017	ARID3A	AT rich interactive domain 3A (BRIGHT-like) [Source:HGNC Symbol;Acc:3031]	1820		Hs.638847	TRUE	TRUE	FALSE
ENSG00000032219	ARID4A	AT rich interactive domain 4A (RBP1-like) [Source:HGNC Symbol;Acc:9885]	5926		Hs.161000	TRUE	TRUE	FALSE
ENSG00000196843	ARID5A	AT rich interactive domain 5A (MRF1-like) [Source:HGNC Symbol;Acc:17361]	10865		Hs.920	TRUE	TRUE	FALSE
ENSG00000150347	ARID5B	AT rich interactive domain 5B (MRF1-like) [Source:HGNC Symbol;Acc:17362]	84159	CAH72685	Hs.643774	FALSE	TRUE	FALSE
ENSG00000166233	ARIH1	ariadne RBR E3 ubiquitin protein ligase 1 [Source:HGNC Symbol;Acc:689]	25820		Hs.629162	FALSE	TRUE	FALSE
ENSG00000175414	ARL10	ADP-ribosylation factor-like 10 [Source:HGNC Symbol;Acc:22042]	285598		Hs.424552	FALSE	TRUE	FALSE
ENSG00000185305	ARL15	ADP-ribosylation factor-like 15 [Source:HGNC Symbol;Acc:25945]	54622	BAA90915	Hs.659125	TRUE	TRUE	FALSE
ENSG00000213465	ARL2	ADP-ribosylation factor-like 2 [Source:HGNC Symbol;Acc:693]	402	AAP35320		TRUE	FALSE	FALSE
ENSG00000102931	ARL2BP	ADP-ribosylation factor-like 2 binding protein [Source:HGNC Symbol;Acc:17146]	23568	BAG60900	Hs.719024	TRUE	FALSE	FALSE
ENSG00000138175	ARL3	ADP-ribosylation factor-like 3 [Source:HGNC Symbol;Acc:694]	403	AAA21654	Hs.618207	FALSE	TRUE	FALSE
ENSG00000122644	ARL4A	ADP-ribosylation factor-like 4A [Source:HGNC Symbol;Acc:695]	10124		Hs.245540	TRUE	TRUE	FALSE
ENSG00000188042	ARL4C	ADP-ribosylation factor-like 4C [Source:HGNC Symbol;Acc:698]	10123	CAE30322	Hs.740851	TRUE	TRUE	FALSE
ENSG00000175906	ARL4D	ADP-ribosylation factor-like 4D [Source:HGNC Symbol;Acc:656]	379	AAA57126	Hs.709866	FALSE	TRUE	FALSE
ENSG00000162980	ARL5A	ADP-ribosylation factor-like 5A [Source:HGNC Symbol;Acc:696]	26225		Hs.617369	FALSE	TRUE	FALSE
ENSG00000165997	ARL5B	ADP-ribosylation factor-like 5B [Source:HGNC Symbol;Acc:23052]	221079	ACA05947	Hs.642444	TRUE	TRUE	FALSE
ENSG00000113966	ARL6	ADP-ribosylation factor-like 6 [Source:HGNC Symbol;Acc:13210]	84100		Hs.664939	FALSE	TRUE	FALSE
ENSG00000170540	ARL6IP1	ADP-ribosylation factor-like 6 interacting protein 1 [Source:HGNC Symbol;Acc:697]	23204		Hs.712690	TRUE	TRUE	FALSE
ENSG00000177917	ARL6IP6	ADP-ribosylation-like factor 6 interacting protein 6 [Source:HGNC Symbol;Acc:24048]	151188		Hs.744874	TRUE	FALSE	FALSE
ENSG00000196503	ARL9	ADP-ribosylation factor-like 9 [Source:HGNC Symbol;Acc:23592]	132946	AAS07576		TRUE	TRUE	FALSE
ENSG00000170632	ARMC10	armadillo repeat containing 10 [Source:HGNC Symbol;Acc:21706]	83787		Hs.729929	FALSE	TRUE	FALSE
ENSG00000178660	ARMC10P1	armadillo repeat containing 10 pseudogene 1 [Source:HGNC Symbol;Acc:43646]				FALSE	TRUE	FALSE
ENSG00000125449	ARMC7	armadillo repeat containing 7 [Source:HGNC Symbol;Acc:26168]	79637	EAW89239	Hs.413047	FALSE	TRUE	FALSE
ENSG00000114098	ARMC8	armadillo repeat containing 8 [Source:HGNC Symbol;Acc:24999]	25852	EAW79080	Hs.744868	FALSE	TRUE	FALSE
ENSG00000196440	ARMCX4	armadillo repeat containing, X-linked 4 [Source:HGNC Symbol;Acc:28615]	100131755		Hs.729062	FALSE	TRUE	FALSE
ENSG00000172379	ARNT2	aryl-hydrocarbon receptor nuclear translocator 2 [Source:HGNC Symbol;Acc:16876]	9915		Hs.610210	TRUE	TRUE	FALSE
ENSG00000029153	ARNTL2	aryl hydrocarbon receptor nuclear translocator-like 2 [Source:HGNC Symbol;Acc:18984]	56938		Hs.445447	TRUE	TRUE	FALSE
ENSG00000136950	ARPC5L	actin related protein 2/3 complex, subunit 5-like [Source:HGNC Symbol;Acc:23366]	81873	AAP97155	Hs.694027	FALSE	TRUE	FALSE
ENSG00000172995	ARPP21	cAMP-regulated phosphoprotein, 21kDa [Source:HGNC Symbol;Acc:16968]	10777	BAF82557	Hs.475902	TRUE	FALSE	FALSE
ENSG00000137486	ARRB1	arrestin, beta 1 [Source:HGNC Symbol;Acc:711]	408		Hs.688362	TRUE	TRUE	FALSE
ENSG00000141480	ARRB2	arrestin, beta 2 [Source:HGNC Symbol;Acc:712]	409		Hs.435811	TRUE	TRUE	FALSE
ENSG00000197070	ARRDC1	arrestin domain containing 1 [Source:HGNC Symbol;Acc:28633]	92714			FALSE	TRUE	FALSE
ENSG00000105643	ARRDC2	arrestin domain containing 2 [Source:HGNC Symbol;Acc:25225]	27106		Hs.515249	TRUE	TRUE	FALSE
ENSG00000113369	ARRDC3	arrestin domain containing 3 [Source:HGNC Symbol;Acc:29263]	57561	BAA92614	Hs.743842	TRUE	TRUE	FALSE
ENSG00000141337	ARSG	arylsulfatase G [Source:HGNC Symbol;Acc:24102]	22901		Hs.437249	TRUE	FALSE	FALSE
ENSG00000263074	ARSG	arylsulfatase G [Source:HGNC Symbol;Acc:24102]	22901		Hs.437249	TRUE	FALSE	FALSE
ENSG00000180801	ARSJ	arylsulfatase family, member J [Source:HGNC Symbol;Acc:26286]	79642		Hs.722951	TRUE	TRUE	FALSE
ENSG00000167311	ART5	ADP-ribosyltransferase 5 [Source:HGNC Symbol;Acc:24049]	116969		Hs.125680	TRUE	FALSE	FALSE
ENSG00000099889	ARVCF	armadillo repeat gene deleted in velocardiofacial syndrome [Source:HGNC Symbol;Acc:728]	421		Hs.736126	TRUE	FALSE	FALSE
ENSG00000104763	ASAH1	N-acylsphingosine amidohydrolase (acid ceramidase) 1 [Source:HGNC Symbol;Acc:735]	427	BAG12319	Hs.738809	FALSE	TRUE	FALSE
ENSG00000188611	ASAH2	N-acylsphingosine amidohydrolase (non-lysosomal ceramidase) 2 [Source:HGNC Symbol;Acc:18860]	56624		Hs.512645	TRUE	TRUE	FALSE
ENSG00000204147	ASAH2B	N-acylsphingosine amidohydrolase (non-lysosomal ceramidase) 2B [Source:HGNC Symbol;Acc:23456]	653308		Hs.710005	TRUE	TRUE	FALSE
ENSG00000072444	ASAH2C	N-acylsphingosine amidohydrolase (non-lysosomal ceramidase) 2C [Source:HGNC Symbol;Acc:23457]				TRUE	TRUE	FALSE
ENSG00000153317	ASAP1	ArfGAP with SH3 domain, ankyrin repeat and PH domain 1 [Source:HGNC Symbol;Acc:2720]	50807	EAW92130	Hs.735932	FALSE	TRUE	FALSE
ENSG00000151693	ASAP2	ArfGAP with SH3 domain, ankyrin repeat and PH domain 2 [Source:HGNC Symbol;Acc:2721]	8853	BAC03588	Hs.695627	TRUE	FALSE	FALSE
ENSG00000088280	ASAP3	ArfGAP with SH3 domain, ankyrin repeat and PH domain 3 [Source:HGNC Symbol;Acc:14987]	55616		Hs.437379	FALSE	TRUE	FALSE
ENSG00000065802	ASB1	ankyrin repeat and SOCS box containing 1 [Source:HGNC Symbol;Acc:16011]	51665		Hs.617770	TRUE	TRUE	FALSE
ENSG00000196372	ASB13	ankyrin repeat and SOCS box containing 13 [Source:HGNC Symbol;Acc:19765]	79754	AAL57350		TRUE	TRUE	FALSE
ENSG00000183475	ASB7	ankyrin repeat and SOCS box containing 7 [Source:HGNC Symbol;Acc:17182]	140460		Hs.708403	TRUE	FALSE	FALSE
ENSG00000112249	ASCC3	activating signal cointegrator 1 complex subunit 3 [Source:HGNC Symbol;Acc:18697]	10973		Hs.733060	FALSE	TRUE	FALSE
ENSG00000183734	ASCL2	achaete-scute family bHLH transcription factor 2 [Source:HGNC Symbol;Acc:739]	430	AAB86993	Hs.152475	TRUE	TRUE	FALSE
ENSG00000111875	ASF1A	anti-silencing function 1A histone chaperone [Source:HGNC Symbol;Acc:20995]	25842	BAA96542	Hs.664611	TRUE	TRUE	FALSE
ENSG00000105011	ASF1B	anti-silencing function 1B histone chaperone [Source:HGNC Symbol;Acc:20996]	55723			TRUE	TRUE	FALSE
ENSG00000116539	ASH1L	ash1 (absent, small, or homeotic)-like (Drosophila) [Source:HGNC Symbol;Acc:19088]	55870		Hs.703340	FALSE	TRUE	FALSE
ENSG00000110881	ASIC1	acid-sensing (proton-gated) ion channel 1 [Source:HGNC Symbol;Acc:100]	41		Hs.274361	FALSE	TRUE	FALSE
ENSG00000108684	ASIC2	acid-sensing (proton-gated) ion channel 2 [Source:HGNC Symbol;Acc:99]	40	BAG54565	Hs.368417	TRUE	FALSE	FALSE
ENSG00000070669	ASNS	asparagine synthetase (glutamine-hydrolyzing) [Source:HGNC Symbol;Acc:753]	440		Hs.489207	TRUE	TRUE	FALSE
ENSG00000138381	ASNSD1	asparagine synthetase domain containing 1 [Source:HGNC Symbol;Acc:24910]	54529	CCO13681	Hs.619073	TRUE	FALSE	FALSE
ENSG00000198363	ASPH	aspartate beta-hydroxylase [Source:HGNC Symbol;Acc:757]	444	EAW86842	Hs.733252	FALSE	TRUE	FALSE
ENSG00000174939	ASPHD1	aspartate beta-hydroxylase domain containing 1 [Source:HGNC Symbol;Acc:27380]	253982	AAH09033	Hs.655761	FALSE	TRUE	FALSE
ENSG00000128203	ASPHD2	aspartate beta-hydroxylase domain containing 2 [Source:HGNC Symbol;Acc:30437]	57168	BAG53427	Hs.567547	TRUE	TRUE	FALSE
ENSG00000162174	ASRGL1	asparaginase like 1 [Source:HGNC Symbol;Acc:16448]	80150	BAG59656	Hs.710746	FALSE	TRUE	FALSE
ENSG00000130707	ASS1	argininosuccinate synthase 1 [Source:HGNC Symbol;Acc:758]	445		Hs.160786	TRUE	TRUE	FALSE
ENSG00000148219	ASTN2	astrotactin 2 [Source:HGNC Symbol;Acc:17021]	23245		Hs.601562	TRUE	TRUE	FALSE
ENSG00000171456	ASXL1	additional sex combs like 1 (Drosophila) [Source:HGNC Symbol;Acc:18318]	171023	AAH64984	Hs.374043	FALSE	TRUE	FALSE
ENSG00000143970	ASXL2	additional sex combs like 2 (Drosophila) [Source:HGNC Symbol;Acc:23805]	55252		Hs.722329	TRUE	FALSE	FALSE
ENSG00000156802	ATAD2	ATPase family, AAA domain containing 2 [Source:HGNC Symbol;Acc:30123]	29028	AAT06746	Hs.370834	FALSE	TRUE	FALSE
ENSG00000176208	ATAD5	ATPase family, AAA domain containing 5 [Source:HGNC Symbol;Acc:25752]	79915	CAC44537	Hs.733620	TRUE	FALSE	FALSE
ENSG00000123268	ATF1	activating transcription factor 1 [Source:HGNC Symbol;Acc:783]	466	BAG61271	Hs.648565	TRUE	FALSE	FALSE
ENSG00000162772	ATF3	activating transcription factor 3 [Source:HGNC Symbol;Acc:785]	467	BAC05510		TRUE	TRUE	TRUE
ENSG00000128272	ATF4	activating transcription factor 4 [Source:HGNC Symbol;Acc:786]	468	BAG58796	Hs.634673	FALSE	TRUE	FALSE
ENSG00000228218	ATF4P3	activating transcription factor 4 pseudogene 3 [Source:HGNC Symbol;Acc:788]				FALSE	TRUE	FALSE
ENSG00000256167	ATF4P4	activating transcription factor 4 pseudogene 4 [Source:HGNC Symbol;Acc:787]			Hs.636639	FALSE	TRUE	FALSE
ENSG00000169136	ATF5	activating transcription factor 5 [Source:HGNC Symbol;Acc:790]	22809		Hs.9754	TRUE	TRUE	FALSE
ENSG00000118217	ATF6	activating transcription factor 6 [Source:HGNC Symbol;Acc:791]	22926	AAB64434	Hs.617868	FALSE	TRUE	FALSE
ENSG00000170653	ATF7	activating transcription factor 7 [Source:HGNC Symbol;Acc:792]	11016		Hs.620912	FALSE	TRUE	FALSE
ENSG00000171681	ATF7IP	activating transcription factor 7 interacting protein [Source:HGNC Symbol;Acc:20092]	55729	EAW96320	Hs.742255	TRUE	TRUE	FALSE
ENSG00000166669	ATF7IP2	activating transcription factor 7 interacting protein 2 [Source:HGNC Symbol;Acc:20397]	80063	BAG61114	Hs.742019	TRUE	FALSE	FALSE
ENSG00000152348	ATG10	autophagy related 10 [Source:HGNC Symbol;Acc:20315]	83734		Hs.678105	TRUE	FALSE	FALSE
ENSG00000145782	ATG12	autophagy related 12 [Source:HGNC Symbol;Acc:588]	9140	ACD74941	Hs.737358	FALSE	TRUE	FALSE
ENSG00000126775	ATG14	autophagy related 14 [Source:HGNC Symbol;Acc:19962]	22863	BAA74854	Hs.414809	TRUE	FALSE	FALSE
ENSG00000085978	ATG16L1	autophagy related 16-like 1 (S. cerevisiae) [Source:HGNC Symbol;Acc:21498]	55054	AAI43901	Hs.529322	TRUE	TRUE	FALSE
ENSG00000168010	ATG16L2	autophagy related 16-like 2 (S. cerevisiae) [Source:HGNC Symbol;Acc:25464]	89849	AAI08673	Hs.653186	TRUE	TRUE	FALSE
ENSG00000110046	ATG2A	autophagy related 2A [Source:HGNC Symbol;Acc:29028]	23130	BAG62557	Hs.370671	TRUE	FALSE	FALSE
ENSG00000066739	ATG2B	autophagy related 2B [Source:HGNC Symbol;Acc:20187]	55102	BAA91504	Hs.623758	TRUE	FALSE	FALSE
ENSG00000144848	ATG3	autophagy related 3 [Source:HGNC Symbol;Acc:20962]	64422		Hs.639931	TRUE	TRUE	FALSE
ENSG00000125703	ATG4C	autophagy related 4C, cysteine peptidase [Source:HGNC Symbol;Acc:16040]	84938	CAC85556	Hs.7353	FALSE	TRUE	FALSE
ENSG00000057663	ATG5	autophagy related 5 [Source:HGNC Symbol;Acc:589]	9474	CAD97890	Hs.486063	TRUE	TRUE	FALSE
ENSG00000198925	ATG9A	autophagy related 9A [Source:HGNC Symbol;Acc:22408]	79065	CAD38723	Hs.323363	TRUE	TRUE	FALSE
ENSG00000198513	ATL1	atlastin GTPase 1 [Source:HGNC Symbol;Acc:11231]	51062		Hs.584905	FALSE	TRUE	FALSE
ENSG00000184743	ATL3	atlastin GTPase 3 [Source:HGNC Symbol;Acc:24526]	25923		Hs.628708	TRUE	TRUE	FALSE
ENSG00000149311	ATM	ataxia telangiectasia mutated [Source:HGNC Symbol;Acc:795]	472	AAC50289	Hs.710771	TRUE	TRUE	FALSE
ENSG00000168874	ATOH8	atonal homolog 8 (Drosophila) [Source:HGNC Symbol;Acc:24126]	84913	AAO85773	Hs.135569	FALSE	TRUE	FALSE
ENSG00000177556	ATOX1	antioxidant 1 copper chaperone [Source:HGNC Symbol;Acc:798]	475	AAC51227	Hs.681736	TRUE	TRUE	FALSE
ENSG00000206190	ATP10A	ATPase, class V, type 10A [Source:HGNC Symbol;Acc:13542]	57194	AAH38712	Hs.659258	TRUE	TRUE	FALSE
ENSG00000068650	ATP11A	ATPase, class VI, type 11A [Source:HGNC Symbol;Acc:13552]	23250	CAH56364	Hs.713345	FALSE	TRUE	FALSE
ENSG00000058063	ATP11B	ATPase, class VI, type 11B [Source:HGNC Symbol;Acc:13553]	23200	AAH33880	Hs.725751	TRUE	TRUE	FALSE
ENSG00000159363	ATP13A2	ATPase type 13A2 [Source:HGNC Symbol;Acc:30213]	23400		Hs.128866	TRUE	TRUE	FALSE
ENSG00000133657	ATP13A3	ATPase type 13A3 [Source:HGNC Symbol;Acc:24113]	79572		Hs.529609	TRUE	TRUE	FALSE
ENSG00000163399	ATP1A1	ATPase, Na+/K+ transporting, alpha 1 polypeptide [Source:HGNC Symbol;Acc:799]	476	BAA00061	Hs.738062	TRUE	TRUE	FALSE
ENSG00000143153	ATP1B1	ATPase, Na+/K+ transporting, beta 1 polypeptide [Source:HGNC Symbol;Acc:804]	481	BAG58822	Hs.733038	FALSE	TRUE	FALSE
ENSG00000069849	ATP1B3	ATPase, Na+/K+ transporting, beta 3 polypeptide [Source:HGNC Symbol;Acc:806]	483	BAH11573	Hs.608705	FALSE	TRUE	FALSE
ENSG00000174437	ATP2A2	ATPase, Ca++ transporting, cardiac muscle, slow twitch 2 [Source:HGNC Symbol;Acc:812]	488	AAA53193	Hs.658056	TRUE	FALSE	FALSE
ENSG00000074370	ATP2A3	ATPase, Ca++ transporting, ubiquitous [Source:HGNC Symbol;Acc:813]	489		Hs.513870	FALSE	TRUE	FALSE
ENSG00000070961	ATP2B1	ATPase, Ca++ transporting, plasma membrane 1 [Source:HGNC Symbol;Acc:814]	490		Hs.705540	TRUE	TRUE	FALSE
ENSG00000058668	ATP2B4	ATPase, Ca++ transporting, plasma membrane 4 [Source:HGNC Symbol;Acc:817]	493		Hs.733333	TRUE	TRUE	FALSE
ENSG00000017260	ATP2C1	ATPase, Ca++ transporting, type 2C, member 1 [Source:HGNC Symbol;Acc:13211]	27032		Hs.734775	TRUE	FALSE	FALSE
ENSG00000064270	ATP2C2	ATPase, Ca++ transporting, type 2C, member 2 [Source:HGNC Symbol;Acc:29103]	9914		Hs.679159	FALSE	TRUE	FALSE
ENSG00000033627	ATP6V0A1	ATPase, H+ transporting, lysosomal V0 subunit a1 [Source:HGNC Symbol;Acc:865]	535	BAH11795	Hs.463074	TRUE	TRUE	FALSE
ENSG00000114573	ATP6V1A	ATPase, H+ transporting, lysosomal 70kDa, V1 subunit A [Source:HGNC Symbol;Acc:851]	523		Hs.709314	FALSE	TRUE	FALSE
ENSG00000147416	ATP6V1B2	ATPase, H+ transporting, lysosomal 56/58kDa, V1 subunit B2 [Source:HGNC Symbol;Acc:854]	526		Hs.295917	FALSE	TRUE	FALSE
ENSG00000155097	ATP6V1C1	ATPase, H+ transporting, lysosomal 42kDa, V1 subunit C1 [Source:HGNC Symbol;Acc:856]	528	AAL50383	Hs.626958	TRUE	TRUE	FALSE
ENSG00000143882	ATP6V1C2	ATPase, H+ transporting, lysosomal 42kDa, V1 subunit C2 [Source:HGNC Symbol;Acc:18264]	245973	AAY24069		TRUE	TRUE	FALSE
ENSG00000100554	ATP6V1D	ATPase, H+ transporting, lysosomal 34kDa, V1 subunit D [Source:HGNC Symbol;Acc:13527]	51382		Hs.735253	FALSE	TRUE	FALSE
ENSG00000254870	ATP6V1G2-DDX39B	ATP6V1G2-DDX39B readthrough (NMD candidate) [Source:HGNC Symbol;Acc:41999]			Hs.635791	TRUE	FALSE	FALSE
ENSG00000047249	ATP6V1H	ATPase, H+ transporting, lysosomal 50/57kDa, V1 subunit H [Source:HGNC Symbol;Acc:18303]	51606		Hs.491737	FALSE	TRUE	FALSE
ENSG00000081923	ATP8B1	ATPase, aminophospholipid transporter, class I, type 8B, member 1 [Source:HGNC Symbol;Acc:3706]	5205		Hs.216623	FALSE	TRUE	FALSE
ENSG00000143515	ATP8B2	ATPase, aminophospholipid transporter, class I, type 8B, member 2 [Source:HGNC Symbol;Acc:13534]	57198	AAH63858	Hs.435700	FALSE	TRUE	FALSE
ENSG00000130270	ATP8B3	ATPase, aminophospholipid transporter, class I, type 8B, member 3 [Source:HGNC Symbol;Acc:13535]	148229		Hs.306212	FALSE	TRUE	FALSE
ENSG00000054793	ATP9A	ATPase, class II, type 9A [Source:HGNC Symbol;Acc:13540]	10079	BAG61130	Hs.745239	FALSE	TRUE	FALSE
ENSG00000166377	ATP9B	ATPase, class II, type 9B [Source:HGNC Symbol;Acc:13541]	374868	CAH10731	Hs.688606	FALSE	TRUE	FALSE
ENSG00000171953	ATPAF2	ATP synthase mitochondrial F1 complex assembly factor 2 [Source:HGNC Symbol;Acc:18802]	91647		Hs.528889	TRUE	FALSE	FALSE
ENSG00000175054	ATR	ataxia telangiectasia and Rad3 related [Source:HGNC Symbol;Acc:882]	545	CAA70298	Hs.271791	TRUE	TRUE	FALSE
ENSG00000164053	ATRIP	ATR interacting protein [Source:HGNC Symbol;Acc:33499]	84126	AAL38042	Hs.694840	TRUE	TRUE	FALSE
ENSG00000088812	ATRN	attractin [Source:HGNC Symbol;Acc:885]	8455	AAF72881	Hs.705193	TRUE	TRUE	FALSE
ENSG00000124788	ATXN1	ataxin 1 [Source:HGNC Symbol;Acc:10548]	6310	CAA55793	Hs.733997	TRUE	TRUE	FALSE
ENSG00000066427	ATXN3	ataxin 3 [Source:HGNC Symbol;Acc:7106]	4287	ADD00772	Hs.633936	FALSE	TRUE	FALSE
ENSG00000163635	ATXN7	ataxin 7 [Source:HGNC Symbol;Acc:10560]	6314	AAL79807	Hs.744526	TRUE	TRUE	FALSE
ENSG00000146776	ATXN7L1	ataxin 7-like 1 [Source:HGNC Symbol;Acc:22210]	222255	EAL24404	Hs.745056	TRUE	TRUE	FALSE
ENSG00000162650	ATXN7L2	ataxin 7-like 2 [Source:HGNC Symbol;Acc:28713]	127002	CAI22937	Hs.118248	TRUE	FALSE	FALSE
ENSG00000253719	ATXN7L3B	ataxin 7-like 3B [Source:HGNC Symbol;Acc:37931]	552889	AAH09111	Hs.744849	TRUE	FALSE	FALSE
ENSG00000148090	AUH	AU RNA binding protein/enoyl-CoA hydratase [Source:HGNC Symbol;Acc:890]	549	BAG63748		FALSE	TRUE	FALSE
ENSG00000127423	AUNIP	aurora kinase A and ninein interacting protein [Source:HGNC Symbol;Acc:28363]	79000	ACV90488	Hs.725400	TRUE	TRUE	FALSE
ENSG00000087586	AURKA	aurora kinase A [Source:HGNC Symbol;Acc:11393]	6790		Hs.250822	TRUE	TRUE	FALSE
ENSG00000158321	AUTS2	autism susceptibility candidate 2 [Source:HGNC Symbol;Acc:14262]	26053		Hs.613877	TRUE	TRUE	FALSE
ENSG00000119986	AVPI1	arginine vasopressin-induced 1 [Source:HGNC Symbol;Acc:30898]	60370	AAG17261		FALSE	TRUE	FALSE
ENSG00000166148	AVPR1A	arginine vasopressin receptor 1A [Source:HGNC Symbol;Acc:895]	552	AAA62271	Hs.2131	TRUE	FALSE	FALSE
ENSG00000168646	AXIN2	axin 2 [Source:HGNC Symbol;Acc:904]	8313		Hs.708547	TRUE	FALSE	FALSE
ENSG00000167601	AXL	AXL receptor tyrosine kinase [Source:HGNC Symbol;Acc:905]	558		Hs.703346	TRUE	TRUE	FALSE
ENSG00000163512	AZI2	5-azacytidine induced 2 [Source:HGNC Symbol;Acc:24002]	64343	AAO05967	Hs.714670	TRUE	TRUE	FALSE
ENSG00000166710	B2M	beta-2-microglobulin [Source:HGNC Symbol;Acc:914]	567	AAD14387	Hs.734579	TRUE	TRUE	FALSE
ENSG00000169255	B3GALNT1	beta-1,3-N-acetylgalactosaminyltransferase 1 (globoside blood group) [Source:HGNC Symbol;Acc:918]	8706		Hs.723510	TRUE	TRUE	FALSE
ENSG00000183778	B3GALT5	UDP-Gal:betaGlcNAc beta 1,3-galactosyltransferase, polypeptide 5 [Source:HGNC Symbol;Acc:920]	10317	BAA77664	Hs.733638	FALSE	TRUE	FALSE
ENSG00000176022	B3GALT6	UDP-Gal:betaGal beta 1,3-galactosyltransferase polypeptide 6 [Source:HGNC Symbol;Acc:17978]	126792	AAL11442	Hs.284284	TRUE	FALSE	FALSE
ENSG00000112309	B3GAT2	beta-1,3-glucuronyltransferase 2 (glucuronosyltransferase S) [Source:HGNC Symbol;Acc:922]	135152	BAF82707	Hs.713609	TRUE	FALSE	FALSE
ENSG00000176383	B3GNT4	UDP-GlcNAc:betaGal beta-1,3-N-acetylglucosaminyltransferase 4 [Source:HGNC Symbol;Acc:15683]	79369	BAB21532	Hs.363315	TRUE	FALSE	FALSE
ENSG00000237172	B3GNT9	UDP-GlcNAc:betaGal beta-1,3-N-acetylglucosaminyltransferase 9 [Source:HGNC Symbol;Acc:28714]	84752	AAQ88849	Hs.744158	TRUE	FALSE	FALSE
ENSG00000175711	B3GNTL1	UDP-GlcNAc:betaGal beta-1,3-N-acetylglucosaminyltransferase-like 1 [Source:HGNC Symbol;Acc:21727]	146712		Hs.733194	FALSE	TRUE	FALSE
ENSG00000167080	B4GALNT2	beta-1,4-N-acetyl-galactosaminyl transferase 2 [Source:HGNC Symbol;Acc:24136]	124872	AAN86706	Hs.374679	TRUE	FALSE	FALSE
ENSG00000121578	B4GALT4	UDP-Gal:betaGlcNAc beta 1,4- galactosyltransferase, polypeptide 4 [Source:HGNC Symbol;Acc:927]	8702	BAG63160	Hs.714253	FALSE	TRUE	FALSE
ENSG00000158470	B4GALT5	UDP-Gal:betaGlcNAc beta 1,4- galactosyltransferase, polypeptide 5 [Source:HGNC Symbol;Acc:928]	9334	BAC07182	Hs.370487	TRUE	TRUE	FALSE
ENSG00000118276	B4GALT6	UDP-Gal:betaGlcNAc beta 1,4- galactosyltransferase, polypeptide 6 [Source:HGNC Symbol;Acc:929]	9331			FALSE	TRUE	FALSE
ENSG00000108641	B9D1	B9 protein domain 1 [Source:HGNC Symbol;Acc:24123]	27077	BAA82655		FALSE	TRUE	FALSE
ENSG00000123810	B9D2	B9 protein domain 2 [Source:HGNC Symbol;Acc:28636]	80776			TRUE	FALSE	FALSE
ENSG00000164929	BAALC	brain and acute leukemia, cytoplasmic [Source:HGNC Symbol;Acc:14333]	79870	AAL50515	Hs.700538	TRUE	TRUE	FALSE
ENSG00000186318	BACE1	beta-site APP-cleaving enzyme 1 [Source:HGNC Symbol;Acc:933]	23621		Hs.646163	FALSE	TRUE	FALSE
ENSG00000182240	BACE2	beta-site APP-cleaving enzyme 2 [Source:HGNC Symbol;Acc:934]	25825	AAF17078	Hs.620884	FALSE	TRUE	FALSE
ENSG00000156273	BACH1	BTB and CNC homology 1, basic leucine zipper transcription factor 1 [Source:HGNC Symbol;Acc:935]	571	BAG36528	Hs.154276	TRUE	TRUE	FALSE
ENSG00000002330	BAD	BCL2-associated agonist of cell death [Source:HGNC Symbol;Acc:936]	572			FALSE	TRUE	FALSE
ENSG00000107262	BAG1	BCL2-associated athanogene [Source:HGNC Symbol;Acc:937]	573	CAA84624	Hs.377484	TRUE	TRUE	FALSE
ENSG00000112208	BAG2	BCL2-associated athanogene 2 [Source:HGNC Symbol;Acc:938]	9532	BAG63354	Hs.745046	FALSE	TRUE	FALSE
ENSG00000151929	BAG3	BCL2-associated athanogene 3 [Source:HGNC Symbol;Acc:939]	9531		Hs.726135	FALSE	TRUE	FALSE
ENSG00000175866	BAIAP2	BAI1-associated protein 2 [Source:HGNC Symbol;Acc:947]	10458	BAG62963	Hs.713309	FALSE	TRUE	FALSE
ENSG00000006453	BAIAP2L1	BAI1-associated protein 2-like 1 [Source:HGNC Symbol;Acc:21649]	55971	AAF17223	Hs.701668	FALSE	TRUE	FALSE
ENSG00000138376	BARD1	BRCA1 associated RING domain 1 [Source:HGNC Symbol;Acc:952]	580		Hs.612957	TRUE	TRUE	FALSE
ENSG00000176788	BASP1	brain abundant, membrane attached signal protein 1 [Source:HGNC Symbol;Acc:957]	10409	AAC67374	Hs.201641	FALSE	TRUE	FALSE
ENSG00000123685	BATF3	basic leucine zipper transcription factor, ATF-like 3 [Source:HGNC Symbol;Acc:28915]	55509	AAF73966	Hs.62919	TRUE	TRUE	FALSE
ENSG00000087088	BAX	BCL2-associated X protein [Source:HGNC Symbol;Acc:959]	581	ADZ05507	Hs.717082	TRUE	FALSE	TRUE
ENSG00000076108	BAZ2A	bromodomain adjacent to zinc finger domain, 2A [Source:HGNC Symbol;Acc:962]	11176		Hs.733241	TRUE	TRUE	FALSE
ENSG00000123636	BAZ2B	bromodomain adjacent to zinc finger domain, 2B [Source:HGNC Symbol;Acc:963]	29994		Hs.702347	TRUE	FALSE	FALSE
ENSG00000105327	BBC3	BCL2 binding component 3 [Source:HGNC Symbol;Acc:17868]	27113	BAG60965	Hs.467020	TRUE	TRUE	FALSE
ENSG00000214413	BBIP1	BBSome interacting protein 1 [Source:HGNC Symbol;Acc:28093]	92482		Hs.721544	FALSE	TRUE	FALSE
ENSG00000174483	BBS1	Bardet-Biedl syndrome 1 [Source:HGNC Symbol;Acc:966]	582	BAG63895	Hs.733750	TRUE	TRUE	FALSE
ENSG00000179941	BBS10	Bardet-Biedl syndrome 10 [Source:HGNC Symbol;Acc:26291]	79738	AAH13795	Hs.625098	TRUE	TRUE	FALSE
ENSG00000140463	BBS4	Bardet-Biedl syndrome 4 [Source:HGNC Symbol;Acc:969]	585	AAK58868	Hs.208681	TRUE	TRUE	FALSE
ENSG00000163093	BBS5	Bardet-Biedl syndrome 5 [Source:HGNC Symbol;Acc:970]	129880		Hs.233398	TRUE	TRUE	FALSE
ENSG00000122507	BBS9	Bardet-Biedl syndrome 9 [Source:HGNC Symbol;Acc:30000]	27241	AAH32715	Hs.372360	FALSE	TRUE	FALSE
ENSG00000075790	BCAP29	B-cell receptor-associated protein 29 [Source:HGNC Symbol;Acc:24131]	55973	BAH12820	Hs.708431	FALSE	TRUE	FALSE
ENSG00000185825	BCAP31	B-cell receptor-associated protein 31 [Source:HGNC Symbol;Acc:16695]	10134		Hs.522817	FALSE	TRUE	FALSE
ENSG00000050820	BCAR1	breast cancer anti-estrogen resistance 1 [Source:HGNC Symbol;Acc:971]	9564		Hs.479747	FALSE	TRUE	FALSE
ENSG00000137936	BCAR3	breast cancer anti-estrogen resistance 3 [Source:HGNC Symbol;Acc:973]	8412	BAG51378	Hs.36958	FALSE	TRUE	FALSE
ENSG00000141376	BCAS3	breast carcinoma amplified sequence 3 [Source:HGNC Symbol;Acc:14347]	54828	AAL99632	Hs.735912	FALSE	TRUE	FALSE
ENSG00000124243	BCAS4	breast carcinoma amplified sequence 4 [Source:HGNC Symbol;Acc:14367]	55653		Hs.720742	FALSE	TRUE	FALSE
ENSG00000060982	BCAT1	branched chain amino-acid transaminase 1, cytosolic [Source:HGNC Symbol;Acc:976]	586		Hs.628296	TRUE	TRUE	FALSE
ENSG00000248098	BCKDHA	branched chain keto acid dehydrogenase E1, alpha polypeptide [Source:HGNC Symbol;Acc:986]	593	BAG60459		TRUE	FALSE	FALSE
ENSG00000083123	BCKDHB	branched chain keto acid dehydrogenase E1, beta polypeptide [Source:HGNC Symbol;Acc:987]	594	BAH14916	Hs.654441	FALSE	TRUE	FALSE
ENSG00000119866	BCL11A	B-cell CLL/lymphoma 11A (zinc finger protein) [Source:HGNC Symbol;Acc:13221]	53335	BAG61828	Hs.728997	FALSE	TRUE	FALSE
ENSG00000127152	BCL11B	B-cell CLL/lymphoma 11B (zinc finger protein) [Source:HGNC Symbol;Acc:13222]	64919		Hs.709690	TRUE	TRUE	FALSE
ENSG00000171791	BCL2	B-cell CLL/lymphoma 2 [Source:HGNC Symbol;Acc:990]	596	EAW63137	Hs.709992	TRUE	TRUE	FALSE
ENSG00000153094	BCL2L11	BCL2-like 11 (apoptosis facilitator) [Source:HGNC Symbol;Acc:994]	10018	AAT34900		TRUE	TRUE	FALSE
ENSG00000099968	BCL2L13	BCL2-like 13 (apoptosis facilitator) [Source:HGNC Symbol;Acc:17164]	23786	BAH11724	Hs.743849	TRUE	TRUE	FALSE
ENSG00000129473	BCL2L2	BCL2-like 2 [Source:HGNC Symbol;Acc:995]	599	AAB09055	Hs.410026	FALSE	TRUE	FALSE
ENSG00000069399	BCL3	B-cell CLL/lymphoma 3 [Source:HGNC Symbol;Acc:998]	602		Hs.31210	TRUE	TRUE	FALSE
ENSG00000110987	BCL7A	B-cell CLL/lymphoma 7A [Source:HGNC Symbol;Acc:1004]	605	CAA62011	Hs.530970	TRUE	TRUE	FALSE
ENSG00000116128	BCL9	B-cell CLL/lymphoma 9 [Source:HGNC Symbol;Acc:1008]	607	CAA73942	Hs.415209	FALSE	TRUE	FALSE
ENSG00000186174	BCL9L	B-cell CLL/lymphoma 9-like [Source:HGNC Symbol;Acc:23688]	283149		Hs.414740	FALSE	TRUE	FALSE
ENSG00000029363	BCLAF1	BCL2-associated transcription factor 1 [Source:HGNC Symbol;Acc:16863]	9774		Hs.718334	TRUE	FALSE	FALSE
ENSG00000183337	BCOR	BCL6 corepressor [Source:HGNC Symbol;Acc:20893]	54880	BAG53034	Hs.618974	TRUE	TRUE	FALSE
ENSG00000074582	BCS1L	BC1 (ubiquinol-cytochrome c reductase) synthesis-like [Source:HGNC Symbol;Acc:1020]	617	AAY24033	Hs.608972	TRUE	FALSE	FALSE
ENSG00000161267	BDH1	3-hydroxybutyrate dehydrogenase, type 1 [Source:HGNC Symbol;Acc:1027]	622		Hs.274539	FALSE	TRUE	FALSE
ENSG00000168398	BDKRB2	bradykinin receptor B2 [Source:HGNC Symbol;Acc:1030]	624	AAB02793	Hs.726620	FALSE	TRUE	FALSE
ENSG00000176697	BDNF	brain-derived neurotrophic factor [Source:HGNC Symbol;Acc:1033]	627	AAR14686	Hs.678259	FALSE	TRUE	FALSE
ENSG00000126581	BECN1	beclin 1, autophagy related [Source:HGNC Symbol;Acc:1034]	8678			TRUE	FALSE	FALSE
ENSG00000183092	BEGAIN	brain-enriched guanylate kinase-associated [Source:HGNC Symbol;Acc:24163]	57596		Hs.211751	FALSE	TRUE	FALSE
ENSG00000178409	BEND3	BEN domain containing 3 [Source:HGNC Symbol;Acc:23040]	57673	CAI16110	Hs.418045	FALSE	TRUE	FALSE
ENSG00000162373	BEND5	BEN domain containing 5 [Source:HGNC Symbol;Acc:25668]	79656	BAB13864	Hs.734261	FALSE	TRUE	FALSE
ENSG00000165626	BEND7	BEN domain containing 7 [Source:HGNC Symbol;Acc:23514]	222389		Hs.498740	TRUE	FALSE	FALSE
ENSG00000105829	BET1	Bet1 golgi vesicular membrane trafficking protein [Source:HGNC Symbol;Acc:14562]	10282		Hs.712954	TRUE	TRUE	FALSE
ENSG00000133169	BEX1	brain expressed, X-linked 1 [Source:HGNC Symbol;Acc:1036]	55859	AAG09752		FALSE	TRUE	FALSE
ENSG00000133134	BEX2	brain expressed X-linked 2 [Source:HGNC Symbol;Acc:30933]	84707			FALSE	TRUE	FALSE
ENSG00000102409	BEX4	brain expressed, X-linked 4 [Source:HGNC Symbol;Acc:25475]	56271	BAA91443	Hs.745152	TRUE	TRUE	FALSE
ENSG00000125864	BFSP1	beaded filament structural protein 1, filensin [Source:HGNC Symbol;Acc:1040]	631		Hs.129702	FALSE	TRUE	FALSE
ENSG00000134107	BHLHE40	basic helix-loop-helix family, member e40 [Source:HGNC Symbol;Acc:1046]	8553	ABM64206	Hs.744856	TRUE	TRUE	TRUE
ENSG00000123095	BHLHE41	basic helix-loop-helix family, member e41 [Source:HGNC Symbol;Acc:16617]	79365	BAB21502	Hs.177841	FALSE	TRUE	FALSE
ENSG00000122870	BICC1	bicaudal C homolog 1 (Drosophila) [Source:HGNC Symbol;Acc:19351]	80114		Hs.100261	FALSE	TRUE	FALSE
ENSG00000151746	BICD1	bicaudal D homolog 1 (Drosophila) [Source:HGNC Symbol;Acc:1049]	636	AAI36373	Hs.633204	FALSE	TRUE	FALSE
ENSG00000185963	BICD2	bicaudal D homolog 2 (Drosophila) [Source:HGNC Symbol;Acc:17208]	23299	AAL12246	Hs.626910	TRUE	FALSE	FALSE
ENSG00000136717	BIN1	bridging integrator 1 [Source:HGNC Symbol;Acc:1052]	274	AAC51345	Hs.701247	FALSE	TRUE	FALSE
ENSG00000110330	BIRC2	baculoviral IAP repeat containing 2 [Source:HGNC Symbol;Acc:590]	329	AAC41942	Hs.731943	FALSE	TRUE	FALSE
ENSG00000023445	BIRC3	baculoviral IAP repeat containing 3 [Source:HGNC Symbol;Acc:591]	330		Hs.732738	TRUE	TRUE	FALSE
ENSG00000089685	BIRC5	baculoviral IAP repeat containing 5 [Source:HGNC Symbol;Acc:593]	332	ABF60111	Hs.744872	FALSE	TRUE	FALSE
ENSG00000108578	BLMH	bleomycin hydrolase [Source:HGNC Symbol;Acc:1059]	642		Hs.713465	FALSE	TRUE	FALSE
ENSG00000186222	BLOC1S4	biogenesis of lysosomal organelles complex-1, subunit 4, cappuccino [Source:HGNC Symbol;Acc:24206]	55330	BAA92080	Hs.7570	TRUE	FALSE	FALSE
ENSG00000188428	BLOC1S5	biogenesis of lysosomal organelles complex-1, subunit 5, muted [Source:HGNC Symbol;Acc:18561]	63915	EAW55226	Hs.719272	FALSE	TRUE	FALSE
ENSG00000259040	BLOC1S5-TXNDC5	BLOC1S5-TXNDC5 readthrough (NMD candidate) [Source:HGNC Symbol;Acc:42001]			Hs.150837	TRUE	TRUE	FALSE
ENSG00000104164	BLOC1S6	biogenesis of lysosomal organelles complex-1, subunit 6, pallidin [Source:HGNC Symbol;Acc:8549]	26258	EAW77322	Hs.745217	TRUE	TRUE	FALSE
ENSG00000106605	BLVRA	biliverdin reductase A [Source:HGNC Symbol;Acc:1062]	644			TRUE	TRUE	FALSE
ENSG00000090013	BLVRB	biliverdin reductase B (flavin reductase (NADPH)) [Source:HGNC Symbol;Acc:1063]	645	BAA05370		FALSE	TRUE	FALSE
ENSG00000104081	BMF	Bcl2 modifying factor [Source:HGNC Symbol;Acc:24132]	90427		Hs.618992	TRUE	TRUE	FALSE
ENSG00000168283	BMI1	BMI1 polycomb ring finger oncogene [Source:HGNC Symbol;Acc:1066]	648		Hs.380403	FALSE	TRUE	FALSE
ENSG00000168487	BMP1	bone morphogenetic protein 1 [Source:HGNC Symbol;Acc:1067]	649	AAI01764	Hs.1274	TRUE	FALSE	FALSE
ENSG00000125845	BMP2	bone morphogenetic protein 2 [Source:HGNC Symbol;Acc:1069]	650	ACV32585	Hs.73853	TRUE	TRUE	FALSE
ENSG00000125378	BMP4	bone morphogenetic protein 4 [Source:HGNC Symbol;Acc:1071]	652		Hs.68879	FALSE	TRUE	FALSE
ENSG00000153162	BMP6	bone morphogenetic protein 6 [Source:HGNC Symbol;Acc:1073]	654	BAG62319	Hs.285671	TRUE	TRUE	FALSE
ENSG00000183682	BMP8A	bone morphogenetic protein 8a [Source:HGNC Symbol;Acc:21650]	353500	AAP74559	Hs.472497	FALSE	TRUE	FALSE
ENSG00000116985	BMP8B	bone morphogenetic protein 8b [Source:HGNC Symbol;Acc:1075]	656		Hs.734367	FALSE	TRUE	FALSE
ENSG00000164619	BMPER	BMP binding endothelial regulator [Source:HGNC Symbol;Acc:24154]	168667		Hs.660998	FALSE	TRUE	FALSE
ENSG00000138696	BMPR1B	bone morphogenetic protein receptor, type IB [Source:HGNC Symbol;Acc:1077]	658		Hs.738659	TRUE	TRUE	FALSE
ENSG00000204217	BMPR2	bone morphogenetic protein receptor, type II (serine/threonine kinase) [Source:HGNC Symbol;Acc:1078]	659	AAA86519	Hs.732526	TRUE	TRUE	FALSE
ENSG00000169594	BNC1	basonuclin 1 [Source:HGNC Symbol;Acc:1081]	646		Hs.459153	FALSE	TRUE	FALSE
ENSG00000113734	BNIP1	BCL2/adenovirus E1B 19kDa interacting protein 1 [Source:HGNC Symbol;Acc:1082]	662		Hs.145726	TRUE	FALSE	FALSE
ENSG00000140299	BNIP2	BCL2/adenovirus E1B 19kDa interacting protein 2 [Source:HGNC Symbol;Acc:1083]	663		Hs.745199	TRUE	FALSE	FALSE
ENSG00000176171	BNIP3	BCL2/adenovirus E1B 19kDa interacting protein 3 [Source:HGNC Symbol;Acc:1084]	664	BAG58159	Hs.678752	FALSE	TRUE	FALSE
ENSG00000104765	BNIP3L	BCL2/adenovirus E1B 19kDa interacting protein 3-like [Source:HGNC Symbol;Acc:1085]	665		Hs.718221	FALSE	TRUE	FALSE
ENSG00000197358	BNIP3P1	BCL2/adenovirus E1B 19kDa interacting protein 3 pseudogene 1 [Source:HGNC Symbol;Acc:19922]				FALSE	TRUE	FALSE
ENSG00000144857	BOC	BOC cell adhesion associated, oncogene regulated [Source:HGNC Symbol;Acc:17173]	91653	AAH34614	Hs.739087	FALSE	TRUE	FALSE
ENSG00000145919	BOD1	biorientation of chromosomes in cell division 1 [Source:HGNC Symbol;Acc:25114]	91272		Hs.425091	TRUE	FALSE	FALSE
ENSG00000176720	BOK	BCL2-related ovarian killer [Source:HGNC Symbol;Acc:1087]	666	AAY14917	Hs.293753	TRUE	FALSE	FALSE
ENSG00000178096	BOLA1	bolA family member 1 [Source:HGNC Symbol;Acc:24263]	51027	AAD34138		TRUE	TRUE	TRUE
ENSG00000163170	BOLA3	bolA family member 3 [Source:HGNC Symbol;Acc:24415]	388962	ABB04094	Hs.683280	FALSE	TRUE	FALSE
ENSG00000136122	BORA	bora, aurora kinase A activator [Source:HGNC Symbol;Acc:24724]	79866	BAG60792	Hs.735605	TRUE	TRUE	FALSE
ENSG00000162813	BPNT1	3'(2'), 5'-bisphosphate nucleotidase 1 [Source:HGNC Symbol;Acc:1096]	10380	BAG62441	Hs.406134	TRUE	FALSE	FALSE
ENSG00000171634	BPTF	bromodomain PHD finger transcription factor [Source:HGNC Symbol;Acc:3581]	2186	AAH50566	Hs.739081	FALSE	TRUE	FALSE
ENSG00000262858	BPTF	bromodomain PHD finger transcription factor [Source:HGNC Symbol;Acc:3581]	2186	AAH50566	Hs.739081	FALSE	TRUE	FALSE
ENSG00000089234	BRAP	BRCA1 associated protein [Source:HGNC Symbol;Acc:1099]	8315	BAG61333	Hs.530940	TRUE	FALSE	FALSE
ENSG00000139618	BRCA2	breast cancer 2, early onset [Source:HGNC Symbol;Acc:1101]	675		Hs.34012	TRUE	TRUE	FALSE
ENSG00000185515	BRCC3	BRCA1/BRCA2-containing complex, subunit 3 [Source:HGNC Symbol;Acc:24185]	79184		Hs.735783	TRUE	TRUE	FALSE
ENSG00000204256	BRD2	bromodomain containing 2 [Source:HGNC Symbol;Acc:1103]	6046		Hs.739219	TRUE	FALSE	FALSE
ENSG00000169925	BRD3	bromodomain containing 3 [Source:HGNC Symbol;Acc:1104]	8019		Hs.522472	TRUE	TRUE	FALSE
ENSG00000141867	BRD4	bromodomain containing 4 [Source:HGNC Symbol;Acc:13575]	23476	EAW84472	Hs.744067	TRUE	FALSE	FALSE
ENSG00000112983	BRD8	bromodomain containing 8 [Source:HGNC Symbol;Acc:19874]	10902		Hs.519337	TRUE	TRUE	FALSE
ENSG00000104221	BRF2	BRF2, RNA polymerase III transcription initiation factor 50 kDa subunit [Source:HGNC Symbol;Acc:17298]	55290		Hs.709301	FALSE	TRUE	FALSE
ENSG00000184992	BRI3BP	BRI3 binding protein [Source:HGNC Symbol;Acc:14251]	140707	AAL54382	Hs.715316	TRUE	TRUE	FALSE
ENSG00000078725	BRINP1	bone morphogenetic protein/retinoic acid inducible neural-specific 1 [Source:HGNC Symbol;Acc:2687]	1620	BAG56986	Hs.532316	FALSE	TRUE	FALSE
ENSG00000198797	BRINP2	bone morphogenetic protein/retinoic acid inducible neural-specific 2 [Source:HGNC Symbol;Acc:13746]	57795	BAD34946	Hs.495918	FALSE	TRUE	FALSE
ENSG00000113460	BRIX1	BRX1, biogenesis of ribosomes, homolog (S. cerevisiae) [Source:HGNC Symbol;Acc:24170]	55299	AAQ76802	Hs.718510	FALSE	TRUE	FALSE
ENSG00000254999	BRK1	BRICK1, SCAR/WAVE actin-nucleating complex subunit [Source:HGNC Symbol;Acc:23057]	55845		Hs.731802	TRUE	FALSE	FALSE
ENSG00000162819	BROX	BRO1 domain and CAAX motif containing [Source:HGNC Symbol;Acc:26512]	148362	AAI43812	Hs.740741	TRUE	FALSE	FALSE
ENSG00000174672	BRSK2	BR serine/threonine kinase 2 [Source:HGNC Symbol;Acc:11405]	9024		Hs.170819	TRUE	FALSE	FALSE
ENSG00000185658	BRWD1	bromodomain and WD repeat domain containing 1 [Source:HGNC Symbol;Acc:12760]	54014	BAD74074	Hs.718269	TRUE	FALSE	FALSE
ENSG00000168000	BSCL2	Berardinelli-Seip congenital lipodystrophy 2 (seipin) [Source:HGNC Symbol;Acc:15832]	26580	BAB55175	Hs.732344	TRUE	TRUE	FALSE
ENSG00000172270	BSG	basigin (Ok blood group) [Source:HGNC Symbol;Acc:1116]	682	BAG63585	Hs.742151	TRUE	FALSE	FALSE
ENSG00000119411	BSPRY	B-box and SPRY domain containing [Source:HGNC Symbol;Acc:18232]	54836	CAC09324	Hs.715252	FALSE	TRUE	FALSE
ENSG00000148925	BTBD10	BTB (POZ) domain containing 10 [Source:HGNC Symbol;Acc:21445]	84280	BAH11714	Hs.622380	TRUE	FALSE	FALSE
ENSG00000151136	BTBD11	BTB (POZ) domain containing 11 [Source:HGNC Symbol;Acc:23844]	121551		Hs.271272	FALSE	TRUE	FALSE
ENSG00000132640	BTBD3	BTB (POZ) domain containing 3 [Source:HGNC Symbol;Acc:15854]	22903		Hs.709366	FALSE	TRUE	FALSE
ENSG00000011114	BTBD7	BTB (POZ) domain containing 7 [Source:HGNC Symbol;Acc:18269]	55727	BAA96049	Hs.637026	TRUE	TRUE	FALSE
ENSG00000183826	BTBD9	BTB (POZ) domain containing 9 [Source:HGNC Symbol;Acc:21228]	114781		Hs.721273	TRUE	FALSE	FALSE
ENSG00000174808	BTC	betacellulin [Source:HGNC Symbol;Acc:1121]	685		Hs.710156	TRUE	TRUE	FALSE
ENSG00000261530	BTC	betacellulin [Source:HGNC Symbol;Acc:1121]	685	AAB25452	Hs.710156	TRUE	FALSE	FALSE
ENSG00000169814	BTD	biotinidase [Source:HGNC Symbol;Acc:1122]	686	BAG57582	Hs.517830	FALSE	TRUE	FALSE
ENSG00000133639	BTG1	B-cell translocation gene 1, anti-proliferative [Source:HGNC Symbol;Acc:1130]	694		Hs.710041	TRUE	TRUE	FALSE
ENSG00000159388	BTG2	BTG family, member 2 [Source:HGNC Symbol;Acc:1131]	7832	AAB37580	Hs.519162	TRUE	TRUE	FALSE
ENSG00000154640	BTG3	BTG family, member 3 [Source:HGNC Symbol;Acc:1132]	10950		Hs.634837	TRUE	TRUE	FALSE
ENSG00000166167	BTRC	beta-transducin repeat containing E3 ubiquitin protein ligase [Source:HGNC Symbol;Acc:1144]	8945	BAH12210	Hs.713753	FALSE	TRUE	FALSE
ENSG00000169679	BUB1	BUB1 mitotic checkpoint serine/threonine kinase [Source:HGNC Symbol;Acc:1148]	699		Hs.469649	TRUE	TRUE	FALSE
ENSG00000156970	BUB1B	BUB1 mitotic checkpoint serine/threonine kinase B [Source:HGNC Symbol;Acc:1149]	701		Hs.513645	FALSE	TRUE	FALSE
ENSG00000112276	BVES	blood vessel epicardial substance [Source:HGNC Symbol;Acc:1152]	11149	AAG23405	Hs.736835	FALSE	TRUE	FALSE
ENSG00000082153	BZW1	basic leucine zipper and W2 domains 1 [Source:HGNC Symbol;Acc:18380]	9689	EAW79586	Hs.713850	TRUE	TRUE	FALSE
ENSG00000236686	BZW1P1	basic leucine zipper and W2 domains 1 pseudogene 1 [Source:HGNC Symbol;Acc:31378]				FALSE	TRUE	FALSE
ENSG00000198406	BZW1P2	basic leucine zipper and W2 domains 1 pseudogene 2 [Source:HGNC Symbol;Acc:33954]				TRUE	TRUE	FALSE
ENSG00000136261	BZW2	basic leucine zipper and W2 domains 2 [Source:HGNC Symbol;Acc:18808]	28969		Hs.741816	FALSE	TRUE	FALSE
ENSG00000119965	C10orf88	chromosome 10 open reading frame 88 [Source:HGNC Symbol;Acc:25822]	80007	BAB14609	Hs.501286	TRUE	TRUE	FALSE
ENSG00000110665	C11orf21	chromosome 11 open reading frame 21 [Source:HGNC Symbol;Acc:13231]	29125		Hs.559181	TRUE	TRUE	FALSE
ENSG00000174370	C11orf45	chromosome 11 open reading frame 45 [Source:HGNC Symbol;Acc:28584]	219833	BAG54227	Hs.689860	FALSE	TRUE	FALSE
ENSG00000110696	C11orf58	chromosome 11 open reading frame 58 [Source:HGNC Symbol;Acc:16990]	10944		Hs.645792	TRUE	FALSE	FALSE
ENSG00000166352	C11orf74	chromosome 11 open reading frame 74 [Source:HGNC Symbol;Acc:25142]	119710	BAG61565		FALSE	TRUE	FALSE
ENSG00000173715	C11orf80	chromosome 11 open reading frame 80 [Source:HGNC Symbol;Acc:26197]	79703	AAH28240	Hs.292088	FALSE	TRUE	FALSE
ENSG00000188070	C11orf95	chromosome 11 open reading frame 95 [Source:HGNC Symbol;Acc:28449]			Hs.686805	TRUE	TRUE	FALSE
ENSG00000187479	C11orf96	chromosome 11 open reading frame 96 [Source:HGNC Symbol;Acc:38675]	387763	AAH52560	Hs.744134	FALSE	TRUE	FALSE
ENSG00000139637	C12orf10	chromosome 12 open reading frame 10 [Source:HGNC Symbol;Acc:17590]	60314			FALSE	TRUE	FALSE
ENSG00000133641	C12orf29	chromosome 12 open reading frame 29 [Source:HGNC Symbol;Acc:25322]	91298	EAW97412	Hs.591009	TRUE	TRUE	FALSE
ENSG00000047621	C12orf4	chromosome 12 open reading frame 4 [Source:HGNC Symbol;Acc:1184]	57102		Hs.302977	TRUE	TRUE	FALSE
ENSG00000151131	C12orf45	chromosome 12 open reading frame 45 [Source:HGNC Symbol;Acc:28628]	121053		Hs.295563	TRUE	FALSE	FALSE
ENSG00000111678	C12orf57	chromosome 12 open reading frame 57 [Source:HGNC Symbol;Acc:29521]	113246			TRUE	TRUE	FALSE
ENSG00000130921	C12orf65	chromosome 12 open reading frame 65 [Source:HGNC Symbol;Acc:26784]	91574		Hs.639036	TRUE	FALSE	FALSE
ENSG00000204954	C12orf73	chromosome 12 open reading frame 73 [Source:HGNC Symbol;Acc:34450]	728568	EAW97725	Hs.676412	TRUE	TRUE	FALSE
ENSG00000174456	C12orf76	chromosome 12 open reading frame 76 [Source:HGNC Symbol;Acc:33790]	400073	BAC05063	Hs.745564	TRUE	TRUE	FALSE
ENSG00000257242	C12orf79	chromosome 12 open reading frame 79 [Source:HGNC Symbol;Acc:27409]	256021		Hs.651357	TRUE	TRUE	FALSE
ENSG00000227051	C14orf132	chromosome 14 open reading frame 132 [Source:HGNC Symbol;Acc:20346]	56967	BAG35852	Hs.733033	FALSE	TRUE	FALSE
ENSG00000179476	C14orf28	chromosome 14 open reading frame 28 [Source:HGNC Symbol;Acc:19834]	122525		Hs.82098	TRUE	TRUE	FALSE
ENSG00000250021	C15orf38-AP3S2	C15orf38-AP3S2 readthrough [Source:HGNC Symbol;Acc:38824]	100526783		Hs.622052	TRUE	TRUE	FALSE
ENSG00000169609	C15orf40	chromosome 15 open reading frame 40 [Source:HGNC Symbol;Acc:28443]	123207	BAG35094	Hs.352541	TRUE	FALSE	FALSE
ENSG00000166920	C15orf48	chromosome 15 open reading frame 48 [Source:HGNC Symbol;Acc:29898]	84419		Hs.112242	TRUE	TRUE	FALSE
ENSG00000125149	C16orf70	chromosome 16 open reading frame 70 [Source:HGNC Symbol;Acc:29564]	80262	AAK96888	Hs.513666	TRUE	TRUE	FALSE
ENSG00000166246	C16orf71	chromosome 16 open reading frame 71 [Source:HGNC Symbol;Acc:25081]	146562		Hs.602738	FALSE	TRUE	FALSE
ENSG00000154102	C16orf74	chromosome 16 open reading frame 74 [Source:HGNC Symbol;Acc:23362]	404550			FALSE	TRUE	FALSE
ENSG00000159761	C16orf86	chromosome 16 open reading frame 86 [Source:HGNC Symbol;Acc:33755]	388284		Hs.632208	FALSE	TRUE	FALSE
ENSG00000212734	C17orf100	chromosome 17 open reading frame 100 [Source:HGNC Symbol;Acc:34494]	388327		Hs.262480	FALSE	TRUE	FALSE
ENSG00000258315	C17orf49	chromosome 17 open reading frame 49 [Source:HGNC Symbol;Acc:28737]	124944			FALSE	TRUE	FALSE
ENSG00000186665	C17orf58	chromosome 17 open reading frame 58 [Source:HGNC Symbol;Acc:27568]	284018	AAH36760	Hs.90790	TRUE	TRUE	FALSE
ENSG00000262481	C17orf61-PLSCR3	Uncharacterized protein [Source:UniProtKB/TrEMBL;Acc:K7ENI6]				FALSE	TRUE	FALSE
ENSG00000214226	C17orf67	chromosome 17 open reading frame 67 [Source:HGNC Symbol;Acc:27900]	339210	AAH93905	Hs.658949	TRUE	TRUE	FALSE
ENSG00000108666	C17orf75	chromosome 17 open reading frame 75 [Source:HGNC Symbol;Acc:30173]	64149	BAB93500	Hs.655257	TRUE	FALSE	FALSE
ENSG00000141219	C17orf80	chromosome 17 open reading frame 80 [Source:HGNC Symbol;Acc:29601]	55028	AAO25513	Hs.12929	TRUE	TRUE	FALSE
ENSG00000187624	C17orf97	chromosome 17 open reading frame 97 [Source:HGNC Symbol;Acc:33800]	400566			FALSE	TRUE	FALSE
ENSG00000152242	C18orf25	chromosome 18 open reading frame 25 [Source:HGNC Symbol;Acc:28172]	147339	DAA05329	Hs.610236	TRUE	TRUE	FALSE
ENSG00000166845	C18orf54	chromosome 18 open reading frame 54 [Source:HGNC Symbol;Acc:13796]	162681	BAM28642	Hs.600699	FALSE	TRUE	FALSE
ENSG00000131943	C19orf12	chromosome 19 open reading frame 12 [Source:HGNC Symbol;Acc:25443]	83636			TRUE	TRUE	FALSE
ENSG00000167747	C19orf48	chromosome 19 open reading frame 48 [Source:HGNC Symbol;Acc:29667]	84798		Hs.256301	FALSE	TRUE	FALSE
ENSG00000104979	C19orf53	chromosome 19 open reading frame 53 [Source:HGNC Symbol;Acc:24991]	28974		Hs.231616	FALSE	TRUE	FALSE
ENSG00000188032	C19orf67	chromosome 19 open reading frame 67 [Source:HGNC Symbol;Acc:34354]	646457			TRUE	FALSE	FALSE
ENSG00000221916	C19orf73	chromosome 19 open reading frame 73 [Source:HGNC Symbol;Acc:25534]	55150	BAA91643	Hs.458310	FALSE	FALSE	TRUE
ENSG00000197223	C1D	C1D nuclear receptor corepressor [Source:HGNC Symbol;Acc:29911]	10438	CAA64845	Hs.436242	TRUE	TRUE	FALSE
ENSG00000231245	C1DP1	C1D nuclear receptor corepressor pseudogene 1 [Source:HGNC Symbol;Acc:31465]				FALSE	TRUE	FALSE
ENSG00000106392	C1GALT1	core 1 synthase, glycoprotein-N-acetylgalactosamine 3-beta-galactosyltransferase, 1 [Source:HGNC Symbol;Acc:24337]	56913	AAF81981	Hs.735517	TRUE	TRUE	FALSE
ENSG00000171155	C1GALT1C1	C1GALT1-specific chaperone 1 [Source:HGNC Symbol;Acc:24338]	29071	BAC41493	Hs.713843	TRUE	TRUE	FALSE
ENSG00000000460	C1orf112	chromosome 1 open reading frame 112 [Source:HGNC Symbol;Acc:25565]	55732	BAG64371	Hs.443551	TRUE	TRUE	FALSE
ENSG00000162817	C1orf115	chromosome 1 open reading frame 115 [Source:HGNC Symbol;Acc:25873]	79762	BAB14851	Hs.519839	FALSE	TRUE	FALSE
ENSG00000215910	C1orf167	chromosome 1 open reading frame 167 [Source:HGNC Symbol;Acc:25262]		CAI15881	Hs.730573	FALSE	TRUE	FALSE
ENSG00000198912	C1orf174	chromosome 1 open reading frame 174 [Source:HGNC Symbol;Acc:27915]	339448	BAF82182		TRUE	TRUE	FALSE
ENSG00000119280	C1orf198	chromosome 1 open reading frame 198 [Source:HGNC Symbol;Acc:25900]	84886		Hs.714999	FALSE	TRUE	FALSE
ENSG00000116667	C1orf21	chromosome 1 open reading frame 21 [Source:HGNC Symbol;Acc:15494]	81563	AAG45338	Hs.744936	FALSE	TRUE	FALSE
ENSG00000221953	C1orf229	chromosome 1 open reading frame 229 [Source:HGNC Symbol;Acc:33759]	388759	BAC87060	Hs.456511	FALSE	FALSE	TRUE
ENSG00000143612	C1orf43	chromosome 1 open reading frame 43 [Source:HGNC Symbol;Acc:29876]	25912		Hs.287471	TRUE	FALSE	FALSE
ENSG00000143443	C1orf56	chromosome 1 open reading frame 56 [Source:HGNC Symbol;Acc:26045]	54964	AAQ88802	Hs.549171	FALSE	TRUE	FALSE
ENSG00000125462	C1orf61	chromosome 1 open reading frame 61 [Source:HGNC Symbol;Acc:30780]	10485	AAA93029	Hs.709161	FALSE	TRUE	FALSE
ENSG00000173918	C1QTNF1	C1q and tumor necrosis factor related protein 1 [Source:HGNC Symbol;Acc:14324]	114897	BAD18750	Hs.201398	FALSE	TRUE	FALSE
ENSG00000082196	C1QTNF3	C1q and tumor necrosis factor related protein 3 [Source:HGNC Symbol;Acc:14326]	114899	AAK17961	Hs.603217	FALSE	TRUE	FALSE
ENSG00000159403	C1R	complement component 1, r subcomponent [Source:HGNC Symbol;Acc:1246]	715	BAG60662	Hs.600829	TRUE	TRUE	FALSE
ENSG00000139178	C1RL	complement component 1, r subcomponent-like [Source:HGNC Symbol;Acc:21265]	51279	AAH62428	Hs.631730	TRUE	TRUE	FALSE
ENSG00000166278	C2	complement component 2 [Source:HGNC Symbol;Acc:1248]	717	AAH29781	Hs.408903	TRUE	TRUE	FALSE
ENSG00000124237	C20orf85	chromosome 20 open reading frame 85 [Source:HGNC Symbol;Acc:16216]	128602	CAC17564	Hs.43977	TRUE	FALSE	FALSE
ENSG00000160298	C21orf58	chromosome 21 open reading frame 58 [Source:HGNC Symbol;Acc:1300]	54058	AAI21008	Hs.744525	TRUE	TRUE	FALSE
ENSG00000154642	C21orf91	chromosome 21 open reading frame 91 [Source:HGNC Symbol;Acc:16459]	54149	CAH18319	Hs.293811	TRUE	TRUE	FALSE
ENSG00000240770	C21orf91-OT1	C21orf91 overlapping transcript 1 (non-protein coding) [Source:HGNC Symbol;Acc:16729]	246312		Hs.624361	FALSE	TRUE	FALSE
ENSG00000157617	C2CD2	C2 calcium-dependent domain containing 2 [Source:HGNC Symbol;Acc:1266]	25966	BAD74068	Hs.473894	TRUE	TRUE	FALSE
ENSG00000172375	C2CD2L	C2CD2-like [Source:HGNC Symbol;Acc:29000]	9854		Hs.622443	TRUE	TRUE	FALSE
ENSG00000198535	C2CD4A	C2 calcium-dependent domain containing 4A [Source:HGNC Symbol;Acc:33627]	145741	AAM28197	Hs.202656	FALSE	FALSE	TRUE
ENSG00000205502	C2CD4B	C2 calcium-dependent domain containing 4B [Source:HGNC Symbol;Acc:33628]	388125		Hs.144372	FALSE	TRUE	FALSE
ENSG00000241962	C2orf15	chromosome 2 open reading frame 15 [Source:HGNC Symbol;Acc:28436]	51263	AAF36169		FALSE	TRUE	FALSE
ENSG00000273045	C2ORF15	Uncharacterized protein C2orf15 [Source:UniProtKB/Swiss-Prot;Acc:Q8WU43]	150590	AAX88926	Hs.352211	FALSE	TRUE	FALSE
ENSG00000197927	C2orf27A	chromosome 2 open reading frame 27A [Source:HGNC Symbol;Acc:25077]	29798	AAB97362	Hs.655680	TRUE	FALSE	FALSE
ENSG00000115998	C2orf42	chromosome 2 open reading frame 42 [Source:HGNC Symbol;Acc:26056]	54980		Hs.720049	FALSE	TRUE	FALSE
ENSG00000168887	C2orf68	chromosome 2 open reading frame 68 [Source:HGNC Symbol;Acc:34353]	388969		Hs.656516	TRUE	TRUE	FALSE
ENSG00000186132	C2orf76	chromosome 2 open reading frame 76 [Source:HGNC Symbol;Acc:27017]	130355		Hs.99488	FALSE	TRUE	FALSE
ENSG00000187699	C2orf88	chromosome 2 open reading frame 88 [Source:HGNC Symbol;Acc:28191]	84281	BAG36193	Hs.389311	FALSE	TRUE	FALSE
ENSG00000114405	C3orf14	chromosome 3 open reading frame 14 [Source:HGNC Symbol;Acc:25024]	57415		Hs.710785	TRUE	TRUE	FALSE
ENSG00000174928	C3orf33	chromosome 3 open reading frame 33 [Source:HGNC Symbol;Acc:26434]	285315	BAB70989	Hs.350846	FALSE	TRUE	FALSE
ENSG00000179021	C3orf38	chromosome 3 open reading frame 38 [Source:HGNC Symbol;Acc:28384]	285237		Hs.619451	TRUE	TRUE	FALSE
ENSG00000114529	C3orf52	chromosome 3 open reading frame 52 [Source:HGNC Symbol;Acc:26255]	79669		Hs.434247	TRUE	TRUE	FALSE
ENSG00000154274	C4orf19	chromosome 4 open reading frame 19 [Source:HGNC Symbol;Acc:25618]	55286		Hs.107527	FALSE	TRUE	FALSE
ENSG00000164096	C4orf3	chromosome 4 open reading frame 3 [Source:HGNC Symbol;Acc:19225]	401152	AAT35812	Hs.745086	FALSE	TRUE	FALSE
ENSG00000151470	C4orf33	chromosome 4 open reading frame 33 [Source:HGNC Symbol;Acc:27025]	132321		Hs.567679	TRUE	TRUE	FALSE
ENSG00000205208	C4orf46	chromosome 4 open reading frame 46 [Source:HGNC Symbol;Acc:27320]	201725		Hs.735449	TRUE	TRUE	FALSE
ENSG00000243449	C4orf48	chromosome 4 open reading frame 48 [Source:HGNC Symbol;Acc:34437]	401115	CAX14864		FALSE	TRUE	FALSE
ENSG00000106804	C5	complement component 5 [Source:HGNC Symbol;Acc:1331]	727	AAA51925	Hs.611766	TRUE	TRUE	FALSE
ENSG00000113583	C5orf15	chromosome 5 open reading frame 15 [Source:HGNC Symbol;Acc:20656]	56951	AAO13165	Hs.744034	FALSE	TRUE	FALSE
ENSG00000181904	C5orf24	chromosome 5 open reading frame 24 [Source:HGNC Symbol;Acc:26746]	134553		Hs.745271	TRUE	TRUE	FALSE
ENSG00000181751	C5orf30	chromosome 5 open reading frame 30 [Source:HGNC Symbol;Acc:25052]	90355	BAC03478	Hs.708215	FALSE	TRUE	FALSE
ENSG00000205765	C5orf51	chromosome 5 open reading frame 51 [Source:HGNC Symbol;Acc:27750]	285636	EAW56017	Hs.29899	TRUE	FALSE	FALSE
ENSG00000234511	C5orf58	chromosome 5 open reading frame 58 [Source:HGNC Symbol;Acc:37272]	133874	EAW61483	Hs.621286	TRUE	TRUE	FALSE
ENSG00000204564	C6orf136	chromosome 6 open reading frame 136 [Source:HGNC Symbol;Acc:21301]	221545	AAH64397	Hs.591787	TRUE	FALSE	FALSE
ENSG00000198663	C6orf89	chromosome 6 open reading frame 89 [Source:HGNC Symbol;Acc:21114]	221477	CCA30148	Hs.636143	FALSE	TRUE	FALSE
ENSG00000136197	C7orf25	chromosome 7 open reading frame 25 [Source:HGNC Symbol;Acc:21703]	79020		Hs.698120	FALSE	TRUE	FALSE
ENSG00000146540	C7orf50	chromosome 7 open reading frame 50 [Source:HGNC Symbol;Acc:22421]	84310		Hs.732316	TRUE	TRUE	FALSE
ENSG00000164898	C7orf55	chromosome 7 open reading frame 55 [Source:HGNC Symbol;Acc:26946]	154791	BAH12639	Hs.718441	FALSE	TRUE	FALSE
ENSG00000146963	C7orf55-LUC7L2	C7orf55-LUC7L2 readthrough [Source:HGNC Symbol;Acc:44671]	51631	AAD34054	Hs.744449	FALSE	TRUE	FALSE
ENSG00000185955	C7orf61	chromosome 7 open reading frame 61 [Source:HGNC Symbol;Acc:22135]	402573		Hs.632306	TRUE	FALSE	FALSE
ENSG00000176919	C8G	complement component 8, gamma polypeptide [Source:HGNC Symbol;Acc:1354]	733	AAA51888	Hs.1285	FALSE	TRUE	FALSE
ENSG00000165084	C8orf34	chromosome 8 open reading frame 34 [Source:HGNC Symbol;Acc:30905]	116328		Hs.491941	TRUE	FALSE	FALSE
ENSG00000270024	C8orf44-SGK3	C8orf44-SGK3 readthrough [Source:HGNC Symbol;Acc:48354]	23678	CAG38818		TRUE	FALSE	FALSE
ENSG00000160345	C9orf116	chromosome 9 open reading frame 116 [Source:HGNC Symbol;Acc:28435]	138162		Hs.414028	FALSE	TRUE	FALSE
ENSG00000196366	C9orf163	chromosome 9 open reading frame 163 [Source:HGNC Symbol;Acc:26718]	158055	BAC04285	Hs.212613	TRUE	FALSE	FALSE
ENSG00000135045	C9orf40	chromosome 9 open reading frame 40 [Source:HGNC Symbol;Acc:23433]	55071	BAA91449	Hs.629041	FALSE	TRUE	FALSE
ENSG00000147894	C9orf72	chromosome 9 open reading frame 72 [Source:HGNC Symbol;Acc:28337]	203228	BAA92009	Hs.737447	TRUE	TRUE	FALSE
ENSG00000063180	CA11	carbonic anhydrase XI [Source:HGNC Symbol;Acc:1370]	770		Hs.428446	FALSE	TRUE	FALSE
ENSG00000074410	CA12	carbonic anhydrase XII [Source:HGNC Symbol;Acc:1371]	771	BAG53376	Hs.734678	FALSE	TRUE	FALSE
ENSG00000104267	CA2	carbonic anhydrase II [Source:HGNC Symbol;Acc:1373]	760		Hs.596159	FALSE	TRUE	FALSE
ENSG00000169239	CA5B	carbonic anhydrase VB, mitochondrial [Source:HGNC Symbol;Acc:1378]	11238	BAA76671	Hs.653287	TRUE	FALSE	FALSE
ENSG00000168748	CA7	carbonic anhydrase VII [Source:HGNC Symbol;Acc:1381]	766		Hs.37014	TRUE	TRUE	FALSE
ENSG00000107159	CA9	carbonic anhydrase IX [Source:HGNC Symbol;Acc:1383]	768	CAA47315	Hs.713291	FALSE	TRUE	FALSE
ENSG00000135932	CAB39	calcium binding protein 39 [Source:HGNC Symbol;Acc:20292]	51719	BAF85071	Hs.737071	TRUE	TRUE	FALSE
ENSG00000102547	CAB39L	calcium binding protein 39-like [Source:HGNC Symbol;Acc:20290]	81617		Hs.742971	FALSE	TRUE	FALSE
ENSG00000134508	CABLES1	Cdk5 and Abl enzyme substrate 1 [Source:HGNC Symbol;Acc:25097]	91768	ABL77400	Hs.11108	TRUE	TRUE	FALSE
ENSG00000149679	CABLES2	Cdk5 and Abl enzyme substrate 2 [Source:HGNC Symbol;Acc:16143]	81928		Hs.301040	TRUE	FALSE	FALSE
ENSG00000160325	CACFD1	calcium channel flower domain containing 1 [Source:HGNC Symbol;Acc:1365]	11094			FALSE	TRUE	FALSE
ENSG00000158966	CACHD1	cache domain containing 1 [Source:HGNC Symbol;Acc:29314]	57685	CAH56312	Hs.443891	FALSE	TRUE	FALSE
ENSG00000141837	CACNA1A	calcium channel, voltage-dependent, P/Q type, alpha 1A subunit [Source:HGNC Symbol;Acc:1388]	773		Hs.729638	TRUE	TRUE	FALSE
ENSG00000148408	CACNA1B	calcium channel, voltage-dependent, N type, alpha 1B subunit [Source:HGNC Symbol;Acc:1389]	774	AAG13645	Hs.495522	TRUE	FALSE	FALSE
ENSG00000151067	CACNA1C	calcium channel, voltage-dependent, L type, alpha 1C subunit [Source:HGNC Symbol;Acc:1390]	775	CAD61169	Hs.697137	TRUE	FALSE	FALSE
ENSG00000157388	CACNA1D	calcium channel, voltage-dependent, L type, alpha 1D subunit [Source:HGNC Symbol;Acc:1391]	776	BAH11755	Hs.741499	TRUE	FALSE	FALSE
ENSG00000198216	CACNA1E	calcium channel, voltage-dependent, R type, alpha 1E subunit [Source:HGNC Symbol;Acc:1392]	777	AAF37687	Hs.637070	FALSE	FALSE	TRUE
ENSG00000102001	CACNA1F	calcium channel, voltage-dependent, L type, alpha 1F subunit [Source:HGNC Symbol;Acc:1393]	778		Hs.632799	TRUE	FALSE	FALSE
ENSG00000269057	CACNA1F	calcium channel, voltage-dependent, L type, alpha 1F subunit [Source:HGNC Symbol;Acc:1393]	778		Hs.632799	TRUE	FALSE	FALSE
ENSG00000006283	CACNA1G	calcium channel, voltage-dependent, T type, alpha 1G subunit [Source:HGNC Symbol;Acc:1394]	8913		Hs.591169	FALSE	TRUE	FALSE
ENSG00000196557	CACNA1H	calcium channel, voltage-dependent, T type, alpha 1H subunit [Source:HGNC Symbol;Acc:1395]	8912		Hs.629073	TRUE	FALSE	FALSE
ENSG00000153956	CACNA2D1	calcium channel, voltage-dependent, alpha 2/delta subunit 1 [Source:HGNC Symbol;Acc:1399]	781	BAH13144	Hs.743228	FALSE	TRUE	FALSE
ENSG00000157445	CACNA2D3	calcium channel, voltage-dependent, alpha 2/delta subunit 3 [Source:HGNC Symbol;Acc:15460]	55799		Hs.656687	FALSE	TRUE	FALSE
ENSG00000067191	CACNB1	calcium channel, voltage-dependent, beta 1 subunit [Source:HGNC Symbol;Acc:1401]	782	AAA35633	Hs.635	TRUE	TRUE	FALSE
ENSG00000167535	CACNB3	calcium channel, voltage-dependent, beta 3 subunit [Source:HGNC Symbol;Acc:1403]	784	CAA54055	Hs.250712	FALSE	TRUE	FALSE
ENSG00000006116	CACNG3	calcium channel, voltage-dependent, gamma subunit 3 [Source:HGNC Symbol;Acc:1407]	10368	AAD22739	Hs.7235	TRUE	FALSE	FALSE
ENSG00000130433	CACNG6	calcium channel, voltage-dependent, gamma subunit 6 [Source:HGNC Symbol;Acc:13625]	59285	EAW72172	Hs.631560	TRUE	TRUE	FALSE
ENSG00000105298	CACTIN	cactin, spliceosome C complex subunit [Source:HGNC Symbol;Acc:29938]	58509	EAW69299	Hs.729778	TRUE	FALSE	FALSE
ENSG00000116161	CACYBP	calcyclin binding protein [Source:HGNC Symbol;Acc:30423]	27101		Hs.614328	FALSE	TRUE	FALSE
ENSG00000084774	CAD	carbamoyl-phosphate synthetase 2, aspartate transcarbamylase, and dihydroorotase [Source:HGNC Symbol;Acc:1424]	790		Hs.377010	FALSE	TRUE	FALSE
ENSG00000182985	CADM1	cell adhesion molecule 1 [Source:HGNC Symbol;Acc:5951]	23705		Hs.732325	FALSE	TRUE	FALSE
ENSG00000175161	CADM2	cell adhesion molecule 2 [Source:HGNC Symbol;Acc:29849]	253559	BAK93304	Hs.735502	FALSE	TRUE	FALSE
ENSG00000162706	CADM3	cell adhesion molecule 3 [Source:HGNC Symbol;Acc:17601]	57863	AAM60749	Hs.365689	TRUE	TRUE	FALSE
ENSG00000105767	CADM4	cell adhesion molecule 4 [Source:HGNC Symbol;Acc:30825]	199731	AAM60750	Hs.370984	TRUE	TRUE	FALSE
ENSG00000081803	CADPS2	Ca++-dependent secretion activator 2 [Source:HGNC Symbol;Acc:16018]	93664		Hs.744487	TRUE	TRUE	FALSE
ENSG00000104327	CALB1	calbindin 1, 28kDa [Source:HGNC Symbol;Acc:1434]	793		Hs.65425	TRUE	TRUE	FALSE
ENSG00000172137	CALB2	calbindin 2 [Source:HGNC Symbol;Acc:1435]	794	EAW59241	Hs.106857	FALSE	TRUE	FALSE
ENSG00000004948	CALCR	calcitonin receptor [Source:HGNC Symbol;Acc:1440]	799	AAA35640	Hs.489127	FALSE	TRUE	FALSE
ENSG00000138172	CALHM2	calcium homeostasis modulator 2 [Source:HGNC Symbol;Acc:23493]	51063	BAB13983	Hs.610076	TRUE	TRUE	FALSE
ENSG00000198668	CALM1	calmodulin 1 (phosphorylase kinase, delta) [Source:HGNC Symbol;Acc:1442]	801	BAG58713	Hs.708270	TRUE	FALSE	FALSE
ENSG00000143933	CALM2	calmodulin 2 (phosphorylase kinase, delta) [Source:HGNC Symbol;Acc:1445]	801		Hs.718686	TRUE	FALSE	FALSE
ENSG00000160014	CALM3	calmodulin 3 (phosphorylase kinase, delta) [Source:HGNC Symbol;Acc:1449]	801	EAW57428	Hs.515487	FALSE	TRUE	FALSE
ENSG00000134072	CAMK1	calcium/calmodulin-dependent protein kinase I [Source:HGNC Symbol;Acc:1459]	8536			TRUE	TRUE	FALSE
ENSG00000183049	CAMK1D	calcium/calmodulin-dependent protein kinase ID [Source:HGNC Symbol;Acc:19341]	57118	ACA05958	Hs.739758	TRUE	TRUE	FALSE
ENSG00000058404	CAMK2B	calcium/calmodulin-dependent protein kinase II beta [Source:HGNC Symbol;Acc:1461]	816		Hs.732009	FALSE	TRUE	FALSE
ENSG00000148660	CAMK2G	calcium/calmodulin-dependent protein kinase II gamma [Source:HGNC Symbol;Acc:1463]	818	BAG62765	Hs.730922	TRUE	TRUE	FALSE
ENSG00000152495	CAMK4	calcium/calmodulin-dependent protein kinase IV [Source:HGNC Symbol;Acc:1464]	814	BAA06403	Hs.591269	FALSE	TRUE	FALSE
ENSG00000110931	CAMKK2	calcium/calmodulin-dependent protein kinase kinase 2, beta [Source:HGNC Symbol;Acc:1470]	10645		Hs.621928	TRUE	TRUE	TRUE
ENSG00000130559	CAMSAP1	calmodulin regulated spectrin-associated protein 1 [Source:HGNC Symbol;Acc:19946]	157922	CAD58627	Hs.726283	TRUE	TRUE	FALSE
ENSG00000118200	CAMSAP2	calmodulin regulated spectrin-associated protein family, member 2 [Source:HGNC Symbol;Acc:29188]	23271		Hs.23585	TRUE	TRUE	FALSE
ENSG00000171735	CAMTA1	calmodulin binding transcription activator 1 [Source:HGNC Symbol;Acc:18806]	23261	AAH51341	Hs.397705	TRUE	TRUE	FALSE
ENSG00000108509	CAMTA2	calmodulin binding transcription activator 2 [Source:HGNC Symbol;Acc:18807]	23125	AAI44233	Hs.712854	TRUE	TRUE	FALSE
ENSG00000144712	CAND2	cullin-associated and neddylation-dissociated 2 (putative) [Source:HGNC Symbol;Acc:30689]	23066		Hs.343664	FALSE	TRUE	FALSE
ENSG00000171302	CANT1	calcium activated nucleotidase 1 [Source:HGNC Symbol;Acc:19721]	124583		Hs.739335	TRUE	TRUE	FALSE
ENSG00000131236	CAP1	CAP, adenylate cyclase-associated protein 1 (yeast) [Source:HGNC Symbol;Acc:20040]	10487		Hs.713078	TRUE	FALSE	FALSE
ENSG00000142330	CAPN10	calpain 10 [Source:HGNC Symbol;Acc:1477]	11132		Hs.728234	TRUE	FALSE	FALSE
ENSG00000162909	CAPN2	calpain 2, (m/II) large subunit [Source:HGNC Symbol;Acc:1479]	824	AAA35645	Hs.350899	FALSE	TRUE	FALSE
ENSG00000149260	CAPN5	calpain 5 [Source:HGNC Symbol;Acc:1482]	726	AAC51869	Hs.248153	FALSE	TRUE	FALSE
ENSG00000126247	CAPNS1	calpain, small subunit 1 [Source:HGNC Symbol;Acc:1481]	826		Hs.515371	FALSE	TRUE	FALSE
ENSG00000100065	CARD10	caspase recruitment domain family, member 10 [Source:HGNC Symbol;Acc:16422]	29775		Hs.739716	FALSE	TRUE	FALSE
ENSG00000198286	CARD11	caspase recruitment domain family, member 11 [Source:HGNC Symbol;Acc:16393]	84433		Hs.648101	FALSE	TRUE	FALSE
ENSG00000105483	CARD8	caspase recruitment domain family, member 8 [Source:HGNC Symbol;Acc:17057]	22900	BAH13675	Hs.655940	FALSE	TRUE	FALSE
ENSG00000187796	CARD9	caspase recruitment domain family, member 9 [Source:HGNC Symbol;Acc:16391]	64170	AAG28790	Hs.694071	FALSE	FALSE	TRUE
ENSG00000138380	CARF	calcium responsive transcription factor [Source:HGNC Symbol;Acc:14435]	79800	BAG58550		TRUE	FALSE	FALSE
ENSG00000153048	CARHSP1	calcium regulated heat stable protein 1, 24kDa [Source:HGNC Symbol;Acc:17150]	23589		Hs.632184	FALSE	TRUE	FALSE
ENSG00000166734	CASC4	cancer susceptibility candidate 4 [Source:HGNC Symbol;Acc:24892]	113201	AAQ88453	Hs.679724	FALSE	TRUE	FALSE
ENSG00000147044	CASK	calcium/calmodulin-dependent serine protein kinase (MAGUK family) [Source:HGNC Symbol;Acc:1497]	8573		Hs.495984	FALSE	TRUE	FALSE
ENSG00000106144	CASP2	caspase 2, apoptosis-related cysteine peptidase [Source:HGNC Symbol;Acc:1503]	835		Hs.368982	TRUE	TRUE	FALSE
ENSG00000164305	CASP3	caspase 3, apoptosis-related cysteine peptidase [Source:HGNC Symbol;Acc:1504]	836	AAA65015	Hs.141125	TRUE	TRUE	FALSE
ENSG00000138794	CASP6	caspase 6, apoptosis-related cysteine peptidase [Source:HGNC Symbol;Acc:1507]	839		Hs.654616	FALSE	TRUE	FALSE
ENSG00000165806	CASP7	caspase 7, apoptosis-related cysteine peptidase [Source:HGNC Symbol;Acc:1508]	840	AAC50303	Hs.742363	TRUE	TRUE	FALSE
ENSG00000153113	CAST	calpastatin [Source:HGNC Symbol;Acc:1515]	831	AAO34397	Hs.738388	TRUE	TRUE	FALSE
ENSG00000130940	CASZ1	castor zinc finger 1 [Source:HGNC Symbol;Acc:26002]	54897		Hs.743840	TRUE	TRUE	FALSE
ENSG00000105974	CAV1	caveolin 1, caveolae protein, 22kDa [Source:HGNC Symbol;Acc:1527]	857		Hs.74034	FALSE	TRUE	FALSE
ENSG00000105971	CAV2	caveolin 2 [Source:HGNC Symbol;Acc:1528]	858	BAG34904	Hs.707759	TRUE	TRUE	FALSE
ENSG00000129993	CBFA2T3	core-binding factor, runt domain, alpha subunit 2; translocated to, 3 [Source:HGNC Symbol;Acc:1537]	863		Hs.717542	TRUE	TRUE	FALSE
ENSG00000114423	CBLB	Cbl proto-oncogene B, E3 ubiquitin protein ligase [Source:HGNC Symbol;Acc:1542]	868		Hs.622985	FALSE	TRUE	FALSE
ENSG00000159228	CBR1	carbonyl reductase 1 [Source:HGNC Symbol;Acc:1548]	873		Hs.701445	TRUE	TRUE	FALSE
ENSG00000145439	CBR4	carbonyl reductase 4 [Source:HGNC Symbol;Acc:25891]	84869	BAB55045	Hs.734704	TRUE	TRUE	FALSE
ENSG00000160200	CBS	cystathionine-beta-synthase [Source:HGNC Symbol;Acc:1550]	875		Hs.533013	FALSE	TRUE	FALSE
ENSG00000172785	CBWD1	COBW domain containing 1 [Source:HGNC Symbol;Acc:17134]	55871		Hs.732873	TRUE	FALSE	FALSE
ENSG00000136682	CBWD2	COBW domain containing 2 [Source:HGNC Symbol;Acc:17907]	55871		Hs.657889	TRUE	FALSE	FALSE
ENSG00000196873	CBWD3	COBW domain containing 3 [Source:HGNC Symbol;Acc:18519]	55871	BAG60231	Hs.732336	TRUE	FALSE	FALSE
ENSG00000147996	CBWD5	COBW domain containing 5 [Source:HGNC Symbol;Acc:24584]	55871	AAH67803	Hs.635227	TRUE	FALSE	FALSE
ENSG00000108468	CBX1	chromobox homolog 1 [Source:HGNC Symbol;Acc:1551]	10951		Hs.77254	TRUE	TRUE	FALSE
ENSG00000122565	CBX3	chromobox homolog 3 [Source:HGNC Symbol;Acc:1553]	11335	EAW93845	Hs.717386	TRUE	TRUE	FALSE
ENSG00000141582	CBX4	chromobox homolog 4 [Source:HGNC Symbol;Acc:1554]	8535		Hs.745327	TRUE	TRUE	FALSE
ENSG00000094916	CBX5	chromobox homolog 5 [Source:HGNC Symbol;Acc:1555]	23468		Hs.623361	TRUE	TRUE	FALSE
ENSG00000183741	CBX6	chromobox homolog 6 [Source:HGNC Symbol;Acc:1556]	23466		Hs.682605	FALSE	TRUE	FALSE
ENSG00000100307	CBX7	chromobox homolog 7 [Source:HGNC Symbol;Acc:1557]	23492		Hs.681020	TRUE	TRUE	FALSE
ENSG00000154222	CC2D1B	coiled-coil and C2 domain containing 1B [Source:HGNC Symbol;Acc:29386]	200014		Hs.734973	FALSE	TRUE	FALSE
ENSG00000188649	CC2D2B	coiled-coil and C2 domain containing 2B [Source:HGNC Symbol;Acc:31666]	387707	BAC85613	Hs.652240	FALSE	TRUE	FALSE
ENSG00000158941	CCAR2	cell cycle and apoptosis regulator 2 [Source:HGNC Symbol;Acc:23360]	57805	EAW63659	Hs.744848	TRUE	FALSE	FALSE
ENSG00000150636	CCDC102B	coiled-coil domain containing 102B [Source:HGNC Symbol;Acc:26295]	79839	AAI26449	Hs.280781	FALSE	TRUE	FALSE
ENSG00000167131	CCDC103	coiled-coil domain containing 103 [Source:HGNC Symbol;Acc:32700]	388389	BAF82449	Hs.743398	FALSE	TRUE	FALSE
ENSG00000173581	CCDC106	coiled-coil domain containing 106 [Source:HGNC Symbol;Acc:30181]	29903	ADC34060	Hs.82482	FALSE	TRUE	FALSE
ENSG00000164221	CCDC112	coiled-coil domain containing 112 [Source:HGNC Symbol;Acc:28599]	153733			FALSE	TRUE	FALSE
ENSG00000103021	CCDC113	coiled-coil domain containing 113 [Source:HGNC Symbol;Acc:25002]	29070	AAF29037	Hs.11614	FALSE	TRUE	FALSE
ENSG00000136710	CCDC115	coiled-coil domain containing 115 [Source:HGNC Symbol;Acc:28178]	84317	BAG58709	Hs.104203	TRUE	TRUE	FALSE
ENSG00000159873	CCDC117	coiled-coil domain containing 117 [Source:HGNC Symbol;Acc:26599]	150275	BAH11987	Hs.634699	TRUE	FALSE	FALSE
ENSG00000183323	CCDC125	coiled-coil domain containing 125 [Source:HGNC Symbol;Acc:28924]	202243		Hs.654850	FALSE	TRUE	FALSE
ENSG00000164366	CCDC127	coiled-coil domain containing 127 [Source:HGNC Symbol;Acc:30520]	133957		Hs.293833	FALSE	TRUE	FALSE
ENSG00000100147	CCDC134	coiled-coil domain containing 134 [Source:HGNC Symbol;Acc:26185]	79879	CAG30370	Hs.474991	TRUE	TRUE	FALSE
ENSG00000128596	CCDC136	coiled-coil domain containing 136 [Source:HGNC Symbol;Acc:22225]	64753	BAB47422	Hs.521178	TRUE	TRUE	FALSE
ENSG00000185298	CCDC137	coiled-coil domain containing 137 [Source:HGNC Symbol;Acc:33451]	339230		Hs.744125	TRUE	FALSE	FALSE
ENSG00000135205	CCDC146	coiled-coil domain containing 146 [Source:HGNC Symbol;Acc:29296]	57639	AAP97709		TRUE	TRUE	FALSE
ENSG00000153237	CCDC148	coiled-coil domain containing 148 [Source:HGNC Symbol;Acc:25191]	130940		Hs.668597	FALSE	TRUE	FALSE
ENSG00000181982	CCDC149	coiled-coil domain containing 149 [Source:HGNC Symbol;Acc:25405]	91050	BAC86142	Hs.727080	TRUE	TRUE	FALSE
ENSG00000144395	CCDC150	coiled-coil domain containing 150 [Source:HGNC Symbol;Acc:26834]	284992	BAG61253	Hs.132519	TRUE	FALSE	FALSE
ENSG00000198937	CCDC167	coiled-coil domain containing 167 [Source:HGNC Symbol;Acc:21239]	154467	AAF28943		FALSE	TRUE	FALSE
ENSG00000151468	CCDC3	coiled-coil domain containing 3 [Source:HGNC Symbol;Acc:23813]	83643	BAG53129	Hs.619136	FALSE	TRUE	FALSE
ENSG00000109881	CCDC34	coiled-coil domain containing 34 [Source:HGNC Symbol;Acc:25079]	91057	AAT06745	Hs.143733	FALSE	TRUE	FALSE
ENSG00000141519	CCDC40	coiled-coil domain containing 40 [Source:HGNC Symbol;Acc:26090]	55036		Hs.690836	TRUE	FALSE	FALSE
ENSG00000108588	CCDC47	coiled-coil domain containing 47 [Source:HGNC Symbol;Acc:24856]	57003		Hs.202011	TRUE	FALSE	FALSE
ENSG00000152492	CCDC50	coiled-coil domain containing 50 [Source:HGNC Symbol;Acc:18111]	152137	CAC95196	Hs.592514	FALSE	TRUE	FALSE
ENSG00000176155	CCDC57	coiled-coil domain containing 57 [Source:HGNC Symbol;Acc:27564]	284001	EAW89746	Hs.736857	TRUE	TRUE	FALSE
ENSG00000133773	CCDC59	coiled-coil domain containing 59 [Source:HGNC Symbol;Acc:25005]	29080	AAF29092	Hs.582627	FALSE	TRUE	FALSE
ENSG00000108091	CCDC6	coiled-coil domain containing 6 [Source:HGNC Symbol;Acc:18782]	8030	AAC60637	Hs.327068	FALSE	TRUE	FALSE
ENSG00000130783	CCDC62	coiled-coil domain containing 62 [Source:HGNC Symbol;Acc:30723]	84660		Hs.736480	TRUE	FALSE	FALSE
ENSG00000166510	CCDC68	coiled-coil domain containing 68 [Source:HGNC Symbol;Acc:24350]	80323		Hs.120790	TRUE	TRUE	FALSE
ENSG00000198624	CCDC69	coiled-coil domain containing 69 [Source:HGNC Symbol;Acc:24487]	26112		Hs.655336	TRUE	TRUE	FALSE
ENSG00000216937	CCDC7	coiled-coil domain containing 7 [Source:HGNC Symbol;Acc:26533]	79741	ABR88144	Hs.585464	TRUE	FALSE	FALSE
ENSG00000163040	CCDC74A	coiled-coil domain containing 74A [Source:HGNC Symbol;Acc:25197]	90557		Hs.351461	FALSE	TRUE	FALSE
ENSG00000152076	CCDC74B	coiled-coil domain containing 74B [Source:HGNC Symbol;Acc:25267]	90557		Hs.29383	FALSE	TRUE	FALSE
ENSG00000120647	CCDC77	coiled-coil domain containing 77 [Source:HGNC Symbol;Acc:28203]	84318		Hs.631656	FALSE	TRUE	FALSE
ENSG00000091986	CCDC80	coiled-coil domain containing 80 [Source:HGNC Symbol;Acc:30649]	151887		Hs.627809	FALSE	TRUE	FALSE
ENSG00000149231	CCDC82	coiled-coil domain containing 82 [Source:HGNC Symbol;Acc:26282]	79780		Hs.699470	TRUE	FALSE	FALSE
ENSG00000175602	CCDC85B	coiled-coil domain containing 85B [Source:HGNC Symbol;Acc:24926]	11007	AAB05928		TRUE	TRUE	FALSE
ENSG00000110104	CCDC86	coiled-coil domain containing 86 [Source:HGNC Symbol;Acc:28359]	79080		Hs.4253	FALSE	TRUE	FALSE
ENSG00000115355	CCDC88A	coiled-coil domain containing 88A [Source:HGNC Symbol;Acc:25523]	55704		Hs.620023	TRUE	TRUE	FALSE
ENSG00000015133	CCDC88C	coiled-coil domain containing 88C [Source:HGNC Symbol;Acc:19967]	440193	AAH32316	Hs.737610	TRUE	TRUE	FALSE
ENSG00000125633	CCDC93	coiled-coil domain containing 93 [Source:HGNC Symbol;Acc:25611]	54520		Hs.707807	TRUE	TRUE	FALSE
ENSG00000173013	CCDC96	coiled-coil domain containing 96 [Source:HGNC Symbol;Acc:26900]	257236	BAC11373	Hs.656757	TRUE	FALSE	FALSE
ENSG00000151882	CCL28	chemokine (C-C motif) ligand 28 [Source:HGNC Symbol;Acc:17700]	56477	ABK41944	Hs.656904	FALSE	TRUE	FALSE
ENSG00000133101	CCNA1	cyclin A1 [Source:HGNC Symbol;Acc:1577]	8900	AEF32519	Hs.628987	TRUE	TRUE	FALSE
ENSG00000145386	CCNA2	cyclin A2 [Source:HGNC Symbol;Acc:1578]	890	CAA35986	Hs.58974	FALSE	TRUE	FALSE
ENSG00000157456	CCNB2	cyclin B2 [Source:HGNC Symbol;Acc:1580]	9133			FALSE	TRUE	FALSE
ENSG00000112576	CCND3	cyclin D3 [Source:HGNC Symbol;Acc:1585]	896		Hs.597485	TRUE	FALSE	FALSE
ENSG00000166946	CCNDBP1	cyclin D-type binding-protein 1 [Source:HGNC Symbol;Acc:1587]	23582		Hs.723766	TRUE	TRUE	FALSE
ENSG00000105173	CCNE1	cyclin E1 [Source:HGNC Symbol;Acc:1589]	898		Hs.609943	TRUE	TRUE	FALSE
ENSG00000175305	CCNE2	cyclin E2 [Source:HGNC Symbol;Acc:1590]	9134		Hs.521693	TRUE	TRUE	FALSE
ENSG00000162063	CCNF	cyclin F [Source:HGNC Symbol;Acc:1591]	899	AAB60342	Hs.1973	FALSE	TRUE	FALSE
ENSG00000138764	CCNG2	cyclin G2 [Source:HGNC Symbol;Acc:1593]	901	AAH32518	Hs.740456	TRUE	TRUE	FALSE
ENSG00000134480	CCNH	cyclin H [Source:HGNC Symbol;Acc:1594]	902		Hs.677441	FALSE	TRUE	FALSE
ENSG00000107443	CCNJ	cyclin J [Source:HGNC Symbol;Acc:23434]	54619	BAH13880	Hs.666249	TRUE	FALSE	FALSE
ENSG00000135083	CCNJL	cyclin J-like [Source:HGNC Symbol;Acc:25876]	79616		Hs.14070	FALSE	TRUE	FALSE
ENSG00000152669	CCNO	cyclin O [Source:HGNC Symbol;Acc:18576]	10309	CAA36728	Hs.3041	FALSE	TRUE	FALSE
ENSG00000129315	CCNT1	cyclin T1 [Source:HGNC Symbol;Acc:1599]	904	ABV58572	Hs.621875	FALSE	TRUE	FALSE
ENSG00000108100	CCNY	cyclin Y [Source:HGNC Symbol;Acc:23354]	219771	AAS79427	Hs.714184	TRUE	FALSE	FALSE
ENSG00000103540	CCP110	centriolar coiled coil protein 110kDa [Source:HGNC Symbol;Acc:24342]	9738		Hs.279912	TRUE	FALSE	FALSE
ENSG00000260916	CCPG1	cell cycle progression 1 [Source:HGNC Symbol;Acc:24227]	9236	BAA86568	Hs.733891	TRUE	TRUE	FALSE
ENSG00000163823	CCR1	chemokine (C-C motif) receptor 1 [Source:HGNC Symbol;Acc:1602]	1230	AAV38711	Hs.610546	TRUE	TRUE	FALSE
ENSG00000184451	CCR10	chemokine (C-C motif) receptor 10 [Source:HGNC Symbol;Acc:4474]	2826		Hs.744542	FALSE	TRUE	FALSE
ENSG00000154429	CCSAP	centriole, cilia and spindle-associated protein [Source:HGNC Symbol;Acc:29578]	126731	BAC85619	Hs.742342	TRUE	TRUE	FALSE
ENSG00000184305	CCSER1	coiled-coil serine-rich protein 1 [Source:HGNC Symbol;Acc:29349]	401145	BAB21771	Hs.654735	TRUE	TRUE	FALSE
ENSG00000107771	CCSER2	coiled-coil serine-rich protein 2 [Source:HGNC Symbol;Acc:29197]	54462	CAE45815	Hs.461988	TRUE	TRUE	FALSE
ENSG00000132141	CCT6B	chaperonin containing TCP1, subunit 6B (zeta 2) [Source:HGNC Symbol;Acc:1621]	10693		Hs.73072	FALSE	TRUE	FALSE
ENSG00000156535	CD109	CD109 molecule [Source:HGNC Symbol;Acc:21685]	135228	ADZ28543	Hs.399891	FALSE	TRUE	FALSE
ENSG00000135535	CD164	CD164 molecule, sialomucin [Source:HGNC Symbol;Acc:1632]	8763		Hs.644693	TRUE	TRUE	FALSE
ENSG00000158473	CD1D	CD1d molecule [Source:HGNC Symbol;Acc:1637]	912	AAA59672	Hs.1799	TRUE	TRUE	FALSE
ENSG00000091972	CD200	CD200 molecule [Source:HGNC Symbol;Acc:7203]	4345	AAT37533	Hs.79015	TRUE	TRUE	FALSE
ENSG00000174807	CD248	CD248 molecule, endosialin [Source:HGNC Symbol;Acc:18219]	57124	AAG00867	Hs.195727	TRUE	TRUE	FALSE
ENSG00000120217	CD274	CD274 molecule [Source:HGNC Symbol;Acc:17635]	29126	ABB90152	Hs.712746	TRUE	TRUE	FALSE
ENSG00000103855	CD276	CD276 molecule [Source:HGNC Symbol;Acc:19137]	80381	AAK15438	Hs.744915	FALSE	TRUE	FALSE
ENSG00000169217	CD2BP2	CD2 (cytoplasmic tail) binding protein 2 [Source:HGNC Symbol;Acc:1656]	10421	AAQ13502	Hs.737990	TRUE	FALSE	FALSE
ENSG00000241399	CD302	CD302 molecule [Source:HGNC Symbol;Acc:30843]	9936	AAP79900	Hs.715136	TRUE	TRUE	FALSE
ENSG00000174059	CD34	CD34 molecule [Source:HGNC Symbol;Acc:1662]	947	BAG57638	Hs.644413	TRUE	TRUE	FALSE
ENSG00000026508	CD44	CD44 molecule (Indian blood group) [Source:HGNC Symbol;Acc:1681]	960		Hs.733491	TRUE	TRUE	FALSE
ENSG00000196776	CD47	CD47 molecule [Source:HGNC Symbol;Acc:1682]	961		Hs.713993	TRUE	TRUE	FALSE
ENSG00000116815	CD58	CD58 molecule [Source:HGNC Symbol;Acc:1688]	965	EAW56654	Hs.34341	TRUE	TRUE	FALSE
ENSG00000085063	CD59	CD59 molecule, complement regulatory protein [Source:HGNC Symbol;Acc:1689]	966	BAG34721	Hs.610292	FALSE	TRUE	FALSE
ENSG00000085117	CD82	CD82 molecule [Source:HGNC Symbol;Acc:6210]	3732	CAA37804	Hs.527778	TRUE	TRUE	FALSE
ENSG00000112149	CD83	CD83 molecule [Source:HGNC Symbol;Acc:1703]	9308	CAA77755	Hs.715968	TRUE	TRUE	FALSE
ENSG00000172116	CD8B	CD8b molecule [Source:HGNC Symbol;Acc:1707]	926		Hs.534308	TRUE	FALSE	FALSE
ENSG00000010278	CD9	CD9 molecule [Source:HGNC Symbol;Acc:1709]	928			TRUE	TRUE	FALSE
ENSG00000002586	CD99	CD99 molecule [Source:HGNC Symbol;Acc:7082]	4267		Hs.680667	TRUE	FALSE	FALSE
ENSG00000102181	CD99L2	CD99 molecule-like 2 [Source:HGNC Symbol;Acc:18237]	83692		Hs.701870	FALSE	TRUE	FALSE
ENSG00000102543	CDADC1	cytidine and dCMP deaminase domain containing 1 [Source:HGNC Symbol;Acc:20299]	81602		Hs.388220	TRUE	TRUE	FALSE
ENSG00000140326	CDAN1	codanin 1 [Source:HGNC Symbol;Acc:1713]	146059	AAO14994	Hs.437819	TRUE	TRUE	FALSE
ENSG00000117399	CDC20	cell division cycle 20 [Source:HGNC Symbol;Acc:1723]	991	AAA19017		FALSE	TRUE	FALSE
ENSG00000164045	CDC25A	cell division cycle 25A [Source:HGNC Symbol;Acc:1725]	993		Hs.437705	TRUE	TRUE	FALSE
ENSG00000101224	CDC25B	cell division cycle 25B [Source:HGNC Symbol;Acc:1726]	994	BAG58472	Hs.153752	TRUE	TRUE	FALSE
ENSG00000158402	CDC25C	cell division cycle 25C [Source:HGNC Symbol;Acc:1727]	995		Hs.656	FALSE	TRUE	FALSE
ENSG00000176386	CDC26	cell division cycle 26 [Source:HGNC Symbol;Acc:17839]	246184	AAM34207		FALSE	TRUE	FALSE
ENSG00000099804	CDC34	cell division cycle 34 [Source:HGNC Symbol;Acc:1734]	997			TRUE	FALSE	FALSE
ENSG00000105401	CDC37	cell division cycle 37 [Source:HGNC Symbol;Acc:1735]	11140		Hs.160958	TRUE	FALSE	FALSE
ENSG00000168438	CDC40	cell division cycle 40 [Source:HGNC Symbol;Acc:17350]	51362		Hs.612969	TRUE	TRUE	FALSE
ENSG00000070831	CDC42	cell division cycle 42 [Source:HGNC Symbol;Acc:1736]	998		Hs.720458	TRUE	FALSE	FALSE
ENSG00000143776	CDC42BPA	CDC42 binding protein kinase alpha (DMPK-like) [Source:HGNC Symbol;Acc:1737]	8476	BAB15619	Hs.623470	FALSE	TRUE	FALSE
ENSG00000128283	CDC42EP1	CDC42 effector protein (Rho GTPase binding) 1 [Source:HGNC Symbol;Acc:17014]	11135		Hs.225356	TRUE	TRUE	FALSE
ENSG00000163171	CDC42EP3	CDC42 effector protein (Rho GTPase binding) 3 [Source:HGNC Symbol;Acc:16943]	10602		Hs.689535	TRUE	TRUE	FALSE
ENSG00000197622	CDC42SE1	CDC42 small effector 1 [Source:HGNC Symbol;Acc:17719]	56882	AAF87597	Hs.22065	TRUE	TRUE	FALSE
ENSG00000158985	CDC42SE2	CDC42 small effector 2 [Source:HGNC Symbol;Acc:18547]	56990	AAF87598	Hs.508829	TRUE	TRUE	FALSE
ENSG00000093009	CDC45	cell division cycle 45 [Source:HGNC Symbol;Acc:1739]	8318		Hs.742418	TRUE	TRUE	FALSE
ENSG00000094804	CDC6	cell division cycle 6 [Source:HGNC Symbol;Acc:1744]	990		Hs.405958	FALSE	TRUE	FALSE
ENSG00000134371	CDC73	cell division cycle 73 [Source:HGNC Symbol;Acc:16783]	79577	AAG45339	Hs.616020	TRUE	FALSE	FALSE
ENSG00000184661	CDCA2	cell division cycle associated 2 [Source:HGNC Symbol;Acc:14623]	157313		Hs.33366	FALSE	TRUE	FALSE
ENSG00000111665	CDCA3	cell division cycle associated 3 [Source:HGNC Symbol;Acc:14624]	83461	AAB51327	Hs.709355	FALSE	TRUE	FALSE
ENSG00000268136	CDCA3	cell division cycle associated 3 [Source:HGNC Symbol;Acc:14624]	83461	AAB51327	Hs.709355	FALSE	TRUE	FALSE
ENSG00000170779	CDCA4	cell division cycle associated 4 [Source:HGNC Symbol;Acc:14625]	55038	AAK31075	Hs.34045	TRUE	TRUE	FALSE
ENSG00000146670	CDCA5	cell division cycle associated 5 [Source:HGNC Symbol;Acc:14626]	113130		Hs.434886	TRUE	TRUE	FALSE
ENSG00000164649	CDCA7L	cell division cycle associated 7-like [Source:HGNC Symbol;Acc:30777]	55536		Hs.745260	FALSE	TRUE	FALSE
ENSG00000163814	CDCP1	CUB domain containing protein 1 [Source:HGNC Symbol;Acc:24357]	64866	AAK02058	Hs.611520	FALSE	TRUE	FALSE
ENSG00000140937	CDH11	cadherin 11, type 2, OB-cadherin (osteoblast) [Source:HGNC Symbol;Acc:1750]	1009		Hs.116471	FALSE	TRUE	FALSE
ENSG00000129910	CDH15	cadherin 15, type 1, M-cadherin (myotubule) [Source:HGNC Symbol;Acc:1754]	1013	BAA12012	Hs.148090	FALSE	TRUE	FALSE
ENSG00000145526	CDH18	cadherin 18, type 2 [Source:HGNC Symbol;Acc:1757]	1016		Hs.317632	TRUE	FALSE	FALSE
ENSG00000107736	CDH23	cadherin-related 23 [Source:HGNC Symbol;Acc:13733]	64072	AAG48303	Hs.656032	TRUE	TRUE	FALSE
ENSG00000139880	CDH24	cadherin 24, type 2 [Source:HGNC Symbol;Acc:14265]	64403	AAH94810	Hs.155912	FALSE	FALSE	TRUE
ENSG00000062038	CDH3	cadherin 3, type 1, P-cadherin (placental) [Source:HGNC Symbol;Acc:1762]	1001		Hs.718737	FALSE	TRUE	FALSE
ENSG00000113361	CDH6	cadherin 6, type 2, K-cadherin (fetal kidney) [Source:HGNC Symbol;Acc:1765]	1004	BAA06562	Hs.669314	FALSE	TRUE	FALSE
ENSG00000081138	CDH7	cadherin 7, type 2 [Source:HGNC Symbol;Acc:1766]	1005		Hs.657522	TRUE	FALSE	FALSE
ENSG00000089486	CDIP1	cell death-inducing p53 target 1 [Source:HGNC Symbol;Acc:13234]	29965		Hs.654653	FALSE	TRUE	FALSE
ENSG00000103502	CDIPT	CDP-diacylglycerol--inositol 3-phosphatidyltransferase [Source:HGNC Symbol;Acc:1769]	10423		Hs.745465	FALSE	TRUE	FALSE
ENSG00000170312	CDK1	cyclin-dependent kinase 1 [Source:HGNC Symbol;Acc:1722]	983	CAI46271	Hs.732435	TRUE	TRUE	FALSE
ENSG00000058091	CDK14	cyclin-dependent kinase 14 [Source:HGNC Symbol;Acc:8883]	5218	AAG43234	Hs.740065	FALSE	TRUE	FALSE
ENSG00000059758	CDK17	cyclin-dependent kinase 17 [Source:HGNC Symbol;Acc:8750]	5128		Hs.506415	TRUE	FALSE	FALSE
ENSG00000155111	CDK19	cyclin-dependent kinase 19 [Source:HGNC Symbol;Acc:19338]	23097	BAG62273	Hs.744895	TRUE	TRUE	FALSE
ENSG00000156345	CDK20	cyclin-dependent kinase 20 [Source:HGNC Symbol;Acc:21420]	23552	BAF84402	Hs.721219	FALSE	TRUE	FALSE
ENSG00000111328	CDK2AP1	cyclin-dependent kinase 2 associated protein 1 [Source:HGNC Symbol;Acc:14002]	8099		Hs.744673	FALSE	TRUE	FALSE
ENSG00000164885	CDK5	cyclin-dependent kinase 5 [Source:HGNC Symbol;Acc:1774]	1020	CAA47007		TRUE	TRUE	FALSE
ENSG00000176749	CDK5R1	cyclin-dependent kinase 5, regulatory subunit 1 (p35) [Source:HGNC Symbol;Acc:1775]	8851		Hs.714132	TRUE	TRUE	FALSE
ENSG00000136861	CDK5RAP2	CDK5 regulatory subunit associated protein 2 [Source:HGNC Symbol;Acc:18672]	55755		Hs.269560	FALSE	TRUE	FALSE
ENSG00000105810	CDK6	cyclin-dependent kinase 6 [Source:HGNC Symbol;Acc:1777]	1021	BAG36273	Hs.708472	TRUE	TRUE	FALSE
ENSG00000132964	CDK8	cyclin-dependent kinase 8 [Source:HGNC Symbol;Acc:1779]	1024			FALSE	TRUE	FALSE
ENSG00000136807	CDK9	cyclin-dependent kinase 9 [Source:HGNC Symbol;Acc:1780]	1025	AAA35668	Hs.706809	FALSE	TRUE	FALSE
ENSG00000100490	CDKL1	cyclin-dependent kinase-like 1 (CDC2-related kinase) [Source:HGNC Symbol;Acc:1781]	8814		Hs.708813	FALSE	TRUE	FALSE
ENSG00000138769	CDKL2	cyclin-dependent kinase-like 2 (CDC2-related kinase) [Source:HGNC Symbol;Acc:1782]	8999		Hs.591698	TRUE	FALSE	FALSE
ENSG00000008086	CDKL5	cyclin-dependent kinase-like 5 [Source:HGNC Symbol;Acc:11411]	6792	CAA75342	Hs.659851	FALSE	TRUE	FALSE
ENSG00000124762	CDKN1A	cyclin-dependent kinase inhibitor 1A (p21, Cip1) [Source:HGNC Symbol;Acc:1784]	1026	AAA16109	Hs.370771	TRUE	TRUE	FALSE
ENSG00000111276	CDKN1B	cyclin-dependent kinase inhibitor 1B (p27, Kip1) [Source:HGNC Symbol;Acc:1785]	1027		Hs.628402	FALSE	TRUE	FALSE
ENSG00000147889	CDKN2A	cyclin-dependent kinase inhibitor 2A [Source:HGNC Symbol;Acc:1787]	1029		Hs.661650	FALSE	TRUE	FALSE
ENSG00000168564	CDKN2AIP	CDKN2A interacting protein [Source:HGNC Symbol;Acc:24325]	55602		Hs.723492	TRUE	TRUE	FALSE
ENSG00000237190	CDKN2AIPNL	CDKN2A interacting protein N-terminal like [Source:HGNC Symbol;Acc:30545]	91368	EAW62260	Hs.736731	FALSE	TRUE	FALSE
ENSG00000177770	CDKN2AIPNLP1	CDKN2A interacting protein N-terminal like pseudogene 1 [Source:HGNC Symbol;Acc:39854]				FALSE	TRUE	FALSE
ENSG00000147883	CDKN2B	cyclin-dependent kinase inhibitor 2B (p15, inhibits CDK4) [Source:HGNC Symbol;Acc:1788]	1030	AFN61601		TRUE	TRUE	FALSE
ENSG00000123080	CDKN2C	cyclin-dependent kinase inhibitor 2C (p18, inhibits CDK4) [Source:HGNC Symbol;Acc:1789]	1031	BAG52297	Hs.739232	TRUE	TRUE	FALSE
ENSG00000129355	CDKN2D	cyclin-dependent kinase inhibitor 2D (p19, inhibits CDK4) [Source:HGNC Symbol;Acc:1790]	1032	AAB03772	Hs.730005	TRUE	TRUE	FALSE
ENSG00000163624	CDS1	CDP-diacylglycerol synthase (phosphatidate cytidylyltransferase) 1 [Source:HGNC Symbol;Acc:1800]	1040		Hs.708641	FALSE	TRUE	FALSE
ENSG00000167513	CDT1	chromatin licensing and DNA replication factor 1 [Source:HGNC Symbol;Acc:24576]	81620		Hs.122908	TRUE	TRUE	FALSE
ENSG00000091527	CDV3	CDV3 homolog (mouse) [Source:HGNC Symbol;Acc:26928]	55573		Hs.518265	FALSE	TRUE	FALSE
ENSG00000113722	CDX1	caudal type homeobox 1 [Source:HGNC Symbol;Acc:1805]	1044	AAA80284	Hs.1545	TRUE	FALSE	FALSE
ENSG00000166446	CDYL2	chromodomain protein, Y-like 2 [Source:HGNC Symbol;Acc:23030]	124359		Hs.60257	FALSE	TRUE	FALSE
ENSG00000186567	CEACAM19	carcinoembryonic antigen-related cell adhesion molecule 19 [Source:HGNC Symbol;Acc:31951]	56971	AAP70002	Hs.740232	FALSE	TRUE	FALSE
ENSG00000245848	CEBPA	CCAAT/enhancer binding protein (C/EBP), alpha [Source:HGNC Symbol;Acc:1833]	1050	AAH63874	Hs.76171	TRUE	TRUE	TRUE
ENSG00000172216	CEBPB	CCAAT/enhancer binding protein (C/EBP), beta [Source:HGNC Symbol;Acc:1834]	1051	AAH05132	Hs.719041	FALSE	TRUE	FALSE
ENSG00000153879	CEBPG	CCAAT/enhancer binding protein (C/EBP), gamma [Source:HGNC Symbol;Acc:1837]	1054	AAC50201	Hs.732150	TRUE	TRUE	FALSE
ENSG00000149187	CELF1	CUGBP, Elav-like family member 1 [Source:HGNC Symbol;Acc:2549]	10658		Hs.715087	FALSE	TRUE	FALSE
ENSG00000048740	CELF2	CUGBP, Elav-like family member 2 [Source:HGNC Symbol;Acc:2550]	10659	BAG61812	Hs.620907	TRUE	TRUE	FALSE
ENSG00000140488	CELF6	CUGBP, Elav-like family member 6 [Source:HGNC Symbol;Acc:14059]	60677		Hs.348342	FALSE	TRUE	FALSE
ENSG00000143126	CELSR2	cadherin, EGF LAG seven-pass G-type receptor 2 [Source:HGNC Symbol;Acc:3231]	1952	AAG00080	Hs.622491	FALSE	TRUE	FALSE
ENSG00000115163	CENPA	centromere protein A [Source:HGNC Symbol;Acc:1851]	1058			FALSE	TRUE	FALSE
ENSG00000177946	CENPBD1	CENPB DNA-binding domains containing 1 [Source:HGNC Symbol;Acc:28272]	92806	BAG37748	Hs.513832	TRUE	TRUE	FALSE
ENSG00000138778	CENPE	centromere protein E, 312kDa [Source:HGNC Symbol;Acc:1856]	1062		Hs.75573	TRUE	TRUE	FALSE
ENSG00000117724	CENPF	centromere protein F, 350/400kDa [Source:HGNC Symbol;Acc:1857]	1063	AAA82889	Hs.695109	TRUE	TRUE	FALSE
ENSG00000151849	CENPJ	centromere protein J [Source:HGNC Symbol;Acc:17272]	55835	CAI46195	Hs.607804	TRUE	TRUE	FALSE
ENSG00000123219	CENPK	centromere protein K [Source:HGNC Symbol;Acc:29479]	64105		Hs.663542	FALSE	TRUE	FALSE
ENSG00000120334	CENPL	centromere protein L [Source:HGNC Symbol;Acc:17879]	91687	BAB70968	Hs.720473	FALSE	TRUE	FALSE
ENSG00000166451	CENPN	centromere protein N [Source:HGNC Symbol;Acc:30873]	55839		Hs.726537	TRUE	TRUE	FALSE
ENSG00000138092	CENPO	centromere protein O [Source:HGNC Symbol;Acc:28152]	79172	BAB55414	Hs.732476	FALSE	TRUE	FALSE
ENSG00000188312	CENPP	centromere protein P [Source:HGNC Symbol;Acc:32933]	401541		Hs.713775	FALSE	TRUE	FALSE
ENSG00000031691	CENPQ	centromere protein Q [Source:HGNC Symbol;Acc:21347]	55166	BAA91672	Hs.88663	FALSE	TRUE	FALSE
ENSG00000151725	CENPU	centromere protein U [Source:HGNC Symbol;Acc:21348]	79682	ABI49142	Hs.575032	TRUE	TRUE	FALSE
ENSG00000166582	CENPV	centromere protein V [Source:HGNC Symbol;Acc:29920]	201161		Hs.677906	FALSE	TRUE	FALSE
ENSG00000203760	CENPW	centromere protein W [Source:HGNC Symbol;Acc:21488]	387103	AAW82474		FALSE	TRUE	FALSE
ENSG00000168944	CEP120	centrosomal protein 120kDa [Source:HGNC Symbol;Acc:26690]	153241		Hs.640322	FALSE	TRUE	FALSE
ENSG00000100629	CEP128	centrosomal protein 128kDa [Source:HGNC Symbol;Acc:20359]	145508	AAF09033	Hs.738661	FALSE	TRUE	FALSE
ENSG00000174799	CEP135	centrosomal protein 135kDa [Source:HGNC Symbol;Acc:29086]	9662	AAH12003	Hs.743138	FALSE	TRUE	FALSE
ENSG00000143702	CEP170	centrosomal protein 170kDa [Source:HGNC Symbol;Acc:28920]	9859		Hs.733787	TRUE	TRUE	FALSE
ENSG00000154608	CEP170P1	centrosomal protein 170kDa pseudogene 1 [Source:HGNC Symbol;Acc:28364]	645455		Hs.408293	FALSE	TRUE	FALSE
ENSG00000174007	CEP19	centrosomal protein 19kDa [Source:HGNC Symbol;Acc:28209]	84984		Hs.642473	FALSE	TRUE	FALSE
ENSG00000101639	CEP192	centrosomal protein 192kDa [Source:HGNC Symbol;Acc:25515]	55125	CAB66752		TRUE	TRUE	FALSE
ENSG00000106477	CEP41	centrosomal protein 41kDa [Source:HGNC Symbol;Acc:12370]	95681		Hs.733146	FALSE	TRUE	FALSE
ENSG00000164118	CEP44	centrosomal protein 44kDa [Source:HGNC Symbol;Acc:29356]	80817		Hs.609406	TRUE	TRUE	FALSE
ENSG00000138180	CEP55	centrosomal protein 55kDa [Source:HGNC Symbol;Acc:1161]	55165		Hs.14559	FALSE	TRUE	FALSE
ENSG00000114107	CEP70	centrosomal protein 70kDa [Source:HGNC Symbol;Acc:29972]	80321		Hs.701136	FALSE	TRUE	FALSE
ENSG00000112877	CEP72	centrosomal protein 72kDa [Source:HGNC Symbol;Acc:25547]	55722	BAA96043	Hs.591741	FALSE	TRUE	FALSE
ENSG00000101624	CEP76	centrosomal protein 76kDa [Source:HGNC Symbol;Acc:25727]	79959	BAG60493	Hs.745229	FALSE	TRUE	FALSE
ENSG00000148019	CEP78	centrosomal protein 78kDa [Source:HGNC Symbol;Acc:25740]	84131		Hs.733800	FALSE	TRUE	FALSE
ENSG00000130695	CEP85	centrosomal protein 85kDa [Source:HGNC Symbol;Acc:25309]	64793		Hs.630216	TRUE	TRUE	FALSE
ENSG00000172292	CERS6	ceramide synthase 6 [Source:HGNC Symbol;Acc:23826]	253782	BAD18757	Hs.743222	TRUE	TRUE	FALSE
ENSG00000172831	CES2	carboxylesterase 2 [Source:HGNC Symbol;Acc:1864]	8824		Hs.706454	FALSE	TRUE	FALSE
ENSG00000172828	CES3	carboxylesterase 3 [Source:HGNC Symbol;Acc:1865]	23491		Hs.268700	TRUE	FALSE	FALSE
ENSG00000147400	CETN2	centrin, EF-hand protein, 2 [Source:HGNC Symbol;Acc:1867]	1069	CAA51467	Hs.734781	TRUE	FALSE	FALSE
ENSG00000153140	CETN3	centrin, EF-hand protein, 3 [Source:HGNC Symbol;Acc:1868]	1070		Hs.128073	TRUE	TRUE	FALSE
ENSG00000243649	CFB	complement factor B [Source:HGNC Symbol;Acc:1037]	629	BAG64956	Hs.69771	TRUE	TRUE	FALSE
ENSG00000244255	CFB	Complement factor B; Uncharacterized protein; cDNA FLJ55673, highly similar to Complement factor B [Source:UniProtKB/TrEMBL;Acc:B4E1Z4]				TRUE	TRUE	FALSE
ENSG00000172757	CFL1	cofilin 1 (non-muscle) [Source:HGNC Symbol;Acc:1874]	1072		Hs.738283	TRUE	FALSE	FALSE
ENSG00000165410	CFL2	cofilin 2 (muscle) [Source:HGNC Symbol;Acc:1875]	1073		Hs.180141	TRUE	TRUE	FALSE
ENSG00000003402	CFLAR	CASP8 and FADD-like apoptosis regulator [Source:HGNC Symbol;Acc:1876]	8837	EAW70239	Hs.739737	TRUE	TRUE	FALSE
ENSG00000163320	CGGBP1	CGG triplet repeat binding protein 1 [Source:HGNC Symbol;Acc:1888]	8545		Hs.622366	TRUE	TRUE	FALSE
ENSG00000143375	CGN	cingulin [Source:HGNC Symbol;Acc:17429]	57530	AAF74498	Hs.705768	FALSE	TRUE	FALSE
ENSG00000128849	CGNL1	cingulin-like 1 [Source:HGNC Symbol;Acc:25931]	84952	AAT37906	Hs.148989	FALSE	TRUE	FALSE
ENSG00000138135	CH25H	cholesterol 25-hydroxylase [Source:HGNC Symbol;Acc:1907]	9023	AAC97481	Hs.47357	TRUE	TRUE	FALSE
ENSG00000143942	CHAC2	ChaC, cation transport regulator homolog 2 (E. coli) [Source:HGNC Symbol;Acc:32363]	494143	AAY24351		FALSE	TRUE	FALSE
ENSG00000136457	CHAD	chondroadherin [Source:HGNC Symbol;Acc:1909]	1101	AAC13410	Hs.97220	TRUE	FALSE	FALSE
ENSG00000159259	CHAF1B	chromatin assembly factor 1, subunit B (p60) [Source:HGNC Symbol;Acc:1911]	8208	AAA76737	Hs.75238	FALSE	TRUE	FALSE
ENSG00000163528	CHCHD4	coiled-coil-helix-coiled-coil-helix domain containing 4 [Source:HGNC Symbol;Acc:26467]	131474		Hs.629024	TRUE	FALSE	FALSE
ENSG00000159685	CHCHD6	coiled-coil-helix-coiled-coil-helix domain containing 6 [Source:HGNC Symbol;Acc:28184]	84303			FALSE	TRUE	FALSE
ENSG00000170791	CHCHD7	coiled-coil-helix-coiled-coil-helix domain containing 7 [Source:HGNC Symbol;Acc:28314]	79145		Hs.436913	TRUE	TRUE	FALSE
ENSG00000131778	CHD1L	chromodomain helicase DNA binding protein 1-like [Source:HGNC Symbol;Acc:1916]	9557		Hs.609756	FALSE	TRUE	FALSE
ENSG00000111642	CHD4	chromodomain helicase DNA binding protein 4 [Source:HGNC Symbol;Acc:1919]	1108	AAH14964	Hs.162233	TRUE	FALSE	FALSE
ENSG00000171316	CHD7	chromodomain helicase DNA binding protein 7 [Source:HGNC Symbol;Acc:20626]	55636		Hs.733236	FALSE	TRUE	FALSE
ENSG00000100888	CHD8	chromodomain helicase DNA binding protein 8 [Source:HGNC Symbol;Acc:20153]	57680		Hs.718220	FALSE	TRUE	FALSE
ENSG00000016391	CHDH	choline dehydrogenase [Source:HGNC Symbol;Acc:24288]	55349		Hs.741499	FALSE	TRUE	FALSE
ENSG00000149554	CHEK1	checkpoint kinase 1 [Source:HGNC Symbol;Acc:1925]	1111	AAC51736	Hs.24529	FALSE	TRUE	FALSE
ENSG00000072609	CHFR	checkpoint with forkhead and ring finger domains, E3 ubiquitin protein ligase [Source:HGNC Symbol;Acc:20455]	55743	AAF91084	Hs.720197	TRUE	FALSE	FALSE
ENSG00000177830	CHID1	chitinase domain containing 1 [Source:HGNC Symbol;Acc:28474]	66005	CAF32458	Hs.144468	FALSE	FALSE	TRUE
ENSG00000110721	CHKA	choline kinase alpha [Source:HGNC Symbol;Acc:1937]	1119			FALSE	TRUE	FALSE
ENSG00000134121	CHL1	cell adhesion molecule L1-like [Source:HGNC Symbol;Acc:1939]	10752		Hs.731409	TRUE	FALSE	FALSE
ENSG00000131165	CHMP1A	charged multivesicular body protein 1A [Source:HGNC Symbol;Acc:8740]	5119			FALSE	TRUE	FALSE
ENSG00000255112	CHMP1B	charged multivesicular body protein 1B [Source:HGNC Symbol;Acc:24287]	57132	BAG36769	Hs.656244	TRUE	TRUE	FALSE
ENSG00000101421	CHMP4B	charged multivesicular body protein 4B [Source:HGNC Symbol;Acc:16171]	128866	BAC79375		FALSE	TRUE	FALSE
ENSG00000164695	CHMP4C	charged multivesicular body protein 4C [Source:HGNC Symbol;Acc:30599]	92421	BAC87888	Hs.183861	FALSE	TRUE	FALSE
ENSG00000086065	CHMP5	charged multivesicular body protein 5 [Source:HGNC Symbol;Acc:26942]	51510	AAD27743	Hs.635313	TRUE	TRUE	FALSE
ENSG00000128656	CHN1	chimerin 1 [Source:HGNC Symbol;Acc:1943]	1123		Hs.745251	FALSE	TRUE	FALSE
ENSG00000106069	CHN2	chimerin 2 [Source:HGNC Symbol;Acc:1944]	1124	BAH11655	Hs.734596	TRUE	TRUE	FALSE
ENSG00000154645	CHODL	chondrolectin [Source:HGNC Symbol;Acc:17807]	140578	AAL05981	Hs.283725	TRUE	FALSE	FALSE
ENSG00000090539	CHRD	chordin [Source:HGNC Symbol;Acc:1949]	8646	BAH13240	Hs.166186	FALSE	TRUE	FALSE
ENSG00000101938	CHRDL1	chordin-like 1 [Source:HGNC Symbol;Acc:29861]	91851		Hs.496587	TRUE	TRUE	FALSE
ENSG00000054938	CHRDL2	chordin-like 2 [Source:HGNC Symbol;Acc:24168]	25884	AAQ19180	Hs.432379	TRUE	FALSE	FALSE
ENSG00000133019	CHRM3	cholinergic receptor, muscarinic 3 [Source:HGNC Symbol;Acc:1952]	1131	AAM63959	Hs.680669	FALSE	TRUE	FALSE
ENSG00000169684	CHRNA5	cholinergic receptor, nicotinic, alpha 5 (neuronal) [Source:HGNC Symbol;Acc:1959]	1138		Hs.1614	FALSE	TRUE	FALSE
ENSG00000175264	CHST1	carbohydrate (keratan sulfate Gal-6) sulfotransferase 1 [Source:HGNC Symbol;Acc:1969]	8534	BAA24840	Hs.665978	FALSE	TRUE	FALSE
ENSG00000136213	CHST12	carbohydrate (chondroitin 4) sulfotransferase 12 [Source:HGNC Symbol;Acc:17423]	55501		Hs.744987	TRUE	FALSE	FALSE
ENSG00000180767	CHST13	carbohydrate (chondroitin 4) sulfotransferase 13 [Source:HGNC Symbol;Acc:21755]	166012	AAH47236	Hs.733924	FALSE	TRUE	FALSE
ENSG00000182022	CHST15	carbohydrate (N-acetylgalactosamine 4-sulfate 6-O) sulfotransferase 15 [Source:HGNC Symbol;Acc:18137]	51363	AAC71691	Hs.711426	TRUE	TRUE	FALSE
ENSG00000183196	CHST6	carbohydrate (N-acetylglucosamine 6-O) sulfotransferase 6 [Source:HGNC Symbol;Acc:6938]	4166	AAG26325	Hs.655622	FALSE	TRUE	FALSE
ENSG00000124302	CHST8	carbohydrate (N-acetylgalactosamine 4-0) sulfotransferase 8 [Source:HGNC Symbol;Acc:15993]	64377	AAG39444	Hs.165724	TRUE	TRUE	FALSE
ENSG00000154080	CHST9	carbohydrate (N-acetylgalactosamine 4-0) sulfotransferase 9 [Source:HGNC Symbol;Acc:19898]	83539	AAK01862	Hs.725825	TRUE	FALSE	FALSE
ENSG00000131873	CHSY1	chondroitin sulfate synthase 1 [Source:HGNC Symbol;Acc:17198]	22856	BAB64936	Hs.734921	TRUE	TRUE	FALSE
ENSG00000127586	CHTF18	CTF18, chromosome transmission fidelity factor 18 homolog (S. cerevisiae) [Source:HGNC Symbol;Acc:18435]	63922		Hs.153850	TRUE	FALSE	FALSE
ENSG00000185043	CIB1	calcium and integrin binding 1 (calmyrin) [Source:HGNC Symbol;Acc:16920]	10519	AAB39758		TRUE	FALSE	FALSE
ENSG00000136425	CIB2	calcium and integrin binding family member 2 [Source:HGNC Symbol;Acc:24579]	10518		Hs.129867	FALSE	TRUE	FALSE
ENSG00000079432	CIC	capicua transcriptional repressor [Source:HGNC Symbol;Acc:14214]	23152	AAK73515	Hs.388236	TRUE	FALSE	FALSE
ENSG00000100865	CINP	cyclin-dependent kinase 2 interacting protein [Source:HGNC Symbol;Acc:23789]	51550		Hs.736782	FALSE	TRUE	FALSE
ENSG00000198894	CIPC	CLOCK-interacting pacemaker [Source:HGNC Symbol;Acc:20365]	85457		Hs.722735	FALSE	TRUE	FALSE
ENSG00000099622	CIRBP	cold inducible RNA binding protein [Source:HGNC Symbol;Acc:1982]	1153	BAG52929	Hs.722274	TRUE	TRUE	FALSE
ENSG00000122873	CISD1	CDGSH iron sulfur domain 1 [Source:HGNC Symbol;Acc:30880]	55847	AAY32336	Hs.738144	FALSE	TRUE	FALSE
ENSG00000164442	CITED2	Cbp/p300-interacting transactivator, with Glu/Asp-rich carboxy-terminal domain, 2 [Source:HGNC Symbol;Acc:1987]	10370	ADL14510	Hs.726131	TRUE	TRUE	FALSE
ENSG00000136108	CKAP2	cytoskeleton associated protein 2 [Source:HGNC Symbol;Acc:1990]	26586	CAC17466	Hs.444028	TRUE	TRUE	FALSE
ENSG00000136026	CKAP4	cytoskeleton-associated protein 4 [Source:HGNC Symbol;Acc:16991]	10970		Hs.74368	TRUE	TRUE	FALSE
ENSG00000175216	CKAP5	cytoskeleton associated protein 5 [Source:HGNC Symbol;Acc:28959]	9793		Hs.737795	TRUE	TRUE	FALSE
ENSG00000166165	CKB	creatine kinase, brain [Source:HGNC Symbol;Acc:1991]	1152			TRUE	TRUE	FALSE
ENSG00000217555	CKLF	chemokine-like factor [Source:HGNC Symbol;Acc:13253]	51192	AAH91478		TRUE	TRUE	FALSE
ENSG00000254788	CKLF-CMTM1	CKLF-CMTM1 readthrough [Source:HGNC Symbol;Acc:39977]	100529251			TRUE	FALSE	FALSE
ENSG00000123975	CKS2	CDC28 protein kinase regulatory subunit 2 [Source:HGNC Symbol;Acc:2000]	1164	CAA38703		TRUE	TRUE	FALSE
ENSG00000121940	CLCC1	chloride channel CLIC-like 1 [Source:HGNC Symbol;Acc:29675]	23155		Hs.658489	FALSE	TRUE	FALSE
ENSG00000073464	CLCN4	chloride channel, voltage-sensitive 4 [Source:HGNC Symbol;Acc:2022]	1183	EAW98777	Hs.495674	FALSE	TRUE	FALSE
ENSG00000163347	CLDN1	claudin 1 [Source:HGNC Symbol;Acc:2032]	9076	ABQ42705	Hs.439060	TRUE	TRUE	FALSE
ENSG00000013297	CLDN11	claudin 11 [Source:HGNC Symbol;Acc:8514]	5010	BAG57443	Hs.664081	FALSE	TRUE	FALSE
ENSG00000159261	CLDN14	claudin 14 [Source:HGNC Symbol;Acc:2035]	23562	CAA10669	Hs.741857	FALSE	TRUE	FALSE
ENSG00000253958	CLDN23	claudin 23 [Source:HGNC Symbol;Acc:17591]	137075	AAI25149	Hs.183617	TRUE	TRUE	FALSE
ENSG00000165215	CLDN3	claudin 3 [Source:HGNC Symbol;Acc:2045]	1365	AAS07555	Hs.647023	FALSE	TRUE	FALSE
ENSG00000184113	CLDN5	claudin 5 [Source:HGNC Symbol;Acc:2047]	7122	EAX03034	Hs.505337	FALSE	TRUE	FALSE
ENSG00000181885	CLDN7	claudin 7 [Source:HGNC Symbol;Acc:2049]	1366		Hs.733833	FALSE	TRUE	FALSE
ENSG00000156284	CLDN8	claudin 8 [Source:HGNC Symbol;Acc:2050]	9073	CAB60615	Hs.623029	FALSE	TRUE	FALSE
ENSG00000080822	CLDND1	claudin domain containing 1 [Source:HGNC Symbol;Acc:1322]	56650	CAB89684	Hs.736136	FALSE	TRUE	FALSE
ENSG00000176435	CLEC14A	C-type lectin domain family 14, member A [Source:HGNC Symbol;Acc:19832]	161198	AAS77882	Hs.525307	FALSE	TRUE	FALSE
ENSG00000163815	CLEC3B	C-type lectin domain family 3, member B [Source:HGNC Symbol;Acc:11891]	7123			TRUE	TRUE	FALSE
ENSG00000153132	CLGN	calmegin [Source:HGNC Symbol;Acc:2060]	1047		Hs.86368	FALSE	TRUE	FALSE
ENSG00000162994	CLHC1	clathrin heavy chain linker domain containing 1 [Source:HGNC Symbol;Acc:26453]	130162	EAX00113	Hs.347014	FALSE	TRUE	FALSE
ENSG00000169504	CLIC4	chloride intracellular channel 4 [Source:HGNC Symbol;Acc:13518]	25932	BAG62986	Hs.611641	TRUE	TRUE	FALSE
ENSG00000113282	CLINT1	clathrin interactor 1 [Source:HGNC Symbol;Acc:23186]	9685		Hs.721175	TRUE	TRUE	FALSE
ENSG00000130779	CLIP1	CAP-GLY domain containing linker protein 1 [Source:HGNC Symbol;Acc:10461]	6249	AAH47895	Hs.699886	FALSE	TRUE	FALSE
ENSG00000106665	CLIP2	CAP-GLY domain containing linker protein 2 [Source:HGNC Symbol;Acc:2586]	7461		Hs.647018	FALSE	TRUE	FALSE
ENSG00000115295	CLIP4	CAP-GLY domain containing linker protein family, member 4 [Source:HGNC Symbol;Acc:26108]	79745	BAF84284	Hs.697432	FALSE	TRUE	FALSE
ENSG00000013441	CLK1	CDC-like kinase 1 [Source:HGNC Symbol;Acc:2068]	1195		Hs.624435	FALSE	TRUE	FALSE
ENSG00000113240	CLK4	CDC-like kinase 4 [Source:HGNC Symbol;Acc:13659]	57396	AAH65732	Hs.629830	TRUE	FALSE	FALSE
ENSG00000165959	CLMN	calmin (calponin-like, transmembrane) [Source:HGNC Symbol;Acc:19972]	79789		Hs.734732	TRUE	TRUE	FALSE
ENSG00000166250	CLMP	CXADR-like membrane protein [Source:HGNC Symbol;Acc:24039]	79827	AAP88386	Hs.591949	FALSE	TRUE	FALSE
ENSG00000182372	CLN8	ceroid-lipofuscinosis, neuronal 8 (epilepsy, progressive with mental retardation) [Source:HGNC Symbol;Acc:2079]	2055	AAF13115	Hs.127675	TRUE	TRUE	FALSE
ENSG00000134852	CLOCK	clock circadian regulator [Source:HGNC Symbol;Acc:2082]	9575		Hs.727767	TRUE	TRUE	FALSE
ENSG00000162129	CLPB	ClpB caseinolytic peptidase B homolog (E. coli) [Source:HGNC Symbol;Acc:30664]	81570	AAH06257		FALSE	TRUE	FALSE
ENSG00000104853	CLPTM1	cleft lip and palate associated transmembrane protein 1 [Source:HGNC Symbol;Acc:2087]	1209		Hs.444441	FALSE	TRUE	FALSE
ENSG00000166855	CLPX	caseinolytic mitochondrial matrix peptidase chaperone subunit [Source:HGNC Symbol;Acc:2088]	10845		Hs.609186	TRUE	TRUE	FALSE
ENSG00000158258	CLSTN2	calsyntenin 2 [Source:HGNC Symbol;Acc:17448]	64084	BAG53289	Hs.731956	FALSE	TRUE	FALSE
ENSG00000122705	CLTA	clathrin, light chain A [Source:HGNC Symbol;Acc:2090]	1211		Hs.735741	FALSE	TRUE	FALSE
ENSG00000175416	CLTB	clathrin, light chain B [Source:HGNC Symbol;Acc:2091]	1212	BAG61971	Hs.738395	FALSE	TRUE	FALSE
ENSG00000141367	CLTC	clathrin, heavy chain (Hc) [Source:HGNC Symbol;Acc:2092]	1213		Hs.491351	TRUE	FALSE	FALSE
ENSG00000070371	CLTCL1	clathrin, heavy chain-like 1 [Source:HGNC Symbol;Acc:2093]	8218		Hs.740118	TRUE	FALSE	FALSE
ENSG00000120885	CLU	clusterin [Source:HGNC Symbol;Acc:2095]	1191		Hs.619313	FALSE	TRUE	FALSE
ENSG00000103351	CLUAP1	clusterin associated protein 1 [Source:HGNC Symbol;Acc:19009]	23059	EAW85352	Hs.742198	FALSE	TRUE	FALSE
ENSG00000132361	CLUH	clustered mitochondria (cluA/CLU1) homolog [Source:HGNC Symbol;Acc:29094]	23277		Hs.22616	TRUE	FALSE	FALSE
ENSG00000103121	CMC2	C-x(9)-C motif containing 2 [Source:HGNC Symbol;Acc:24447]	56942	EAW95558	Hs.618093	TRUE	TRUE	FALSE
ENSG00000182712	CMC4	C-x(9)-C motif containing 4 [Source:HGNC Symbol;Acc:35428]	100272147	CAA80829		FALSE	TRUE	FALSE
ENSG00000153815	CMIP	c-Maf inducing protein [Source:HGNC Symbol;Acc:24319]	80790	AAO17720	Hs.745378	FALSE	FALSE	TRUE
ENSG00000134326	CMPK2	cytidine monophosphate (UMP-CMP) kinase 2, mitochondrial [Source:HGNC Symbol;Acc:27015]	129607	AFJ19138	Hs.7155	TRUE	TRUE	FALSE
ENSG00000184220	CMSS1	cms1 ribosomal small subunit homolog (yeast) [Source:HGNC Symbol;Acc:28666]	84319		Hs.729147	FALSE	TRUE	FALSE
ENSG00000140931	CMTM3	CKLF-like MARVEL transmembrane domain containing 3 [Source:HGNC Symbol;Acc:19174]	123920	BAG52060	Hs.736516	FALSE	TRUE	FALSE
ENSG00000183723	CMTM4	CKLF-like MARVEL transmembrane domain containing 4 [Source:HGNC Symbol;Acc:19175]	146223		Hs.715889	TRUE	TRUE	FALSE
ENSG00000153551	CMTM7	CKLF-like MARVEL transmembrane domain containing 7 [Source:HGNC Symbol;Acc:19178]	112616			TRUE	TRUE	FALSE
ENSG00000170293	CMTM8	CKLF-like MARVEL transmembrane domain containing 8 [Source:HGNC Symbol;Acc:19179]	152189	AAN73034	Hs.154986	TRUE	TRUE	FALSE
ENSG00000137200	CMTR1	cap methyltransferase 1 [Source:HGNC Symbol;Acc:21077]	23070	BAA07893		TRUE	TRUE	FALSE
ENSG00000169714	CNBP	CCHC-type zinc finger, nucleic acid binding protein [Source:HGNC Symbol;Acc:13164]	7555		Hs.705892	FALSE	TRUE	FALSE
ENSG00000100528	CNIH1	cornichon family AMPA receptor auxiliary protein 1 [Source:HGNC Symbol;Acc:19431]	10175	EAW80637	Hs.744167	TRUE	TRUE	FALSE
ENSG00000174871	CNIH2	cornichon family AMPA receptor auxiliary protein 2 [Source:HGNC Symbol;Acc:28744]	254263	AAH47953	Hs.437072	TRUE	TRUE	FALSE
ENSG00000143786	CNIH3	cornichon family AMPA receptor auxiliary protein 3 [Source:HGNC Symbol;Acc:26802]	149111	BAC04760	Hs.731723	TRUE	TRUE	FALSE
ENSG00000143771	CNIH4	cornichon family AMPA receptor auxiliary protein 4 [Source:HGNC Symbol;Acc:25013]	29097		Hs.736661	TRUE	TRUE	FALSE
ENSG00000153721	CNKSR3	CNKSR family member 3 [Source:HGNC Symbol;Acc:23034]	154043		Hs.621328	TRUE	TRUE	FALSE
ENSG00000158158	CNNM4	cyclin M4 [Source:HGNC Symbol;Acc:105]	26504	BAH11626	Hs.175043	FALSE	TRUE	FALSE
ENSG00000138767	CNOT6L	CCR4-NOT transcription complex, subunit 6-like [Source:HGNC Symbol;Acc:18042]	246175		Hs.714958	FALSE	TRUE	FALSE
ENSG00000198791	CNOT7	CCR4-NOT transcription complex, subunit 7 [Source:HGNC Symbol;Acc:14101]	29883		Hs.711543	TRUE	TRUE	FALSE
ENSG00000155508	CNOT8	CCR4-NOT transcription complex, subunit 8 [Source:HGNC Symbol;Acc:9207]	9337	BAH14047	Hs.740031	TRUE	TRUE	FALSE
ENSG00000173786	CNP	2',3'-cyclic nucleotide 3' phosphodiesterase [Source:HGNC Symbol;Acc:2158]	1267		Hs.273621	TRUE	TRUE	FALSE
ENSG00000260283	CNP	2',3'-cyclic nucleotide 3' phosphodiesterase [Source:HGNC Symbol;Acc:2158]	1267		Hs.273621	TRUE	FALSE	FALSE
ENSG00000115649	CNPPD1	cyclin Pas1/PHO80 domain containing 1 [Source:HGNC Symbol;Acc:25220]	27013		Hs.742754	TRUE	FALSE	FALSE
ENSG00000137161	CNPY3	canopy FGF signaling regulator 3 [Source:HGNC Symbol;Acc:11968]	10695	AAQ89319		TRUE	TRUE	FALSE
ENSG00000118432	CNR1	cannabinoid receptor 1 (brain) [Source:HGNC Symbol;Acc:2159]	1268		Hs.75110	FALSE	TRUE	FALSE
ENSG00000105219	CNTD2	cyclin N-terminal domain containing 2 [Source:HGNC Symbol;Acc:25805]	79935	BAB14529	Hs.674914	FALSE	TRUE	FALSE
ENSG00000122756	CNTFR	ciliary neurotrophic factor receptor [Source:HGNC Symbol;Acc:2170]	1271			FALSE	TRUE	FALSE
ENSG00000044459	CNTLN	centlein, centrosomal protein [Source:HGNC Symbol;Acc:23432]	54875		Hs.435381	FALSE	TRUE	FALSE
ENSG00000144619	CNTN4	contactin 4 [Source:HGNC Symbol;Acc:2174]	152330	EAW63877	Hs.730404	FALSE	TRUE	FALSE
ENSG00000149972	CNTN5	contactin 5 [Source:HGNC Symbol;Acc:2175]	53942		Hs.657881	FALSE	TRUE	FALSE
ENSG00000108797	CNTNAP1	contactin associated protein 1 [Source:HGNC Symbol;Acc:8011]	8506		Hs.408730	FALSE	TRUE	FALSE
ENSG00000174469	CNTNAP2	contactin associated protein-like 2 [Source:HGNC Symbol;Acc:13830]	26047	BAH11672	Hs.655684	FALSE	TRUE	FALSE
ENSG00000106714	CNTNAP3	contactin associated protein-like 3 [Source:HGNC Symbol;Acc:13834]	79937		Hs.632661	FALSE	TRUE	FALSE
ENSG00000154529	CNTNAP3B	contactin associated protein-like 3B [Source:HGNC Symbol;Acc:32035]	79937		Hs.730032	FALSE	TRUE	FALSE
ENSG00000155052	CNTNAP5	contactin associated protein-like 5 [Source:HGNC Symbol;Acc:18748]	129684	BAB83897	Hs.660653	TRUE	FALSE	FALSE
ENSG00000119397	CNTRL	centriolin [Source:HGNC Symbol;Acc:1858]	11064	AAC32373	Hs.653263	FALSE	TRUE	FALSE
ENSG00000106603	COA1	cytochrome c oxidase assembly factor 1 homolog (S. cerevisiae) [Source:HGNC Symbol;Acc:21868]	55744		Hs.733841	TRUE	TRUE	FALSE
ENSG00000183513	COA5	cytochrome c oxidase assembly factor 5 [Source:HGNC Symbol;Acc:33848]	493753		Hs.630819	TRUE	TRUE	FALSE
ENSG00000068120	COASY	CoA synthase [Source:HGNC Symbol;Acc:29932]	80347	AAL50813	Hs.296422	TRUE	FALSE	FALSE
ENSG00000106078	COBL	cordon-bleu WH2 repeat protein [Source:HGNC Symbol;Acc:22199]	23242	BAA31608	Hs.669626	FALSE	TRUE	FALSE
ENSG00000082438	COBLL1	cordon-bleu WH2 repeat protein-like 1 [Source:HGNC Symbol;Acc:23571]	22837		Hs.744314	TRUE	TRUE	FALSE
ENSG00000100473	COCH	cochlin [Source:HGNC Symbol;Acc:2180]	1690	AAH07230	Hs.21016	FALSE	TRUE	FALSE
ENSG00000135775	COG2	component of oligomeric golgi complex 2 [Source:HGNC Symbol;Acc:6546]	22796	BAH13668	Hs.719359	TRUE	FALSE	FALSE
ENSG00000111799	COL12A1	collagen, type XII, alpha 1 [Source:HGNC Symbol;Acc:2188]	1303	AAC51244	Hs.101302	TRUE	TRUE	FALSE
ENSG00000197467	COL13A1	collagen, type XIII, alpha 1 [Source:HGNC Symbol;Acc:2190]	1305	EAW54354	Hs.695934	FALSE	TRUE	FALSE
ENSG00000187955	COL14A1	collagen, type XIV, alpha 1 [Source:HGNC Symbol;Acc:2191]	7373		Hs.745509	FALSE	TRUE	FALSE
ENSG00000204291	COL15A1	collagen, type XV, alpha 1 [Source:HGNC Symbol;Acc:2192]	1306	AAA58429	Hs.733201	FALSE	TRUE	FALSE
ENSG00000182871	COL18A1	collagen, type XVIII, alpha 1 [Source:HGNC Symbol;Acc:2195]	80781		Hs.517356	FALSE	TRUE	FALSE
ENSG00000050767	COL23A1	collagen, type XXIII, alpha 1 [Source:HGNC Symbol;Acc:22990]	91522	AAO18361	Hs.660026	TRUE	TRUE	FALSE
ENSG00000171502	COL24A1	collagen, type XXIV, alpha 1 [Source:HGNC Symbol;Acc:20821]	255631		Hs.659516	FALSE	TRUE	FALSE
ENSG00000187498	COL4A1	collagen, type IV, alpha 1 [Source:HGNC Symbol;Acc:2202]	1282		Hs.708294	FALSE	TRUE	FALSE
ENSG00000134871	COL4A2	collagen, type IV, alpha 2 [Source:HGNC Symbol;Acc:2203]	1284	CAI17005	Hs.508716	TRUE	TRUE	FALSE
ENSG00000169031	COL4A3	collagen, type IV, alpha 3 (Goodpasture antigen) [Source:HGNC Symbol;Acc:2204]	1285		Hs.570065	FALSE	TRUE	FALSE
ENSG00000142156	COL6A1	collagen, type VI, alpha 1 [Source:HGNC Symbol;Acc:2211]	1291	AAH32821	Hs.474053	FALSE	TRUE	FALSE
ENSG00000142173	COL6A2	collagen, type VI, alpha 2 [Source:HGNC Symbol;Acc:2212]	1292		Hs.420269	FALSE	TRUE	FALSE
ENSG00000171812	COL8A2	collagen, type VIII, alpha 2 [Source:HGNC Symbol;Acc:2216]	1296	AGN55426	Hs.353001	FALSE	TRUE	FALSE
ENSG00000049089	COL9A2	collagen, type IX, alpha 2 [Source:HGNC Symbol;Acc:2218]	1298		Hs.418012	FALSE	TRUE	FALSE
ENSG00000158270	COLEC12	collectin sub-family member 12 [Source:HGNC Symbol;Acc:16016]	81035	BAB39147	Hs.620841	TRUE	TRUE	FALSE
ENSG00000198756	COLGALT2	collagen beta(1-O)galactosyltransferase 2 [Source:HGNC Symbol;Acc:16790]	23127	BAG53004	Hs.708801	FALSE	TRUE	FALSE
ENSG00000173163	COMMD1	copper metabolism (Murr1) domain containing 1 [Source:HGNC Symbol;Acc:23024]	150684	BAG57515		TRUE	FALSE	FALSE
ENSG00000114744	COMMD2	COMM domain containing 2 [Source:HGNC Symbol;Acc:24993]	51122		Hs.718205	TRUE	FALSE	FALSE
ENSG00000148444	COMMD3	COMM domain containing 3 [Source:HGNC Symbol;Acc:23332]	23412		Hs.534398	TRUE	FALSE	FALSE
ENSG00000269897	COMMD3-BMI1	COMMD3-BMI1 readthrough [Source:HGNC Symbol;Acc:48326]	648	AAA19873		FALSE	TRUE	FALSE
ENSG00000170619	COMMD5	COMM domain containing 5 [Source:HGNC Symbol;Acc:17902]	28991	AAG09915	Hs.631856	TRUE	FALSE	FALSE
ENSG00000188243	COMMD6	COMM domain containing 6 [Source:HGNC Symbol;Acc:24015]	170622		Hs.713055	TRUE	TRUE	FALSE
ENSG00000169019	COMMD8	COMM domain containing 8 [Source:HGNC Symbol;Acc:26036]	54951	AAS22245	Hs.23956	FALSE	TRUE	FALSE
ENSG00000122218	COPA	coatomer protein complex, subunit alpha [Source:HGNC Symbol;Acc:2230]	1314	AAB70879	Hs.656374	FALSE	TRUE	FALSE
ENSG00000129083	COPB1	coatomer protein complex, subunit beta 1 [Source:HGNC Symbol;Acc:2231]	1315		Hs.733091	TRUE	FALSE	FALSE
ENSG00000141030	COPS3	COP9 signalosome subunit 3 [Source:HGNC Symbol;Acc:2239]	8533		Hs.6076	FALSE	TRUE	FALSE
ENSG00000138663	COPS4	COP9 signalosome subunit 4 [Source:HGNC Symbol;Acc:16702]	51138		Hs.684069	FALSE	TRUE	FALSE
ENSG00000168090	COPS6	COP9 signalosome subunit 6 [Source:HGNC Symbol;Acc:21749]	10980			FALSE	TRUE	FALSE
ENSG00000173085	COQ2	coenzyme Q2 4-hydroxybenzoate polyprenyltransferase [Source:HGNC Symbol;Acc:25223]	27235	CAF18241	Hs.729069	TRUE	FALSE	FALSE
ENSG00000119723	COQ6	coenzyme Q6 monooxygenase [Source:HGNC Symbol;Acc:20233]	51004	EAW81146	Hs.131555	TRUE	FALSE	FALSE
ENSG00000088682	COQ9	coenzyme Q9 [Source:HGNC Symbol;Acc:25302]	57017		Hs.513632	TRUE	FALSE	FALSE
ENSG00000102879	CORO1A	coronin, actin binding protein, 1A [Source:HGNC Symbol;Acc:2252]	11151	BAA07940		TRUE	TRUE	FALSE
ENSG00000172725	CORO1B	coronin, actin binding protein, 1B [Source:HGNC Symbol;Acc:2253]	57175		Hs.6191	TRUE	TRUE	FALSE
ENSG00000110880	CORO1C	coronin, actin binding protein, 1C [Source:HGNC Symbol;Acc:2254]	23603		Hs.715881	TRUE	FALSE	FALSE
ENSG00000106789	CORO2A	coronin, actin binding protein, 2A [Source:HGNC Symbol;Acc:2255]	7464	AAB47807	Hs.113094	TRUE	TRUE	FALSE
ENSG00000103647	CORO2B	coronin, actin binding protein, 2B [Source:HGNC Symbol;Acc:2256]	10391	BAG54076	Hs.24907	TRUE	TRUE	FALSE
ENSG00000103187	COTL1	coactosin-like 1 (Dictyostelium) [Source:HGNC Symbol;Acc:18304]	23406		Hs.289092	FALSE	TRUE	FALSE
ENSG00000166260	COX11	cytochrome c oxidase assembly homolog 11 (yeast) [Source:HGNC Symbol;Acc:2261]	1353	BAG58338	Hs.717518	FALSE	TRUE	FALSE
ENSG00000163626	COX18	COX18 cytochrome C oxidase assembly factor [Source:HGNC Symbol;Acc:26801]	285521	AAI43643	Hs.707136	FALSE	TRUE	FALSE
ENSG00000240230	COX19	cytochrome c oxidase assembly homolog 19 (S. cerevisiae) [Source:HGNC Symbol;Acc:28074]	90639	AAY35062	Hs.121593	TRUE	TRUE	FALSE
ENSG00000131143	COX4I1	cytochrome c oxidase subunit IV isoform 1 [Source:HGNC Symbol;Acc:2265]	1327	AAH47869		TRUE	FALSE	FALSE
ENSG00000131055	COX4I2	cytochrome c oxidase subunit IV isoform 2 (lung) [Source:HGNC Symbol;Acc:16232]	84701	CCF23107		TRUE	FALSE	FALSE
ENSG00000160471	COX6B2	cytochrome c oxidase subunit VIb polypeptide 2 (testis) [Source:HGNC Symbol;Acc:24380]	125965	AAN46751	Hs.736127	TRUE	TRUE	FALSE
ENSG00000161281	COX7A1	cytochrome c oxidase subunit VIIa polypeptide 1 (muscle) [Source:HGNC Symbol;Acc:2287]	1346	CCF23103		TRUE	TRUE	FALSE
ENSG00000160111	CPAMD8	C3 and PZP-like, alpha-2-macroglobulin domain containing 8 [Source:HGNC Symbol;Acc:23228]	27151		Hs.745498	FALSE	TRUE	FALSE
ENSG00000108582	CPD	carboxypeptidase D [Source:HGNC Symbol;Acc:2301]	1362		Hs.608790	TRUE	TRUE	FALSE
ENSG00000109472	CPE	carboxypeptidase E [Source:HGNC Symbol;Acc:2303]	1363	CAA35767	Hs.733246	TRUE	TRUE	FALSE
ENSG00000214575	CPEB1	cytoplasmic polyadenylation element binding protein 1 [Source:HGNC Symbol;Acc:21744]	64506		Hs.739820	TRUE	TRUE	FALSE
ENSG00000137449	CPEB2	cytoplasmic polyadenylation element binding protein 2 [Source:HGNC Symbol;Acc:21745]	132864		Hs.656937	TRUE	TRUE	FALSE
ENSG00000107864	CPEB3	cytoplasmic polyadenylation element binding protein 3 [Source:HGNC Symbol;Acc:21746]	22849	BAH13751	Hs.701732	TRUE	TRUE	FALSE
ENSG00000113742	CPEB4	cytoplasmic polyadenylation element binding protein 4 [Source:HGNC Symbol;Acc:21747]	80315		Hs.707405	TRUE	TRUE	FALSE
ENSG00000106034	CPED1	cadherin-like and PC-esterase domain containing 1 [Source:HGNC Symbol;Acc:26159]	79974	AAV98355	Hs.189652	TRUE	TRUE	FALSE
ENSG00000135678	CPM	carboxypeptidase M [Source:HGNC Symbol;Acc:2311]	1368	AAA35651	Hs.731804	TRUE	TRUE	FALSE
ENSG00000140848	CPNE2	copine II [Source:HGNC Symbol;Acc:2315]	221184		Hs.339809	FALSE	TRUE	FALSE
ENSG00000085719	CPNE3	copine III [Source:HGNC Symbol;Acc:2316]	8895		Hs.713733	TRUE	FALSE	FALSE
ENSG00000139117	CPNE8	copine VIII [Source:HGNC Symbol;Acc:23498]	144402		Hs.613502	TRUE	TRUE	FALSE
ENSG00000144550	CPNE9	copine family member IX [Source:HGNC Symbol;Acc:24336]	151835		Hs.121335	FALSE	TRUE	FALSE
ENSG00000080819	CPOX	coproporphyrinogen oxidase [Source:HGNC Symbol;Acc:2321]	1371	CAA84292	Hs.702836	TRUE	TRUE	FALSE
ENSG00000103381	CPPED1	calcineurin-like phosphoesterase domain containing 1 [Source:HGNC Symbol;Acc:25632]	55313	BAG60830	Hs.609058	FALSE	TRUE	FALSE
ENSG00000104324	CPQ	carboxypeptidase Q [Source:HGNC Symbol;Acc:16910]	10404		Hs.711563	TRUE	TRUE	FALSE
ENSG00000111605	CPSF6	cleavage and polyadenylation specific factor 6, 68kDa [Source:HGNC Symbol;Acc:13871]	11052		Hs.702826	TRUE	FALSE	FALSE
ENSG00000110090	CPT1A	carnitine palmitoyltransferase 1A (liver) [Source:HGNC Symbol;Acc:2328]	1374		Hs.717370	FALSE	TRUE	FALSE
ENSG00000157184	CPT2	carnitine palmitoyltransferase 2 [Source:HGNC Symbol;Acc:2330]	1376	AAB60383	Hs.713535	TRUE	FALSE	FALSE
ENSG00000106066	CPVL	carboxypeptidase, vitellogenic-like [Source:HGNC Symbol;Acc:14399]	54504		Hs.739082	FALSE	TRUE	FALSE
ENSG00000088882	CPXM1	carboxypeptidase X (M14 family), member 1 [Source:HGNC Symbol;Acc:15771]	56265	BAG64246	Hs.659346	TRUE	TRUE	FALSE
ENSG00000197721	CR1L	complement component (3b/4b) receptor 1-like [Source:HGNC Symbol;Acc:2335]	1379	AAI09191	Hs.655194	TRUE	TRUE	FALSE
ENSG00000117322	CR2	complement component (3d/Epstein Barr virus) receptor 2 [Source:HGNC Symbol;Acc:2336]	1380		Hs.609955	FALSE	TRUE	FALSE
ENSG00000166426	CRABP1	cellular retinoic acid binding protein 1 [Source:HGNC Symbol;Acc:2338]	1381			FALSE	TRUE	FALSE
ENSG00000143320	CRABP2	cellular retinoic acid binding protein 2 [Source:HGNC Symbol;Acc:2339]	1382			TRUE	TRUE	FALSE
ENSG00000169372	CRADD	CASP2 and RIPK1 domain containing adaptor with death domain [Source:HGNC Symbol;Acc:2340]	8738	BAH11941	Hs.719191	TRUE	TRUE	FALSE
ENSG00000134376	CRB1	crumbs homolog 1 (Drosophila) [Source:HGNC Symbol;Acc:2343]	23418		Hs.716283	FALSE	TRUE	FALSE
ENSG00000130545	CRB3	crumbs homolog 3 (Drosophila) [Source:HGNC Symbol;Acc:20237]	92359	AAM44074	Hs.150319	FALSE	TRUE	FALSE
ENSG00000118260	CREB1	cAMP responsive element binding protein 1 [Source:HGNC Symbol;Acc:2345]	1385	BAH13677	Hs.714060	FALSE	TRUE	FALSE
ENSG00000107175	CREB3	cAMP responsive element binding protein 3 [Source:HGNC Symbol;Acc:2347]	10488	BAG61663	Hs.522110	FALSE	TRUE	FALSE
ENSG00000111269	CREBL2	cAMP responsive element binding protein-like 2 [Source:HGNC Symbol;Acc:2350]	1389	AAC32314	Hs.13313	TRUE	TRUE	FALSE
ENSG00000095794	CREM	cAMP responsive element modulator [Source:HGNC Symbol;Acc:2352]	1390	BAA03562	Hs.713133	TRUE	TRUE	FALSE
ENSG00000120088	CRHR1	corticotropin releasing hormone receptor 1 [Source:HGNC Symbol;Acc:2357]	1394	BAG59977		TRUE	TRUE	FALSE
ENSG00000106113	CRHR2	corticotropin releasing hormone receptor 2 [Source:HGNC Symbol;Acc:2358]	1395		Hs.729970	TRUE	TRUE	FALSE
ENSG00000150938	CRIM1	cysteine rich transmembrane BMP regulator 1 (chordin-like) [Source:HGNC Symbol;Acc:2359]	51232		Hs.699247	TRUE	TRUE	FALSE
ENSG00000261899	CRIM1	cysteine rich transmembrane BMP regulator 1 (chordin-like) [Source:HGNC Symbol;Acc:2359]	51232	BAG62472	Hs.699247	FALSE	TRUE	FALSE
ENSG00000121005	CRISPLD1	cysteine-rich secretory protein LCCL domain containing 1 [Source:HGNC Symbol;Acc:18206]	83690	BAH14165	Hs.614593	FALSE	TRUE	FALSE
ENSG00000103196	CRISPLD2	cysteine-rich secretory protein LCCL domain containing 2 [Source:HGNC Symbol;Acc:25248]	83716		Hs.617091	FALSE	TRUE	TRUE
ENSG00000167193	CRK	v-crk avian sarcoma virus CT10 oncogene homolog [Source:HGNC Symbol;Acc:2362]	1398		Hs.621952	FALSE	TRUE	FALSE
ENSG00000099942	CRKL	v-crk avian sarcoma virus CT10 oncogene homolog-like [Source:HGNC Symbol;Acc:2363]	1399	CAA42199	Hs.5613	TRUE	TRUE	FALSE
ENSG00000088766	CRLS1	cardiolipin synthase 1 [Source:HGNC Symbol;Acc:16148]	54675	AAH69010	Hs.743956	FALSE	TRUE	FALSE
ENSG00000072832	CRMP1	collapsin response mediator protein 1 [Source:HGNC Symbol;Acc:2365]	1400	BAG52919	Hs.135270	TRUE	FALSE	FALSE
ENSG00000245694	CRNDE	colorectal neoplasia differentially expressed (non-protein coding) [Source:HGNC Symbol;Acc:37078]	643911			FALSE	TRUE	FALSE
ENSG00000215908	CROCCP2	ciliary rootlet coiled-coil, rootletin pseudogene 2 [Source:HGNC Symbol;Acc:28170]	84809		Hs.733729	TRUE	TRUE	FALSE
ENSG00000170275	CRTAP	cartilage associated protein [Source:HGNC Symbol;Acc:2379]	10491		Hs.737987	FALSE	TRUE	FALSE
ENSG00000244752	CRYBB2	crystallin, beta B2 [Source:HGNC Symbol;Acc:2398]	1415	AGM34047	Hs.373074	FALSE	TRUE	FALSE
ENSG00000118231	CRYGD	crystallin, gamma D [Source:HGNC Symbol;Acc:2411]	1421	AAA52112	Hs.546247	TRUE	FALSE	FALSE
ENSG00000165475	CRYL1	crystallin, lambda 1 [Source:HGNC Symbol;Acc:18246]	51084	AAD27782		TRUE	TRUE	FALSE
ENSG00000116791	CRYZ	crystallin, zeta (quinone reductase) [Source:HGNC Symbol;Acc:2419]	1429		Hs.699602	FALSE	TRUE	FALSE
ENSG00000009307	CSDE1	cold shock domain containing E1, RNA-binding [Source:HGNC Symbol;Acc:29905]	7812		Hs.737558	TRUE	FALSE	FALSE
ENSG00000124207	CSE1L	CSE1 chromosome segregation 1-like (yeast) [Source:HGNC Symbol;Acc:2431]	1434	BAG62287	Hs.623538	FALSE	TRUE	FALSE
ENSG00000184371	CSF1	colony stimulating factor 1 (macrophage) [Source:HGNC Symbol;Acc:2432]	1435	AAB59527	Hs.173894	TRUE	TRUE	FALSE
ENSG00000147408	CSGALNACT1	chondroitin sulfate N-acetylgalactosaminyltransferase 1 [Source:HGNC Symbol;Acc:24290]	55790		Hs.613729	FALSE	TRUE	FALSE
ENSG00000169826	CSGALNACT2	chondroitin sulfate N-acetylgalactosaminyltransferase 2 [Source:HGNC Symbol;Acc:24292]	55454	BAC55935	Hs.597717	TRUE	FALSE	FALSE
ENSG00000103653	CSK	c-src tyrosine kinase [Source:HGNC Symbol;Acc:2444]	1445		Hs.707052	TRUE	FALSE	FALSE
ENSG00000113712	CSNK1A1	casein kinase 1, alpha 1 [Source:HGNC Symbol;Acc:2451]	1452	BAG64751	Hs.644579	TRUE	FALSE	FALSE
ENSG00000213923	CSNK1E	casein kinase 1, epsilon [Source:HGNC Symbol;Acc:2453]	1454		Hs.732200	FALSE	TRUE	FALSE
ENSG00000173546	CSPG4	chondroitin sulfate proteoglycan 4 [Source:HGNC Symbol;Acc:2466]	1464	CAA65529	Hs.513044	FALSE	TRUE	FALSE
ENSG00000114646	CSPG5	chondroitin sulfate proteoglycan 5 (neuroglycan C) [Source:HGNC Symbol;Acc:2467]	10675	BAH11826	Hs.45127	FALSE	TRUE	FALSE
ENSG00000144655	CSRNP1	cysteine-serine-rich nuclear protein 1 [Source:HGNC Symbol;Acc:14300]	64651	BAB61065	Hs.370950	TRUE	TRUE	FALSE
ENSG00000110925	CSRNP2	cysteine-serine-rich nuclear protein 2 [Source:HGNC Symbol;Acc:16006]	81566		Hs.665681	TRUE	TRUE	FALSE
ENSG00000159176	CSRP1	cysteine and glycine-rich protein 1 [Source:HGNC Symbol;Acc:2469]	1465		Hs.630420	FALSE	TRUE	FALSE
ENSG00000175183	CSRP2	cysteine and glycine-rich protein 2 [Source:HGNC Symbol;Acc:2470]	1466		Hs.530904	TRUE	TRUE	FALSE
ENSG00000149474	CSRP2BP	CSRP2 binding protein [Source:HGNC Symbol;Acc:15904]	57325	BAB14669	Hs.728790	TRUE	TRUE	FALSE
ENSG00000101439	CST3	cystatin C [Source:HGNC Symbol;Acc:2475]	1471	BAJ83816	Hs.304682	TRUE	TRUE	FALSE
ENSG00000175315	CST6	cystatin E/M [Source:HGNC Symbol;Acc:2478]	1474	AAB06566		TRUE	TRUE	FALSE
ENSG00000160213	CSTB	cystatin B (stefin B) [Source:HGNC Symbol;Acc:2482]	1476	AAP35689	Hs.597201	TRUE	TRUE	FALSE
ENSG00000101138	CSTF1	cleavage stimulation factor, 3' pre-RNA, subunit 1, 50kDa [Source:HGNC Symbol;Acc:2483]	1477	AAA35691	Hs.172865	TRUE	FALSE	FALSE
ENSG00000177613	CSTF2T	cleavage stimulation factor, 3' pre-RNA, subunit 2, 64kDa, tau variant [Source:HGNC Symbol;Acc:17086]	23283	AAN05429	Hs.674231	FALSE	TRUE	FALSE
ENSG00000176102	CSTF3	cleavage stimulation factor, 3' pre-RNA, subunit 3, 77kDa [Source:HGNC Symbol;Acc:2485]	1479	AAA61417	Hs.626383	TRUE	TRUE	FALSE
ENSG00000259758	CTA-204B4.6				Hs.740472	FALSE	TRUE	FALSE
ENSG00000260065	CTA-445C9.15				Hs.631189	FALSE	TRUE	FALSE
ENSG00000225932	CTAGE4	CTAGE family, member 4 [Source:HGNC Symbol;Acc:24772]	100128553	BAF84925		FALSE	TRUE	FALSE
ENSG00000271321	CTAGE6	CTAGE family, member 6 [Source:HGNC Symbol;Acc:28644]	340307	AAI01324		FALSE	TRUE	FALSE
ENSG00000244693	CTAGE8	CTAGE family, member 8 [Source:HGNC Symbol;Acc:37294]	100142659		Hs.661442	FALSE	TRUE	FALSE
ENSG00000236761	CTAGE9	CTAGE family, member 9 [Source:HGNC Symbol;Acc:37275]	643854	AAI01323	Hs.632613	FALSE	TRUE	FALSE
ENSG00000264868	CTB-167B5.2				Hs.287168	FALSE	TRUE	FALSE
ENSG00000230551	CTB-89H12.4				Hs.713326	TRUE	FALSE	FALSE
ENSG00000175029	CTBP2	C-terminal binding protein 2 [Source:HGNC Symbol;Acc:2495]	1488		Hs.739999	FALSE	TRUE	FALSE
ENSG00000255730	CTC-435M10.3	2-oxoisovalerate dehydrogenase subunit alpha, mitochondrial; Uncharacterized protein [Source:UniProtKB/TrEMBL;Acc:F5H5P2]		AAB19267		TRUE	FALSE	FALSE
ENSG00000213757	CTC-451P13.1					FALSE	TRUE	FALSE
ENSG00000267660	CTC-479C5.17					FALSE	TRUE	FALSE
ENSG00000102974	CTCF	CCCTC-binding factor (zinc finger protein) [Source:HGNC Symbol;Acc:13723]	10664	AAB07788	Hs.368367	TRUE	FALSE	FALSE
ENSG00000259479	CTD-2008A1.2					FALSE	TRUE	FALSE
ENSG00000248966	CTD-2089O24.1					TRUE	FALSE	FALSE
ENSG00000267706	CTD-2105E13.6					TRUE	TRUE	FALSE
ENSG00000250182	CTD-2165H16.1					TRUE	FALSE	FALSE
ENSG00000198416	CTD-2173L22.4		653501		Hs.730226	TRUE	TRUE	FALSE
ENSG00000260751	CTD-2196E14.6				Hs.684513	TRUE	FALSE	FALSE
ENSG00000249286	CTD-2210P15.2					TRUE	TRUE	FALSE
ENSG00000259630	CTD-2262B20.1				Hs.672818	FALSE	TRUE	FALSE
ENSG00000258768	CTD-2292M16.8				Hs.738536	TRUE	TRUE	FALSE
ENSG00000266076	CTD-2535L24.2					TRUE	FALSE	FALSE
ENSG00000142539	CTD-2545M3.6					TRUE	TRUE	FALSE
ENSG00000258895	CTD-2643K12.1					TRUE	FALSE	FALSE
ENSG00000253605	CTD-3064M3.6					FALSE	TRUE	FALSE
ENSG00000256349	CTD-3074O7.11	Bardet-Biedl syndrome 1 protein [Source:UniProtKB/TrEMBL;Acc:E9PPR3]	582			TRUE	TRUE	FALSE
ENSG00000144579	CTDSP1	CTD (carboxy-terminal domain, RNA polymerase II, polypeptide A) small phosphatase 1 [Source:HGNC Symbol;Acc:21614]	58190		Hs.715312	TRUE	FALSE	FALSE
ENSG00000150281	CTF1	cardiotrophin 1 [Source:HGNC Symbol;Acc:2499]	1489	AAD12173	Hs.483811	FALSE	TRUE	FALSE
ENSG00000116761	CTH	cystathionase (cystathionine gamma-lyase) [Source:HGNC Symbol;Acc:2501]	1491	AAB24700	Hs.19904	TRUE	TRUE	FALSE
ENSG00000164932	CTHRC1	collagen triple helix repeat containing 1 [Source:HGNC Symbol;Acc:18831]	115908		Hs.405614	FALSE	TRUE	FALSE
ENSG00000119326	CTNNAL1	catenin (cadherin-associated protein), alpha-like 1 [Source:HGNC Symbol;Acc:2512]	8727			TRUE	TRUE	FALSE
ENSG00000178585	CTNNBIP1	catenin, beta interacting protein 1 [Source:HGNC Symbol;Acc:16913]	56998	BAB03458	Hs.463759	TRUE	TRUE	FALSE
ENSG00000132792	CTNNBL1	catenin, beta like 1 [Source:HGNC Symbol;Acc:15879]	56259		Hs.472667	TRUE	TRUE	FALSE
ENSG00000169862	CTNND2	catenin (cadherin-associated protein), delta 2 [Source:HGNC Symbol;Acc:2516]	1501	BAG61314	Hs.713147	TRUE	TRUE	FALSE
ENSG00000040531	CTNS	cystinosin, lysosomal cystine transporter [Source:HGNC Symbol;Acc:2518]	1497		Hs.187667	FALSE	TRUE	FALSE
ENSG00000171793	CTPS1	CTP synthase 1 [Source:HGNC Symbol;Acc:2519]	1503	BAH14260	Hs.473087	FALSE	TRUE	FALSE
ENSG00000047230	CTPS2	CTP synthase 2 [Source:HGNC Symbol;Acc:2520]	56474		Hs.227049	FALSE	TRUE	FALSE
ENSG00000198730	CTR9	CTR9, Paf1/RNA polymerase II complex component [Source:HGNC Symbol;Acc:16850]	9646		Hs.725151	TRUE	FALSE	FALSE
ENSG00000064601	CTSA	cathepsin A [Source:HGNC Symbol;Acc:9251]	5476	BAD92942	Hs.612350	TRUE	FALSE	FALSE
ENSG00000164733	CTSB	cathepsin B [Source:HGNC Symbol;Acc:2527]	1508	AAL99368	Hs.520898	TRUE	TRUE	FALSE
ENSG00000109861	CTSC	cathepsin C [Source:HGNC Symbol;Acc:2528]	1075		Hs.128065	TRUE	TRUE	FALSE
ENSG00000117984	CTSD	cathepsin D [Source:HGNC Symbol;Acc:2529]	1509		Hs.654447	FALSE	TRUE	FALSE
ENSG00000174080	CTSF	cathepsin F [Source:HGNC Symbol;Acc:2531]	8722		Hs.11590	FALSE	TRUE	FALSE
ENSG00000103811	CTSH	cathepsin H [Source:HGNC Symbol;Acc:2535]	1512		Hs.669607	FALSE	TRUE	FALSE
ENSG00000136943	CTSV	cathepsin V [Source:HGNC Symbol;Acc:2538]	1515	CAA75029	Hs.610096	FALSE	TRUE	FALSE
ENSG00000085733	CTTN	cortactin [Source:HGNC Symbol;Acc:3338]	2017		Hs.596164	FALSE	TRUE	FALSE
ENSG00000077063	CTTNBP2	cortactin binding protein 2 [Source:HGNC Symbol;Acc:15679]	83992		Hs.592285	FALSE	TRUE	FALSE
ENSG00000174177	CTU2	cytosolic thiouridylase subunit 2 homolog (S. pombe) [Source:HGNC Symbol;Acc:28005]	348180		Hs.592074	FALSE	TRUE	FALSE
ENSG00000180891	CUEDC1	CUE domain containing 1 [Source:HGNC Symbol;Acc:31350]	404093		Hs.46679	FALSE	TRUE	FALSE
ENSG00000055130	CUL1	cullin 1 [Source:HGNC Symbol;Acc:2551]	8454	BAG53222	Hs.146806	TRUE	TRUE	FALSE
ENSG00000108094	CUL2	cullin 2 [Source:HGNC Symbol;Acc:2552]	8453	AAC51190	Hs.613492	TRUE	FALSE	FALSE
ENSG00000036257	CUL3	cullin 3 [Source:HGNC Symbol;Acc:2553]	8452		Hs.372286	TRUE	TRUE	FALSE
ENSG00000158290	CUL4B	cullin 4B [Source:HGNC Symbol;Acc:2555]	8450		Hs.622692	TRUE	FALSE	FALSE
ENSG00000166266	CUL5	cullin 5 [Source:HGNC Symbol;Acc:2556]	8065		Hs.745245	TRUE	TRUE	FALSE
ENSG00000112659	CUL9	cullin 9 [Source:HGNC Symbol;Acc:15982]	23113		Hs.485434	TRUE	FALSE	FALSE
ENSG00000119929	CUTC	cutC copper transporter [Source:HGNC Symbol;Acc:24271]	51076		Hs.629067	FALSE	TRUE	FALSE
ENSG00000257923	CUX1	cut-like homeobox 1 [Source:HGNC Symbol;Acc:2557]	1523		Hs.707744	TRUE	FALSE	FALSE
ENSG00000111249	CUX2	cut-like homeobox 2 [Source:HGNC Symbol;Acc:19347]	23316	AAG59620	Hs.124953	TRUE	TRUE	FALSE
ENSG00000138161	CUZD1	CUB and zona pellucida-like domains 1 [Source:HGNC Symbol;Acc:17937]	50624		Hs.647182	FALSE	TRUE	FALSE
ENSG00000153015	CWC27	CWC27 spliceosome-associated protein homolog (S. cerevisiae) [Source:HGNC Symbol;Acc:10664]	10283			TRUE	FALSE	FALSE
ENSG00000154639	CXADR	coxsackie virus and adenovirus receptor [Source:HGNC Symbol;Acc:2559]	1525	AAC51234	Hs.738988	TRUE	TRUE	FALSE
ENSG00000214319	CXADRP1	coxsackie virus and adenovirus receptor pseudogene 1 [Source:HGNC Symbol;Acc:23770]				FALSE	TRUE	FALSE
ENSG00000163739	CXCL1	chemokine (C-X-C motif) ligand 1 (melanoma growth stimulating activity, alpha) [Source:HGNC Symbol;Acc:4602]	2919	AAA03452	Hs.789	TRUE	TRUE	FALSE
ENSG00000107562	CXCL12	chemokine (C-X-C motif) ligand 12 [Source:HGNC Symbol;Acc:10672]	6387		Hs.617446	TRUE	TRUE	FALSE
ENSG00000145824	CXCL14	chemokine (C-X-C motif) ligand 14 [Source:HGNC Symbol;Acc:10640]	9547	AAD38944	Hs.483444	TRUE	TRUE	FALSE
ENSG00000161921	CXCL16	chemokine (C-X-C motif) ligand 16 [Source:HGNC Symbol;Acc:16642]	58191		Hs.745037	TRUE	TRUE	FALSE
ENSG00000081041	CXCL2	chemokine (C-X-C motif) ligand 2 [Source:HGNC Symbol;Acc:4603]	2920	AAA03453	Hs.719458	TRUE	TRUE	FALSE
ENSG00000163735	CXCL5	chemokine (C-X-C motif) ligand 5 [Source:HGNC Symbol;Acc:10642]	6374	AAP35453	Hs.89714	TRUE	TRUE	FALSE
ENSG00000121966	CXCR4	chemokine (C-X-C motif) receptor 4 [Source:HGNC Symbol;Acc:2561]	7852	AAV97584	Hs.593413	TRUE	TRUE	FALSE
ENSG00000185753	CXorf38	chromosome X open reading frame 38 [Source:HGNC Symbol;Acc:28589]	159013		Hs.495961	TRUE	TRUE	FALSE
ENSG00000018610	CXorf56	chromosome X open reading frame 56 [Source:HGNC Symbol;Acc:26239]	63932	BAB15510	Hs.635597	FALSE	TRUE	FALSE
ENSG00000168772	CXXC4	CXXC finger protein 4 [Source:HGNC Symbol;Acc:24593]	80319	AAG42072	Hs.624057	FALSE	TRUE	FALSE
ENSG00000171604	CXXC5	CXXC finger protein 5 [Source:HGNC Symbol;Acc:26943]	51523	ACU80469	Hs.744933	TRUE	TRUE	FALSE
ENSG00000162144	CYB561A3	cytochrome b561 family, member A3 [Source:HGNC Symbol;Acc:23014]	220002		Hs.640349	TRUE	TRUE	FALSE
ENSG00000174151	CYB561D1	cytochrome b561 family, member D1 [Source:HGNC Symbol;Acc:26804]	284613	BAG61150	Hs.514682	TRUE	FALSE	FALSE
ENSG00000114395	CYB561D2	cytochrome b561 family, member D2 [Source:HGNC Symbol;Acc:30253]	11068	AAC70911		FALSE	TRUE	FALSE
ENSG00000166347	CYB5A	cytochrome b5 type A (microsomal) [Source:HGNC Symbol;Acc:2570]	1528	AAA35729	Hs.465413	FALSE	TRUE	FALSE
ENSG00000182224	CYB5D1	cytochrome b5 domain containing 1 [Source:HGNC Symbol;Acc:26516]	124637		Hs.684079	FALSE	TRUE	FALSE
ENSG00000166394	CYB5R2	cytochrome b5 reductase 2 [Source:HGNC Symbol;Acc:24376]	51700		Hs.622606	TRUE	TRUE	FALSE
ENSG00000068793	CYFIP1	cytoplasmic FMR1 interacting protein 1 [Source:HGNC Symbol;Acc:13759]	23191	AAW51476	Hs.642349	FALSE	TRUE	FALSE
ENSG00000083799	CYLD	cylindromatosis (turban tumor syndrome) [Source:HGNC Symbol;Acc:2584]	1540	CAB93533	Hs.693214	TRUE	TRUE	FALSE
ENSG00000140459	CYP11A1	cytochrome P450, family 11, subfamily A, polypeptide 1 [Source:HGNC Symbol;Acc:2590]	1583		Hs.303980	FALSE	TRUE	FALSE
ENSG00000140465	CYP1A1	cytochrome P450, family 1, subfamily A, polypeptide 1 [Source:HGNC Symbol;Acc:2595]	1543		Hs.739773	TRUE	TRUE	FALSE
ENSG00000138061	CYP1B1	cytochrome P450, family 1, subfamily B, polypeptide 1 [Source:HGNC Symbol;Acc:2597]	1545	ACL81474	Hs.721112	TRUE	TRUE	FALSE
ENSG00000019186	CYP24A1	cytochrome P450, family 24, subfamily A, polypeptide 1 [Source:HGNC Symbol;Acc:2602]	1591	AAA62379	Hs.89663	TRUE	TRUE	FALSE
ENSG00000135929	CYP27A1	cytochrome P450, family 27, subfamily A, polypeptide 1 [Source:HGNC Symbol;Acc:2605]	1593		Hs.516700	TRUE	TRUE	FALSE
ENSG00000111012	CYP27B1	cytochrome P450, family 27, subfamily B, polypeptide 1 [Source:HGNC Symbol;Acc:2606]	1594		Hs.524528	FALSE	TRUE	FALSE
ENSG00000134716	CYP2J2	cytochrome P450, family 2, subfamily J, polypeptide 2 [Source:HGNC Symbol;Acc:2634]	1573	AAK63192	Hs.152096	TRUE	TRUE	FALSE
ENSG00000155016	CYP2U1	cytochrome P450, family 2, subfamily U, polypeptide 1 [Source:HGNC Symbol;Acc:20582]	113612	BAG61081	Hs.629594	FALSE	TRUE	FALSE
ENSG00000146233	CYP39A1	cytochrome P450, family 39, subfamily A, polypeptide 1 [Source:HGNC Symbol;Acc:17449]	51302	AAF63329	Hs.387367	TRUE	FALSE	FALSE
ENSG00000021461	CYP3A43	cytochrome P450, family 3, subfamily A, polypeptide 43 [Source:HGNC Symbol;Acc:17450]	64816	AAG33014	Hs.306220	TRUE	TRUE	FALSE
ENSG00000145476	CYP4V2	cytochrome P450, family 4, subfamily V, polypeptide 2 [Source:HGNC Symbol;Acc:23198]	285440	AAH41839	Hs.587231	FALSE	TRUE	FALSE
ENSG00000186377	CYP4X1	cytochrome P450, family 4, subfamily X, polypeptide 1 [Source:HGNC Symbol;Acc:20244]	260293	CAJ13826	Hs.439760	FALSE	TRUE	FALSE
ENSG00000001630	CYP51A1	cytochrome P450, family 51, subfamily A, polypeptide 1 [Source:HGNC Symbol;Acc:2649]	1595		Hs.417077	TRUE	TRUE	FALSE
ENSG00000233588	CYP51P2	cytochrome P450, family 51, pseudogene 2 [Source:HGNC Symbol;Acc:20251]				TRUE	FALSE	FALSE
ENSG00000120306	CYSTM1	cysteine-rich transmembrane module containing 1 [Source:HGNC Symbol;Acc:30239]	84418	CAC21572	Hs.704028	TRUE	TRUE	FALSE
ENSG00000108669	CYTH1	cytohesin 1 [Source:HGNC Symbol;Acc:9501]	9267		Hs.735291	TRUE	TRUE	FALSE
ENSG00000170891	CYTL1	cytokine-like 1 [Source:HGNC Symbol;Acc:24435]	54360		Hs.13872	TRUE	TRUE	FALSE
ENSG00000166265	CYYR1	cysteine/tyrosine-rich 1 [Source:HGNC Symbol;Acc:16274]	116159	BAH14110	Hs.745381	FALSE	TRUE	FALSE
ENSG00000146122	DAAM2	dishevelled associated activator of morphogenesis 2 [Source:HGNC Symbol;Acc:18143]	23500		Hs.357128	TRUE	TRUE	FALSE
ENSG00000173406	DAB1	Dab, reelin signal transducer, homolog 1 (Drosophila) [Source:HGNC Symbol;Acc:2661]	1600		Hs.477370	TRUE	FALSE	FALSE
ENSG00000153071	DAB2	Dab, mitogen-responsive phosphoprotein, homolog 2 (Drosophila) [Source:HGNC Symbol;Acc:2662]	1601		Hs.732550	TRUE	TRUE	FALSE
ENSG00000165617	DACT1	dishevelled-binding antagonist of beta-catenin 1 [Source:HGNC Symbol;Acc:17748]	51339	AAT99436	Hs.714204	FALSE	TRUE	FALSE
ENSG00000197380	DACT3	dishevelled-binding antagonist of beta-catenin 3 [Source:HGNC Symbol;Acc:30745]	147906	EAW57439	Hs.515490	FALSE	TRUE	FALSE
ENSG00000173402	DAG1	dystroglycan 1 (dystrophin-associated glycoprotein 1) [Source:HGNC Symbol;Acc:2666]	1605	AAA81779	Hs.731728	TRUE	TRUE	FALSE
ENSG00000134780	DAGLA	diacylglycerol lipase, alpha [Source:HGNC Symbol;Acc:1165]	747		Hs.241564	TRUE	TRUE	FALSE
ENSG00000164535	DAGLB	diacylglycerol lipase, beta [Source:HGNC Symbol;Acc:28923]	221955	BAG62703	Hs.641066	TRUE	TRUE	FALSE
ENSG00000226950	DANCR	differentiation antagonizing non-protein coding RNA [Source:HGNC Symbol;Acc:28964]	57291			TRUE	TRUE	FALSE
ENSG00000112977	DAP	death-associated protein [Source:HGNC Symbol;Acc:2672]	1611	BAG60837	Hs.75189	FALSE	TRUE	FALSE
ENSG00000196730	DAPK1	death-associated protein kinase 1 [Source:HGNC Symbol;Acc:2674]	1612		Hs.380277	TRUE	FALSE	FALSE
ENSG00000035664	DAPK2	death-associated protein kinase 2 [Source:HGNC Symbol;Acc:2675]	23604	BAA88063	Hs.623561	FALSE	TRUE	FALSE
ENSG00000167657	DAPK3	death-associated protein kinase 3 [Source:HGNC Symbol;Acc:2676]	1613		Hs.631844	TRUE	FALSE	FALSE
ENSG00000213088	DARC	Duffy blood group, atypical chemokine receptor [Source:HGNC Symbol;Acc:4035]	2532	AAH95496	Hs.153381	TRUE	TRUE	FALSE
ENSG00000204209	DAXX	death-domain associated protein [Source:HGNC Symbol;Acc:2681]	1616		Hs.735641	FALSE	TRUE	FALSE
ENSG00000006634	DBF4	DBF4 homolog (S. cerevisiae) [Source:HGNC Symbol;Acc:17364]	10926	BAG63412	Hs.701134	TRUE	TRUE	FALSE
ENSG00000161692	DBF4B	DBF4 homolog B (S. cerevisiae) [Source:HGNC Symbol;Acc:17883]	80174	BAG64361	Hs.369998	TRUE	TRUE	FALSE
ENSG00000225756	DBH-AS1	DBH antisense RNA 1 [Source:HGNC Symbol;Acc:24155]	138948		Hs.735446	TRUE	FALSE	FALSE
ENSG00000155368	DBI	diazepam binding inhibitor (GABA receptor modulator, acyl-CoA binding protein) [Source:HGNC Symbol;Acc:2690]	1622	CAR82411		TRUE	TRUE	FALSE
ENSG00000113758	DBN1	drebrin 1 [Source:HGNC Symbol;Acc:2695]	1627		Hs.614285	FALSE	TRUE	FALSE
ENSG00000003249	DBNDD1	dysbindin (dystrobrevin binding protein 1) domain containing 1 [Source:HGNC Symbol;Acc:28455]	79007		Hs.595996	FALSE	TRUE	FALSE
ENSG00000244274	DBNDD2	dysbindin (dystrobrevin binding protein 1) domain containing 2 [Source:HGNC Symbol;Acc:15881]	55861			FALSE	TRUE	FALSE
ENSG00000136279	DBNL	drebrin-like [Source:HGNC Symbol;Acc:2696]	28988	BAD92723	Hs.687566	TRUE	TRUE	FALSE
ENSG00000105516	DBP	D site of albumin promoter (albumin D-box) binding protein [Source:HGNC Symbol;Acc:2697]	1628		Hs.414480	TRUE	TRUE	FALSE
ENSG00000122741	DCAF10	DDB1 and CUL4 associated factor 10 [Source:HGNC Symbol;Acc:23686]	79269	CAI13878	Hs.664855	FALSE	TRUE	FALSE
ENSG00000115827	DCAF17	DDB1 and CUL4 associated factor 17 [Source:HGNC Symbol;Acc:25784]	80067		Hs.659439	TRUE	TRUE	FALSE
ENSG00000143164	DCAF6	DDB1 and CUL4 associated factor 6 [Source:HGNC Symbol;Acc:30002]	55827		Hs.435741	TRUE	TRUE	FALSE
ENSG00000132716	DCAF8	DDB1 and CUL4 associated factor 8 [Source:HGNC Symbol;Acc:24891]	50717		Hs.635593	TRUE	TRUE	FALSE
ENSG00000172992	DCAKD	dephospho-CoA kinase domain containing [Source:HGNC Symbol;Acc:26238]	79877		Hs.463148	TRUE	FALSE	FALSE
ENSG00000164465	DCBLD1	discoidin, CUB and LCCL domain containing 1 [Source:HGNC Symbol;Acc:21479]	285761		Hs.740055	TRUE	FALSE	FALSE
ENSG00000146038	DCDC2	doublecortin domain containing 2 [Source:HGNC Symbol;Acc:18141]	51473		Hs.618980	FALSE	TRUE	FALSE
ENSG00000156136	DCK	deoxycytidine kinase [Source:HGNC Symbol;Acc:2704]	1633	BAG64367	Hs.641645	TRUE	TRUE	FALSE
ENSG00000170390	DCLK2	doublecortin-like kinase 2 [Source:HGNC Symbol;Acc:19002]	166614	EAX05003	Hs.437045	TRUE	TRUE	FALSE
ENSG00000198924	DCLRE1A	DNA cross-link repair 1A [Source:HGNC Symbol;Acc:17660]	9937	BAA07646	Hs.712962	TRUE	TRUE	FALSE
ENSG00000118655	DCLRE1B	DNA cross-link repair 1B [Source:HGNC Symbol;Acc:17641]	64858	BAB14284	Hs.591412	TRUE	TRUE	FALSE
ENSG00000152457	DCLRE1C	DNA cross-link repair 1C [Source:HGNC Symbol;Acc:17642]	64421		Hs.737284	TRUE	FALSE	FALSE
ENSG00000162290	DCP1A	decapping mRNA 1A [Source:HGNC Symbol;Acc:18714]	55802			TRUE	TRUE	FALSE
ENSG00000151065	DCP1B	decapping mRNA 1B [Source:HGNC Symbol;Acc:24451]	196513	BAG61243	Hs.130934	TRUE	TRUE	FALSE
ENSG00000080166	DCT	dopachrome tautomerase [Source:HGNC Symbol;Acc:2709]	1638		Hs.301865	TRUE	TRUE	FALSE
ENSG00000129187	DCTD	dCMP deaminase [Source:HGNC Symbol;Acc:2710]	1635	AAA35755	Hs.736502	TRUE	FALSE	FALSE
ENSG00000204843	DCTN1	dynactin 1 [Source:HGNC Symbol;Acc:2711]	1639		Hs.740125	FALSE	TRUE	FALSE
ENSG00000166847	DCTN5	dynactin 5 (p25) [Source:HGNC Symbol;Acc:24594]	84516		Hs.435941	FALSE	TRUE	FALSE
ENSG00000104671	DCTN6	dynactin 6 [Source:HGNC Symbol;Acc:16964]	10671		Hs.158427	FALSE	TRUE	FALSE
ENSG00000043093	DCUN1D1	DCN1, defective in cullin neddylation 1, domain containing 1 [Source:HGNC Symbol;Acc:18184]	54165		Hs.744153	TRUE	TRUE	FALSE
ENSG00000188215	DCUN1D3	DCN1, defective in cullin neddylation 1, domain containing 3 [Source:HGNC Symbol;Acc:28734]	123879	AAQ76806	Hs.610215	TRUE	TRUE	FALSE
ENSG00000109184	DCUN1D4	DCN1, defective in cullin neddylation 1, domain containing 4 [Source:HGNC Symbol;Acc:28998]	23142	BAG57986	Hs.707045	TRUE	TRUE	FALSE
ENSG00000169738	DCXR	dicarbonyl/L-xylulose reductase [Source:HGNC Symbol;Acc:18985]	51181	BAB64299		FALSE	TRUE	FALSE
ENSG00000130311	DDA1	DET1 and DDB1 associated 1 [Source:HGNC Symbol;Acc:28360]	79016	AAZ41375	Hs.721286	FALSE	TRUE	FALSE
ENSG00000153904	DDAH1	dimethylarginine dimethylaminohydrolase 1 [Source:HGNC Symbol;Acc:2715]	23576	BAG63803	Hs.744726	FALSE	TRUE	FALSE
ENSG00000167986	DDB1	damage-specific DNA binding protein 1, 127kDa [Source:HGNC Symbol;Acc:2717]	1642	BAG57611	Hs.717913	TRUE	TRUE	FALSE
ENSG00000100523	DDHD1	DDHD domain containing 1 [Source:HGNC Symbol;Acc:19714]	80821		Hs.608943	TRUE	TRUE	FALSE
ENSG00000085788	DDHD2	DDHD domain containing 2 [Source:HGNC Symbol;Acc:29106]	23259	BAG54427	Hs.734333	FALSE	TRUE	FALSE
ENSG00000197312	DDI2	DNA-damage inducible 1 homolog 2 (S. cerevisiae) [Source:HGNC Symbol;Acc:24578]	6248		Hs.737082	TRUE	TRUE	FALSE
ENSG00000175197	DDIT3	DNA-damage-inducible transcript 3 [Source:HGNC Symbol;Acc:2726]	1649		Hs.505777	TRUE	TRUE	FALSE
ENSG00000168209	DDIT4	DNA-damage-inducible transcript 4 [Source:HGNC Symbol;Acc:24944]	54541	AAM10442	Hs.744875	TRUE	TRUE	FALSE
ENSG00000145358	DDIT4L	DNA-damage-inducible transcript 4-like [Source:HGNC Symbol;Acc:30555]	115265		Hs.627076	FALSE	TRUE	FALSE
ENSG00000204580	DDR1	discoidin domain receptor tyrosine kinase 1 [Source:HGNC Symbol;Acc:2730]	780	BAC85426	Hs.739208	FALSE	TRUE	FALSE
ENSG00000137332	DDR1	discoidin domain receptor tyrosine kinase 1 [Source:HGNC Symbol;Acc:2730]	780		Hs.739208	FALSE	TRUE	FALSE
ENSG00000013573	DDX11	DEAD/H (Asp-Glu-Ala-Asp/His) box helicase 11 [Source:HGNC Symbol;Acc:2736]	1663		Hs.443960	FALSE	TRUE	FALSE
ENSG00000236397	DDX11L2	DEAD/H (Asp-Glu-Ala-Asp/His) box helicase 11 like 2 [Source:HGNC Symbol;Acc:37103]	84771			TRUE	FALSE	FALSE
ENSG00000214826	DDX12P	DEAD/H (Asp-Glu-Ala-Asp/His) box polypeptide 12, pseudogene [Source:HGNC Symbol;Acc:2737]	440081			FALSE	TRUE	FALSE
ENSG00000064703	DDX20	DEAD (Asp-Glu-Ala-Asp) box polypeptide 20 [Source:HGNC Symbol;Acc:2743]	11218		Hs.714278	TRUE	FALSE	FALSE
ENSG00000174243	DDX23	DEAD (Asp-Glu-Ala-Asp) box polypeptide 23 [Source:HGNC Symbol;Acc:17347]	9416	BAG57976	Hs.130098	FALSE	TRUE	FALSE
ENSG00000109832	DDX25	DEAD (Asp-Glu-Ala-Asp) box helicase 25 [Source:HGNC Symbol;Acc:18698]	29118		Hs.420263	TRUE	FALSE	FALSE
ENSG00000182810	DDX28	DEAD (Asp-Glu-Ala-Asp) box polypeptide 28 [Source:HGNC Symbol;Acc:17330]	55794	AAG59833	Hs.458313	TRUE	TRUE	FALSE
ENSG00000125485	DDX31	DEAD (Asp-Glu-Ala-Asp) box polypeptide 31 [Source:HGNC Symbol;Acc:16715]	64794	BAG65479	Hs.660767	FALSE	TRUE	FALSE
ENSG00000198563	DDX39B	DEAD (Asp-Glu-Ala-Asp) box polypeptide 39B [Source:HGNC Symbol;Acc:13917]	7919	BAG58508	Hs.635791	TRUE	TRUE	FALSE
ENSG00000215301	DDX3X	DEAD (Asp-Glu-Ala-Asp) box helicase 3, X-linked [Source:HGNC Symbol;Acc:2745]	1654	BAG65436	Hs.743263	TRUE	TRUE	FALSE
ENSG00000198231	DDX42	DEAD (Asp-Glu-Ala-Asp) box helicase 42 [Source:HGNC Symbol;Acc:18676]	11325	BAG50996	Hs.702010	TRUE	FALSE	FALSE
ENSG00000080007	DDX43	DEAD (Asp-Glu-Ala-Asp) box polypeptide 43 [Source:HGNC Symbol;Acc:18677]	55510	BAG64390	Hs.125507	FALSE	TRUE	FALSE
ENSG00000145833	DDX46	DEAD (Asp-Glu-Ala-Asp) box polypeptide 46 [Source:HGNC Symbol;Acc:18681]	9879		Hs.406549	TRUE	TRUE	FALSE
ENSG00000141141	DDX52	DEAD (Asp-Glu-Ala-Asp) box polypeptide 52 [Source:HGNC Symbol;Acc:20038]	11056	AAD27766	Hs.637104	TRUE	FALSE	FALSE
ENSG00000111364	DDX55	DEAD (Asp-Glu-Ala-Asp) box polypeptide 55 [Source:HGNC Symbol;Acc:20085]	57696		Hs.599964	TRUE	FALSE	FALSE
ENSG00000137628	DDX60	DEAD (Asp-Glu-Ala-Asp) box polypeptide 60 [Source:HGNC Symbol;Acc:25942]	55601		Hs.481141	TRUE	TRUE	FALSE
ENSG00000181381	DDX60L	DEAD (Asp-Glu-Ala-Asp) box polypeptide 60-like [Source:HGNC Symbol;Acc:26429]	91351		Hs.535011	TRUE	TRUE	FALSE
ENSG00000177030	DEAF1	DEAF1 transcription factor [Source:HGNC Symbol;Acc:14677]	10522		Hs.243994	FALSE	TRUE	FALSE
ENSG00000104325	DECR1	2,4-dienoyl CoA reductase 1, mitochondrial [Source:HGNC Symbol;Acc:2753]	1666	BAH13204	Hs.492212	FALSE	TRUE	FALSE
ENSG00000158796	DEDD	death effector domain containing [Source:HGNC Symbol;Acc:2755]	9191		Hs.744092	FALSE	TRUE	FALSE
ENSG00000160570	DEDD2	death effector domain containing 2 [Source:HGNC Symbol;Acc:24450]	162989		Hs.515432	TRUE	TRUE	FALSE
ENSG00000023892	DEF6	differentially expressed in FDCP 6 homolog (mouse) [Source:HGNC Symbol;Acc:2760]	50619		Hs.15476	FALSE	TRUE	FALSE
ENSG00000140995	DEF8	differentially expressed in FDCP 8 homolog (mouse) [Source:HGNC Symbol;Acc:25969]	54849		Hs.62771	TRUE	TRUE	FALSE
ENSG00000143753	DEGS1	delta(4)-desaturase, sphingolipid 1 [Source:HGNC Symbol;Acc:13709]	8560	AAB62238	Hs.299878	FALSE	TRUE	FALSE
ENSG00000168350	DEGS2	delta(4)-desaturase, sphingolipid 2 [Source:HGNC Symbol;Acc:20113]	123099		Hs.159643	FALSE	TRUE	FALSE
ENSG00000124795	DEK	DEK oncogene [Source:HGNC Symbol;Acc:2768]	7913			TRUE	FALSE	FALSE
ENSG00000119522	DENND1A	DENN/MADD domain containing 1A [Source:HGNC Symbol;Acc:29324]	57706	BAB15002	Hs.744995	TRUE	TRUE	FALSE
ENSG00000213047	DENND1B	DENN/MADD domain containing 1B [Source:HGNC Symbol;Acc:28404]	163486	CAI15312	Hs.745032	TRUE	TRUE	FALSE
ENSG00000175984	DENND2C	DENN/MADD domain containing 2C [Source:HGNC Symbol;Acc:24748]	163259		Hs.597521	FALSE	TRUE	FALSE
ENSG00000162777	DENND2D	DENN/MADD domain containing 2D [Source:HGNC Symbol;Acc:26192]	79961	CAD28535	Hs.557850	TRUE	TRUE	FALSE
ENSG00000105339	DENND3	DENN/MADD domain containing 3 [Source:HGNC Symbol;Acc:29134]	22898	BAG52379	Hs.715908	TRUE	TRUE	FALSE
ENSG00000174485	DENND4A	DENN/MADD domain containing 4A [Source:HGNC Symbol;Acc:24321]	10260	BAF82981	Hs.654567	TRUE	TRUE	FALSE
ENSG00000137145	DENND4C	DENN/MADD domain containing 4C [Source:HGNC Symbol;Acc:26079]	55667	EAW58645	Hs.744311	FALSE	TRUE	FALSE
ENSG00000184014	DENND5A	DENN/MADD domain containing 5A [Source:HGNC Symbol;Acc:19344]	23258	BAG57377	Hs.656086	TRUE	TRUE	FALSE
ENSG00000170456	DENND5B	DENN/MADD domain containing 5B [Source:HGNC Symbol;Acc:28338]	160518		Hs.630714	TRUE	TRUE	FALSE
ENSG00000024526	DEPDC1	DEP domain containing 1 [Source:HGNC Symbol;Acc:22949]	55635		Hs.641921	FALSE	TRUE	FALSE
ENSG00000035499	DEPDC1B	DEP domain containing 1B [Source:HGNC Symbol;Acc:24902]	55789		Hs.744973	FALSE	TRUE	FALSE
ENSG00000121690	DEPDC7	DEP domain containing 7 [Source:HGNC Symbol;Acc:29899]	91614	CAB53247	Hs.702972	TRUE	TRUE	FALSE
ENSG00000155792	DEPTOR	DEP domain containing MTOR-interacting protein [Source:HGNC Symbol;Acc:22953]	64798	CAB66613	Hs.112981	TRUE	TRUE	FALSE
ENSG00000100418	DESI1	desumoylating isopeptidase 1 [Source:HGNC Symbol;Acc:24577]	27351	CAG30344	Hs.617673	TRUE	TRUE	FALSE
ENSG00000169598	DFFB	DNA fragmentation factor, 40kDa, beta polypeptide (caspase-activated DNase) [Source:HGNC Symbol;Acc:2773]	1677		Hs.133089	FALSE	TRUE	FALSE
ENSG00000070413	DGCR2	DiGeorge syndrome critical region gene 2 [Source:HGNC Symbol;Acc:2845]	9993	CAI59783	Hs.517357	FALSE	TRUE	FALSE
ENSG00000065357	DGKA	diacylglycerol kinase, alpha 80kDa [Source:HGNC Symbol;Acc:2849]	1606	CAA44396	Hs.524488	TRUE	TRUE	FALSE
ENSG00000077044	DGKD	diacylglycerol kinase, delta 130kDa [Source:HGNC Symbol;Acc:2851]	8527		Hs.471675	TRUE	TRUE	FALSE
ENSG00000153933	DGKE	diacylglycerol kinase, epsilon 64kDa [Source:HGNC Symbol;Acc:2852]	8526		Hs.734702	TRUE	FALSE	FALSE
ENSG00000058866	DGKG	diacylglycerol kinase, gamma 90kDa [Source:HGNC Symbol;Acc:2853]	1608		Hs.692980	TRUE	TRUE	FALSE
ENSG00000102780	DGKH	diacylglycerol kinase, eta [Source:HGNC Symbol;Acc:2854]	160851		Hs.739679	TRUE	TRUE	FALSE
ENSG00000157680	DGKI	diacylglycerol kinase, iota [Source:HGNC Symbol;Acc:2855]	9162	AAC62010	Hs.737768	FALSE	TRUE	FALSE
ENSG00000149091	DGKZ	diacylglycerol kinase, zeta [Source:HGNC Symbol;Acc:2857]	8525	BAH13309	Hs.502461	TRUE	TRUE	FALSE
ENSG00000179611	DGKZP1	diacylglycerol kinase, zeta pseudogene 1 [Source:HGNC Symbol;Acc:39263]			Hs.572253	FALSE	TRUE	FALSE
ENSG00000116133	DHCR24	24-dehydrocholesterol reductase [Source:HGNC Symbol;Acc:2859]	1718	BAH13803	Hs.608811	TRUE	TRUE	FALSE
ENSG00000172893	DHCR7	7-dehydrocholesterol reductase [Source:HGNC Symbol;Acc:2860]	1717	BAG64817	Hs.639004	TRUE	TRUE	FALSE
ENSG00000157379	DHRS1	dehydrogenase/reductase (SDR family) member 1 [Source:HGNC Symbol;Acc:16445]	115817	EAW66038	Hs.348350	FALSE	TRUE	FALSE
ENSG00000108272	DHRS11	dehydrogenase/reductase (SDR family) member 11 [Source:HGNC Symbol;Acc:28639]	79154		Hs.462859	FALSE	TRUE	FALSE
ENSG00000167536	DHRS13	dehydrogenase/reductase (SDR family) member 13 [Source:HGNC Symbol;Acc:28326]	147015	BAG58787	Hs.631760	FALSE	TRUE	FALSE
ENSG00000162496	DHRS3	dehydrogenase/reductase (SDR family) member 3 [Source:HGNC Symbol;Acc:17693]	9249		Hs.289347	TRUE	TRUE	FALSE
ENSG00000215256	DHRS4-AS1	DHRS4 antisense RNA 1 [Source:HGNC Symbol;Acc:23175]	55449		Hs.721162	TRUE	TRUE	FALSE
ENSG00000169084	DHRSX	dehydrogenase/reductase (SDR family) X-linked [Source:HGNC Symbol;Acc:18399]	207063			FALSE	TRUE	FALSE
ENSG00000109606	DHX15	DEAH (Asp-Glu-Ala-His) box helicase 15 [Source:HGNC Symbol;Acc:2738]	1665	BAA23987	Hs.707250	TRUE	FALSE	FALSE
ENSG00000132153	DHX30	DEAH (Asp-Glu-Ala-His) box helicase 30 [Source:HGNC Symbol;Acc:16716]	22907		Hs.739525	TRUE	FALSE	FALSE
ENSG00000005100	DHX33	DEAH (Asp-Glu-Ala-His) box polypeptide 33 [Source:HGNC Symbol;Acc:16718]	56919		Hs.708994	FALSE	TRUE	FALSE
ENSG00000101452	DHX35	DEAH (Asp-Glu-Ala-His) box polypeptide 35 [Source:HGNC Symbol;Acc:15861]	60625	BAB15476	Hs.444520	FALSE	TRUE	FALSE
ENSG00000108406	DHX40	DEAH (Asp-Glu-Ala-His) box polypeptide 40 [Source:HGNC Symbol;Acc:18018]	79665			FALSE	TRUE	FALSE
ENSG00000135829	DHX9	DEAH (Asp-Glu-Ala-His) box helicase 9 [Source:HGNC Symbol;Acc:2750]	1660	AAB48855	Hs.595125	TRUE	TRUE	FALSE
ENSG00000131504	DIAPH1	diaphanous-related formin 1 [Source:HGNC Symbol;Acc:2876]	1729	AAZ23039	Hs.707083	FALSE	TRUE	FALSE
ENSG00000100697	DICER1	dicer 1, ribonuclease type III [Source:HGNC Symbol;Acc:17098]	23405		Hs.613716	TRUE	TRUE	FALSE
ENSG00000101191	DIDO1	death inducer-obliterator 1 [Source:HGNC Symbol;Acc:2680]	11083	AAS49898	Hs.713343	TRUE	TRUE	FALSE
ENSG00000086189	DIMT1	DIM1 dimethyladenosine transferase 1 homolog (S. cerevisiae) [Source:HGNC Symbol;Acc:30217]	27292		Hs.733849	FALSE	TRUE	FALSE
ENSG00000151240	DIP2C	DIP2 disco-interacting protein 2 homolog C (Drosophila) [Source:HGNC Symbol;Acc:29150]	22982	BAG60597	Hs.623473	FALSE	TRUE	FALSE
ENSG00000176490	DIRAS1	DIRAS family, GTP-binding RAS-like 1 [Source:HGNC Symbol;Acc:19127]	148252		Hs.622677	FALSE	TRUE	FALSE
ENSG00000165023	DIRAS2	DIRAS family, GTP-binding RAS-like 2 [Source:HGNC Symbol;Acc:19323]	54769	BAC01116	Hs.165636	FALSE	TRUE	FALSE
ENSG00000231672	DIRC3	disrupted in renal carcinoma 3 [Source:HGNC Symbol;Acc:17805]	729582		Hs.630618	FALSE	TRUE	FALSE
ENSG00000166938	DIS3L	DIS3 mitotic control homolog (S. cerevisiae)-like [Source:HGNC Symbol;Acc:28698]	115752	BAG58346	Hs.446251	FALSE	TRUE	FALSE
ENSG00000162946	DISC1	disrupted in schizophrenia 1 [Source:HGNC Symbol;Acc:2888]	27185		Hs.609780	FALSE	TRUE	FALSE
ENSG00000154309	DISP1	dispatched homolog 1 (Drosophila) [Source:HGNC Symbol;Acc:19711]	84976	AAH07734	Hs.692324	FALSE	TRUE	FALSE
ENSG00000150764	DIXDC1	DIX domain containing 1 [Source:HGNC Symbol;Acc:23695]	85458		Hs.655626	FALSE	TRUE	FALSE
ENSG00000130826	DKC1	dyskeratosis congenita 1, dyskerin [Source:HGNC Symbol;Acc:2890]	1736		Hs.745526	FALSE	TRUE	FALSE
ENSG00000107984	DKK1	dickkopf WNT signaling pathway inhibitor 1 [Source:HGNC Symbol;Acc:2891]	22943	AFI61647	Hs.40499	FALSE	TRUE	FALSE
ENSG00000050165	DKK3	dickkopf WNT signaling pathway inhibitor 3 [Source:HGNC Symbol;Acc:2893]	27122		Hs.292156	TRUE	TRUE	FALSE
ENSG00000150768	DLAT	dihydrolipoamide S-acetyltransferase [Source:HGNC Symbol;Acc:2896]	1737		Hs.335551	TRUE	TRUE	FALSE
ENSG00000164741	DLC1	deleted in liver cancer 1 [Source:HGNC Symbol;Acc:2897]	10395		Hs.134296	FALSE	TRUE	FALSE
ENSG00000176124	DLEU1	deleted in lymphocytic leukemia 1 (non-protein coding) [Source:HGNC Symbol;Acc:13747]	10301	BAG35101	Hs.712880	TRUE	TRUE	FALSE
ENSG00000231607	DLEU2	deleted in lymphocytic leukemia 2 (non-protein coding) [Source:HGNC Symbol;Acc:13748]			Hs.601374	FALSE	TRUE	FALSE
ENSG00000116652	DLEU2L	deleted in lymphocytic leukemia 2-like [Source:HGNC Symbol;Acc:13225]				FALSE	TRUE	FALSE
ENSG00000151208	DLG5	discs, large homolog 5 (Drosophila) [Source:HGNC Symbol;Acc:2904]	9231	AAC61295	Hs.719507	FALSE	TRUE	FALSE
ENSG00000170579	DLGAP1	discs, large (Drosophila) homolog-associated protein 1 [Source:HGNC Symbol;Acc:2905]	9229	EAX01656	Hs.667661	FALSE	TRUE	FALSE
ENSG00000262001	DLGAP1-AS2	DLGAP1 antisense RNA 2 [Source:HGNC Symbol;Acc:28146]			Hs.729893	FALSE	TRUE	FALSE
ENSG00000198010	DLGAP2	discs, large (Drosophila) homolog-associated protein 2 [Source:HGNC Symbol;Acc:2906]	9228		Hs.113287	TRUE	FALSE	FALSE
ENSG00000116544	DLGAP3	discs, large (Drosophila) homolog-associated protein 3 [Source:HGNC Symbol;Acc:30368]	58512	BAG57994	Hs.733945	FALSE	FALSE	TRUE
ENSG00000080845	DLGAP4	discs, large (Drosophila) homolog-associated protein 4 [Source:HGNC Symbol;Acc:24476]	22839		Hs.661168	FALSE	TRUE	FALSE
ENSG00000269562	DLGAP4	discs, large (Drosophila) homolog-associated protein 4 [Source:HGNC Symbol;Acc:24476]	22839		Hs.661168	FALSE	TRUE	FALSE
ENSG00000119689	DLST	dihydrolipoamide S-succinyltransferase (E2 component of 2-oxo-glutarate complex) [Source:HGNC Symbol;Acc:2911]	1743	BAH13054	Hs.619283	FALSE	TRUE	FALSE
ENSG00000198947	DMD	dystrophin [Source:HGNC Symbol;Acc:2928]	1756	AAA52315	Hs.653669	TRUE	TRUE	FALSE
ENSG00000132837	DMGDH	dimethylglycine dehydrogenase [Source:HGNC Symbol;Acc:24475]	29958	BAG64811	Hs.734540	FALSE	TRUE	FALSE
ENSG00000135164	DMTF1	cyclin D binding myb-like transcription factor 1 [Source:HGNC Symbol;Acc:14603]	9988		Hs.196129	TRUE	TRUE	FALSE
ENSG00000104093	DMXL2	Dmx-like 2 [Source:HGNC Symbol;Acc:2938]	23312		Hs.725363	TRUE	TRUE	FALSE
ENSG00000138346	DNA2	DNA replication helicase/nuclease 2 [Source:HGNC Symbol;Acc:2939]	1763	BAA07647	Hs.532446	FALSE	TRUE	FALSE
ENSG00000154099	DNAAF1	dynein, axonemal, assembly factor 1 [Source:HGNC Symbol;Acc:30539]	123872	BAB71392	Hs.703315	TRUE	FALSE	FALSE
ENSG00000105877	DNAH11	dynein, axonemal, heavy chain 11 [Source:HGNC Symbol;Acc:2942]	8701	CAC60121	Hs.745260	FALSE	TRUE	FALSE
ENSG00000185842	DNAH14	dynein, axonemal, heavy chain 14 [Source:HGNC Symbol;Acc:2945]	127602	EAW69740	Hs.133977	TRUE	TRUE	FALSE
ENSG00000086061	DNAJA1	DnaJ (Hsp40) homolog, subfamily A, member 1 [Source:HGNC Symbol;Acc:5229]	3301	BAH12856	Hs.703106	TRUE	TRUE	FALSE
ENSG00000069345	DNAJA2	DnaJ (Hsp40) homolog, subfamily A, member 2 [Source:HGNC Symbol;Acc:14884]	10294		Hs.703099	FALSE	TRUE	FALSE
ENSG00000140403	DNAJA4	DnaJ (Hsp40) homolog, subfamily A, member 4 [Source:HGNC Symbol;Acc:14885]	55466		Hs.513053	TRUE	FALSE	FALSE
ENSG00000164031	DNAJB14	DnaJ (Hsp40) homolog, subfamily B, member 14 [Source:HGNC Symbol;Acc:25881]	79982		Hs.713654	TRUE	FALSE	FALSE
ENSG00000135924	DNAJB2	DnaJ (Hsp40) homolog, subfamily B, member 2 [Source:HGNC Symbol;Acc:5228]	3300	BAG57277	Hs.77768	TRUE	TRUE	FALSE
ENSG00000162616	DNAJB4	DnaJ (Hsp40) homolog, subfamily B, member 4 [Source:HGNC Symbol;Acc:14886]	11080	BAG60294	Hs.689996	TRUE	TRUE	FALSE
ENSG00000137094	DNAJB5	DnaJ (Hsp40) homolog, subfamily B, member 5 [Source:HGNC Symbol;Acc:14887]	25822		Hs.237506	TRUE	TRUE	FALSE
ENSG00000105993	DNAJB6	DnaJ (Hsp40) homolog, subfamily B, member 6 [Source:HGNC Symbol;Acc:14888]	10049	BAG60135	Hs.744136	FALSE	TRUE	FALSE
ENSG00000128590	DNAJB9	DnaJ (Hsp40) homolog, subfamily B, member 9 [Source:HGNC Symbol;Acc:6968]	4189	AAD08848	Hs.741182	FALSE	TRUE	FALSE
ENSG00000077232	DNAJC10	DnaJ (Hsp40) homolog, subfamily C, member 10 [Source:HGNC Symbol;Acc:24637]	54431	AAI07426	Hs.46669	TRUE	TRUE	FALSE
ENSG00000135392	DNAJC14	DnaJ (Hsp40) homolog, subfamily C, member 14 [Source:HGNC Symbol;Acc:24581]	85406		Hs.734057	TRUE	TRUE	FALSE
ENSG00000120675	DNAJC15	DnaJ (Hsp40) homolog, subfamily C, member 15 [Source:HGNC Symbol;Acc:20325]	29103	AAD38506	Hs.438830	FALSE	TRUE	FALSE
ENSG00000168724	DNAJC21	DnaJ (Hsp40) homolog, subfamily C, member 21 [Source:HGNC Symbol;Acc:27030]	134218	AAP81807	Hs.682290	FALSE	TRUE	FALSE
ENSG00000178401	DNAJC22	DnaJ (Hsp40) homolog, subfamily C, member 22 [Source:HGNC Symbol;Acc:25802]	79962	BAG51566	Hs.659300	TRUE	FALSE	FALSE
ENSG00000059769	DNAJC25	DnaJ (Hsp40) homolog, subfamily C , member 25 [Source:HGNC Symbol;Acc:34187]	548645		Hs.708447	TRUE	TRUE	FALSE
ENSG00000244115	DNAJC25-GNG10	DNAJC25-GNG10 readthrough [Source:HGNC Symbol;Acc:37501]	552891		Hs.708447	TRUE	TRUE	FALSE
ENSG00000102580	DNAJC3	DnaJ (Hsp40) homolog, subfamily C, member 3 [Source:HGNC Symbol;Acc:9439]	5611		Hs.59214	TRUE	TRUE	FALSE
ENSG00000116675	DNAJC6	DnaJ (Hsp40) homolog, subfamily C, member 6 [Source:HGNC Symbol;Acc:15469]	9829	BAA32318	Hs.647643	FALSE	TRUE	FALSE
ENSG00000213551	DNAJC9	DnaJ (Hsp40) homolog, subfamily C, member 9 [Source:HGNC Symbol;Acc:19123]	23234	AAI36508	Hs.732485	FALSE	TRUE	FALSE
ENSG00000187957	DNER	delta/notch-like EGF repeat containing [Source:HGNC Symbol;Acc:24456]	92737	BAG65411	Hs.234074	TRUE	TRUE	FALSE
ENSG00000213221	DNLZ	DNL-type zinc finger [Source:HGNC Symbol;Acc:33879]	728489	CAI13929		FALSE	FALSE	TRUE
ENSG00000106976	DNM1	dynamin 1 [Source:HGNC Symbol;Acc:2972]	1759		Hs.635295	FALSE	TRUE	FALSE
ENSG00000087470	DNM1L	dynamin 1-like [Source:HGNC Symbol;Acc:2973]	10059	BAG57740		TRUE	FALSE	FALSE
ENSG00000197959	DNM3	dynamin 3 [Source:HGNC Symbol;Acc:29125]	26052		Hs.685968	FALSE	TRUE	FALSE
ENSG00000107554	DNMBP	dynamin binding protein [Source:HGNC Symbol;Acc:30373]	23268		Hs.626352	TRUE	TRUE	FALSE
ENSG00000119772	DNMT3A	DNA (cytosine-5-)-methyltransferase 3 alpha [Source:HGNC Symbol;Acc:2978]	1788	BAD92070	Hs.515840	FALSE	TRUE	FALSE
ENSG00000088305	DNMT3B	DNA (cytosine-5-)-methyltransferase 3 beta [Source:HGNC Symbol;Acc:2979]	1789			FALSE	TRUE	FALSE
ENSG00000123992	DNPEP	aspartyl aminopeptidase [Source:HGNC Symbol;Acc:2981]	23549		Hs.258551	TRUE	TRUE	FALSE
ENSG00000268429	DOC2B	double C2-like domains, beta [Source:HGNC Symbol;Acc:2986]	8447			TRUE	FALSE	FALSE
ENSG00000272636	DOC2B	double C2-like domains, beta [Source:HGNC Symbol;Acc:2986]	8447	BAA11107		TRUE	FALSE	FALSE
ENSG00000272670	DOC2B	double C2-like domains, beta [Source:HGNC Symbol;Acc:2986]	8447	BAA11107		TRUE	FALSE	FALSE
ENSG00000135905	DOCK10	dedicator of cytokinesis 10 [Source:HGNC Symbol;Acc:23479]	55619		Hs.623875	FALSE	TRUE	FALSE
ENSG00000088538	DOCK3	dedicator of cytokinesis 3 [Source:HGNC Symbol;Acc:2989]	1795	AAN12301	Hs.639737	TRUE	TRUE	FALSE
ENSG00000260587	DOCK3	dedicator of cytokinesis 3 [Source:HGNC Symbol;Acc:2989]	1795	AAN12301	Hs.639737	TRUE	TRUE	FALSE
ENSG00000128512	DOCK4	dedicator of cytokinesis 4 [Source:HGNC Symbol;Acc:19192]	9732		Hs.654652	TRUE	TRUE	FALSE
ENSG00000147459	DOCK5	dedicator of cytokinesis 5 [Source:HGNC Symbol;Acc:23476]	80005	AAH11877	Hs.717863	TRUE	FALSE	FALSE
ENSG00000107099	DOCK8	dedicator of cytokinesis 8 [Source:HGNC Symbol;Acc:19191]	81704	ADK91777	Hs.734892	TRUE	TRUE	FALSE
ENSG00000088387	DOCK9	dedicator of cytokinesis 9 [Source:HGNC Symbol;Acc:14132]	23348	BAC86933	Hs.596105	TRUE	TRUE	FALSE
ENSG00000129932	DOHH	deoxyhypusine hydroxylase/monooxygenase [Source:HGNC Symbol;Acc:28662]	83475		Hs.515064	FALSE	TRUE	FALSE
ENSG00000115325	DOK1	docking protein 1, 62kDa (downstream of tyrosine kinase 1) [Source:HGNC Symbol;Acc:2990]	1796		Hs.691152	TRUE	TRUE	FALSE
ENSG00000101134	DOK5	docking protein 5 [Source:HGNC Symbol;Acc:16173]	55816	AAF66443	Hs.656582	TRUE	TRUE	FALSE
ENSG00000206052	DOK6	docking protein 6 [Source:HGNC Symbol;Acc:28301]	220164		Hs.685404	FALSE	TRUE	FALSE
ENSG00000159147	DONSON	downstream neighbor of SON [Source:HGNC Symbol;Acc:2993]	29980	BAC11320	Hs.436341	FALSE	TRUE	FALSE
ENSG00000104885	DOT1L	DOT1-like histone H3K79 methyltransferase [Source:HGNC Symbol;Acc:24948]	84444		Hs.713641	FALSE	TRUE	FALSE
ENSG00000205683	DPF3	D4, zinc and double PHD fingers, family 3 [Source:HGNC Symbol;Acc:17427]	8110		Hs.739794	TRUE	FALSE	FALSE
ENSG00000108963	DPH1	diphthamide biosynthesis 1 [Source:HGNC Symbol;Acc:3003]	1801		Hs.664161	FALSE	TRUE	FALSE
ENSG00000154813	DPH3	diphthamide biosynthesis 3 [Source:HGNC Symbol;Acc:27717]	285381	AAH10181	Hs.612460	TRUE	TRUE	FALSE
ENSG00000117543	DPH5	diphthamide biosynthesis 5 [Source:HGNC Symbol;Acc:24270]	51611	BAG54203	Hs.440776	FALSE	TRUE	FALSE
ENSG00000197635	DPP4	dipeptidyl-peptidase 4 [Source:HGNC Symbol;Acc:3009]	1803		Hs.368912	TRUE	TRUE	FALSE
ENSG00000074603	DPP8	dipeptidyl-peptidase 8 [Source:HGNC Symbol;Acc:16490]	54878		Hs.623476	TRUE	FALSE	FALSE
ENSG00000142002	DPP9	dipeptidyl-peptidase 9 [Source:HGNC Symbol;Acc:18648]	91039		Hs.515081	FALSE	TRUE	FALSE
ENSG00000173852	DPY19L1	dpy-19-like 1 (C. elegans) [Source:HGNC Symbol;Acc:22205]	23333		Hs.621678	TRUE	FALSE	FALSE
ENSG00000156162	DPY19L4	dpy-19-like 4 (C. elegans) [Source:HGNC Symbol;Acc:27829]	286148	BAC85664	Hs.567828	TRUE	FALSE	FALSE
ENSG00000162961	DPY30	dpy-30 homolog (C. elegans) [Source:HGNC Symbol;Acc:24590]	84661	AAK00640	Hs.567952	FALSE	TRUE	FALSE
ENSG00000188641	DPYD	dihydropyrimidine dehydrogenase [Source:HGNC Symbol;Acc:3012]	1806	BAG59923	Hs.613866	TRUE	TRUE	FALSE
ENSG00000147647	DPYS	dihydropyrimidinase [Source:HGNC Symbol;Acc:3013]	1807		Hs.713087	TRUE	TRUE	FALSE
ENSG00000092964	DPYSL2	dihydropyrimidinase-like 2 [Source:HGNC Symbol;Acc:3014]	1808	BAF94338	Hs.593187	TRUE	FALSE	FALSE
ENSG00000113657	DPYSL3	dihydropyrimidinase-like 3 [Source:HGNC Symbol;Acc:3015]	1809		Hs.714217	FALSE	TRUE	FALSE
ENSG00000151640	DPYSL4	dihydropyrimidinase-like 4 [Source:HGNC Symbol;Acc:3016]	10570		Hs.100058	FALSE	TRUE	FALSE
ENSG00000157851	DPYSL5	dihydropyrimidinase-like 5 [Source:HGNC Symbol;Acc:20637]	56896	AAY14652	Hs.299315	TRUE	TRUE	FALSE
ENSG00000117505	DR1	down-regulator of transcription 1, TBP-binding (negative cofactor 2) [Source:HGNC Symbol;Acc:3017]	1810	BAG51931	Hs.634446	FALSE	TRUE	FALSE
ENSG00000136048	DRAM1	DNA-damage regulated autophagy modulator 1 [Source:HGNC Symbol;Acc:25645]	55332		Hs.525634	TRUE	TRUE	FALSE
ENSG00000156171	DRAM2	DNA-damage regulated autophagy modulator 2 [Source:HGNC Symbol;Acc:28769]	128338			FALSE	TRUE	FALSE
ENSG00000175550	DRAP1	DR1-associated protein 1 (negative cofactor 2 alpha) [Source:HGNC Symbol;Acc:3019]	10589			TRUE	FALSE	FALSE
ENSG00000162490	DRAXIN	dorsal inhibitory axon guidance protein [Source:HGNC Symbol;Acc:25054]	374946	BAG80561	Hs.733197	TRUE	TRUE	FALSE
ENSG00000169676	DRD5	dopamine receptor D5 [Source:HGNC Symbol;Acc:3026]	1816	CAA41360	Hs.380681	FALSE	TRUE	FALSE
ENSG00000175658	DRD5P2	dopamine receptor D5 pseudogene 2 [Source:HGNC Symbol;Acc:3028]				FALSE	TRUE	FALSE
ENSG00000171587	DSCAM	Down syndrome cell adhesion molecule [Source:HGNC Symbol;Acc:3039]	1826	AAL56711	Hs.160418	FALSE	TRUE	FALSE
ENSG00000136982	DSCC1	DNA replication and sister chromatid cohesion 1 [Source:HGNC Symbol;Acc:24453]	79075	AAQ89225	Hs.700072	FALSE	TRUE	FALSE
ENSG00000111817	DSE	dermatan sulfate epimerase [Source:HGNC Symbol;Acc:21144]	29940	BAH13501	Hs.740115	TRUE	TRUE	FALSE
ENSG00000171451	DSEL	dermatan sulfate epimerase-like [Source:HGNC Symbol;Acc:18144]	92126	AAN32895	Hs.642330	TRUE	TRUE	FALSE
ENSG00000046604	DSG2	desmoglein 2 [Source:HGNC Symbol;Acc:3049]	1829		Hs.412597	TRUE	FALSE	FALSE
ENSG00000149636	DSN1	DSN1, MIS12 kinetochore complex component [Source:HGNC Symbol;Acc:16165]	79980	BAC04024	Hs.632268	FALSE	TRUE	FALSE
ENSG00000096696	DSP	desmoplakin [Source:HGNC Symbol;Acc:3052]	1832	BAE06074	Hs.702582	TRUE	TRUE	FALSE
ENSG00000151914	DST	dystonin [Source:HGNC Symbol;Acc:1090]	667	AAH65536	Hs.728928	TRUE	TRUE	FALSE
ENSG00000125868	DSTN	destrin (actin depolymerizing factor) [Source:HGNC Symbol;Acc:15750]	11034		Hs.304192	TRUE	TRUE	FALSE
ENSG00000133059	DSTYK	dual serine/threonine and tyrosine protein kinase [Source:HGNC Symbol;Acc:29043]	25778		Hs.641365	TRUE	TRUE	FALSE
ENSG00000143476	DTL	denticleless E3 ubiquitin protein ligase homolog (Drosophila) [Source:HGNC Symbol;Acc:30288]	51514		Hs.656473	TRUE	TRUE	FALSE
ENSG00000134769	DTNA	dystrobrevin, alpha [Source:HGNC Symbol;Acc:3057]	1837	BAF83845	Hs.714439	FALSE	TRUE	FALSE
ENSG00000138101	DTNB	dystrobrevin, beta [Source:HGNC Symbol;Acc:3058]	1838	BAH11688	Hs.741106	FALSE	TRUE	FALSE
ENSG00000047579	DTNBP1	dystrobrevin binding protein 1 [Source:HGNC Symbol;Acc:17328]	84062		Hs.571148	TRUE	TRUE	FALSE
ENSG00000104047	DTWD1	DTW domain containing 1 [Source:HGNC Symbol;Acc:30926]	56986		Hs.127432	TRUE	TRUE	FALSE
ENSG00000110042	DTX4	deltex homolog 4 (Drosophila) [Source:HGNC Symbol;Acc:29151]	23220	BAA76781	Hs.523696	FALSE	TRUE	FALSE
ENSG00000168393	DTYMK	deoxythymidylate kinase (thymidylate kinase) [Source:HGNC Symbol;Acc:3061]	1841			FALSE	TRUE	FALSE
ENSG00000140254	DUOXA1	dual oxidase maturation factor 1 [Source:HGNC Symbol;Acc:26507]	90527	ACH57453	Hs.356664	FALSE	TRUE	FALSE
ENSG00000167264	DUS2	dihydrouridine synthase 2 [Source:HGNC Symbol;Acc:26014]	54920	BAE07219	Hs.534460	FALSE	TRUE	FALSE
ENSG00000105865	DUS4L	dihydrouridine synthase 4-like (S. cerevisiae) [Source:HGNC Symbol;Acc:21517]	11062	EAL24391	Hs.97627	FALSE	TRUE	FALSE
ENSG00000120129	DUSP1	dual specificity phosphatase 1 [Source:HGNC Symbol;Acc:3064]	1843	BAG65288	Hs.710943	TRUE	TRUE	FALSE
ENSG00000143507	DUSP10	dual specificity phosphatase 10 [Source:HGNC Symbol;Acc:3065]	11221	BAA81668	Hs.497822	TRUE	TRUE	FALSE
ENSG00000161326	DUSP14	dual specificity phosphatase 14 [Source:HGNC Symbol;Acc:17007]	11072	BAG37408	Hs.91448	FALSE	TRUE	FALSE
ENSG00000111266	DUSP16	dual specificity phosphatase 16 [Source:HGNC Symbol;Acc:17909]	80824	AAK69770	Hs.536535	FALSE	TRUE	FALSE
ENSG00000167065	DUSP18	dual specificity phosphatase 18 [Source:HGNC Symbol;Acc:18484]	150290	AAN59787	Hs.680453	TRUE	TRUE	FALSE
ENSG00000158050	DUSP2	dual specificity phosphatase 2 [Source:HGNC Symbol;Acc:3068]	1844	AAA50779	Hs.1183	TRUE	TRUE	FALSE
ENSG00000112679	DUSP22	dual specificity phosphatase 22 [Source:HGNC Symbol;Acc:16077]	56940	BAG52670		TRUE	TRUE	FALSE
ENSG00000158716	DUSP23	dual specificity phosphatase 23 [Source:HGNC Symbol;Acc:21480]	54935	BAD12141		FALSE	TRUE	FALSE
ENSG00000133878	DUSP26	dual specificity phosphatase 26 (putative) [Source:HGNC Symbol;Acc:28161]	78986		Hs.8719	FALSE	TRUE	FALSE
ENSG00000108861	DUSP3	dual specificity phosphatase 3 [Source:HGNC Symbol;Acc:3069]	1845	AAH35701	Hs.715989	TRUE	TRUE	FALSE
ENSG00000120875	DUSP4	dual specificity phosphatase 4 [Source:HGNC Symbol;Acc:3070]	1846	AAA85119	Hs.619323	TRUE	TRUE	FALSE
ENSG00000138166	DUSP5	dual specificity phosphatase 5 [Source:HGNC Symbol;Acc:3071]	1847	AAA64693	Hs.2128	TRUE	TRUE	FALSE
ENSG00000139318	DUSP6	dual specificity phosphatase 6 [Source:HGNC Symbol;Acc:3072]	1848		Hs.735755	TRUE	TRUE	FALSE
ENSG00000164086	DUSP7	dual specificity phosphatase 7 [Source:HGNC Symbol;Acc:3073]	1849		Hs.591664	TRUE	TRUE	FALSE
ENSG00000128951	DUT	deoxyuridine triphosphatase [Source:HGNC Symbol;Acc:3078]	1854	AAC50418	Hs.707399	TRUE	TRUE	FALSE
ENSG00000204348	DXO	decapping exoribonuclease [Source:HGNC Symbol;Acc:2992]	1797		Hs.706492	FALSE	TRUE	FALSE
ENSG00000144635	DYNC1LI1	dynein, cytoplasmic 1, light intermediate chain 1 [Source:HGNC Symbol;Acc:18745]	51143		Hs.625257	FALSE	TRUE	FALSE
ENSG00000135720	DYNC1LI2	dynein, cytoplasmic 1, light intermediate chain 2 [Source:HGNC Symbol;Acc:2966]	1783	BAG65102	Hs.369068	TRUE	FALSE	FALSE
ENSG00000187240	DYNC2H1	dynein, cytoplasmic 2, heavy chain 1 [Source:HGNC Symbol;Acc:2962]	79659		Hs.503721	FALSE	TRUE	FALSE
ENSG00000138036	DYNC2LI1	dynein, cytoplasmic 2, light intermediate chain 1 [Source:HGNC Symbol;Acc:24595]	51626		Hs.371597	TRUE	TRUE	FALSE
ENSG00000165169	DYNLT3	dynein, light chain, Tctex-type 3 [Source:HGNC Symbol;Acc:11694]	6990	BAG34793	Hs.690541	TRUE	TRUE	FALSE
ENSG00000127334	DYRK2	dual-specificity tyrosine-(Y)-phosphorylation regulated kinase 2 [Source:HGNC Symbol;Acc:3093]	8445	CAA73885	Hs.733040	TRUE	TRUE	FALSE
ENSG00000143479	DYRK3	dual-specificity tyrosine-(Y)-phosphorylation regulated kinase 3 [Source:HGNC Symbol;Acc:3094]	8444		Hs.164267	FALSE	TRUE	FALSE
ENSG00000010219	DYRK4	dual-specificity tyrosine-(Y)-phosphorylation regulated kinase 4 [Source:HGNC Symbol;Acc:3095]	8798	BAG64716	Hs.439530	FALSE	TRUE	FALSE
ENSG00000135636	DYSF	dysferlin [Source:HGNC Symbol;Acc:3097]	8291	ABK20181	Hs.252180	TRUE	TRUE	FALSE
ENSG00000261771	DYX1C1-CCPG1	DYX1C1-CCPG1 readthrough (non-protein coding) [Source:HGNC Symbol;Acc:43019]	100533483		Hs.733891	TRUE	TRUE	FALSE
ENSG00000101412	E2F1	E2F transcription factor 1 [Source:HGNC Symbol;Acc:3113]	1869	AAA35782	Hs.654393	FALSE	TRUE	FALSE
ENSG00000205250	E2F4	E2F transcription factor 4, p107/p130-binding [Source:HGNC Symbol;Acc:3118]	1874		Hs.614988	TRUE	FALSE	FALSE
ENSG00000133740	E2F5	E2F transcription factor 5, p130-binding [Source:HGNC Symbol;Acc:3119]	1875		Hs.445758	TRUE	FALSE	FALSE
ENSG00000165891	E2F7	E2F transcription factor 7 [Source:HGNC Symbol;Acc:23820]	144455		Hs.416375	FALSE	TRUE	FALSE
ENSG00000129173	E2F8	E2F transcription factor 8 [Source:HGNC Symbol;Acc:24727]	79733		Hs.627312	FALSE	TRUE	FALSE
ENSG00000164330	EBF1	early B-cell factor 1 [Source:HGNC Symbol;Acc:3126]	1879		Hs.640721	FALSE	TRUE	FALSE
ENSG00000123179	EBPL	emopamil binding protein-like [Source:HGNC Symbol;Acc:18061]	84650	AAK28348		FALSE	TRUE	FALSE
ENSG00000117298	ECE1	endothelin converting enzyme 1 [Source:HGNC Symbol;Acc:3146]	1889		Hs.195080	TRUE	TRUE	FALSE
ENSG00000093144	ECHDC1	enoyl CoA hydratase domain containing 1 [Source:HGNC Symbol;Acc:21489]	55862		Hs.685427	TRUE	FALSE	FALSE
ENSG00000121310	ECHDC2	enoyl CoA hydratase domain containing 2 [Source:HGNC Symbol;Acc:23408]	55268	BAG61701	Hs.732669	FALSE	TRUE	FALSE
ENSG00000198721	ECI2	enoyl-CoA delta isomerase 2 [Source:HGNC Symbol;Acc:14601]	10455		Hs.15250	FALSE	TRUE	FALSE
ENSG00000114346	ECT2	epithelial cell transforming sequence 2 oncogene [Source:HGNC Symbol;Acc:3155]	1894	EAW78461	Hs.741516	FALSE	TRUE	FALSE
ENSG00000158813	EDA	ectodysplasin A [Source:HGNC Symbol;Acc:3157]	1896		Hs.105407	FALSE	TRUE	FALSE
ENSG00000186197	EDARADD	EDAR-associated death domain [Source:HGNC Symbol;Acc:14341]	128178	AAK40288	Hs.352224	TRUE	TRUE	FALSE
ENSG00000134109	EDEM1	ER degradation enhancer, mannosidase alpha-like 1 [Source:HGNC Symbol;Acc:18967]	9695	BAG63455	Hs.673002	TRUE	TRUE	FALSE
ENSG00000088298	EDEM2	ER degradation enhancer, mannosidase alpha-like 2 [Source:HGNC Symbol;Acc:15877]	55741		Hs.720177	FALSE	TRUE	FALSE
ENSG00000107223	EDF1	endothelial differentiation-related factor 1 [Source:HGNC Symbol;Acc:3164]	8721	CAA06446	Hs.174050	FALSE	TRUE	FALSE
ENSG00000078401	EDN1	endothelin 1 [Source:HGNC Symbol;Acc:3176]	1906	BAF84527	Hs.511899	TRUE	TRUE	FALSE
ENSG00000107938	EDRF1	erythroid differentiation regulatory factor 1 [Source:HGNC Symbol;Acc:24640]	26098	BAB15100	Hs.468688	TRUE	FALSE	FALSE
ENSG00000156508	EEF1A1	eukaryotic translation elongation factor 1 alpha 1 [Source:HGNC Symbol;Acc:3189]	1915		Hs.745122	TRUE	FALSE	FALSE
ENSG00000228502	EEF1A1P11	eukaryotic translation elongation factor 1 alpha 1 pseudogene 11 [Source:HGNC Symbol;Acc:3206]				TRUE	FALSE	FALSE
ENSG00000215093	EEF1A1P29	eukaryotic translation elongation factor 1 alpha 1 pseudogene 29 [Source:HGNC Symbol;Acc:37904]				TRUE	FALSE	FALSE
ENSG00000114942	EEF1B2	eukaryotic translation elongation factor 1 beta 2 [Source:HGNC Symbol;Acc:3208]	1933		Hs.742407	TRUE	FALSE	FALSE
ENSG00000232472	EEF1B2P3	eukaryotic translation elongation factor 1 beta 2 pseudogene 3 [Source:HGNC Symbol;Acc:3210]				TRUE	FALSE	FALSE
ENSG00000265818	EEF1E1-BLOC1S5	EEF1E1-BLOC1S5 readthrough (NMD candidate) [Source:HGNC Symbol;Acc:49187]		EAW55224		FALSE	TRUE	FALSE
ENSG00000254772	EEF1G	eukaryotic translation elongation factor 1 gamma [Source:HGNC Symbol;Acc:3213]	1937	BAG61974	Hs.744869	TRUE	FALSE	FALSE
ENSG00000103319	EEF2K	eukaryotic elongation factor-2 kinase [Source:HGNC Symbol;Acc:24615]	29904		Hs.674380	TRUE	TRUE	FALSE
ENSG00000122547	EEPD1	endonuclease/exonuclease/phosphatase family domain containing 1 [Source:HGNC Symbol;Acc:22223]	80820		Hs.707160	TRUE	TRUE	FALSE
ENSG00000172771	EFCAB12	EF-hand calcium binding domain 12 [Source:HGNC Symbol;Acc:28061]	90288		Hs.652347	TRUE	FALSE	FALSE
ENSG00000203965	EFCAB7	EF-hand calcium binding domain 7 [Source:HGNC Symbol;Acc:29379]	84455	BAB47428		TRUE	TRUE	FALSE
ENSG00000114654	EFCC1	EF-hand and coiled-coil domain containing 1 [Source:HGNC Symbol;Acc:25692]	79825	BAB13964	Hs.134807	TRUE	FALSE	FALSE
ENSG00000115380	EFEMP1	EGF containing fibulin-like extracellular matrix protein 1 [Source:HGNC Symbol;Acc:3218]	2202	BAG62937	Hs.732348	FALSE	TRUE	FALSE
ENSG00000096093	EFHC1	EF-hand domain (C-terminal) containing 1 [Source:HGNC Symbol;Acc:16406]	114327		Hs.603726	FALSE	TRUE	FALSE
ENSG00000142634	EFHD2	EF-hand domain family, member D2 [Source:HGNC Symbol;Acc:28670]	79180		Hs.465374	TRUE	FALSE	FALSE
ENSG00000169242	EFNA1	ephrin-A1 [Source:HGNC Symbol;Acc:3221]	1942	AAA58388	Hs.516664	FALSE	TRUE	FALSE
ENSG00000243364	EFNA4	ephrin-A4 [Source:HGNC Symbol;Acc:3224]	1945	AAC50079	Hs.449913	TRUE	TRUE	FALSE
ENSG00000184349	EFNA5	ephrin-A5 [Source:HGNC Symbol;Acc:3225]	1946		Hs.288741	TRUE	TRUE	FALSE
ENSG00000125266	EFNB2	ephrin-B2 [Source:HGNC Symbol;Acc:3227]	1948	CAD91556	Hs.716220	FALSE	TRUE	FALSE
ENSG00000084710	EFR3B	EFR3 homolog B (S. cerevisiae) [Source:HGNC Symbol;Acc:29155]	22979		Hs.4892	FALSE	TRUE	FALSE
ENSG00000100842	EFS	embryonal Fyn-associated substrate [Source:HGNC Symbol;Acc:16898]	10278	BAG58718	Hs.24587	FALSE	TRUE	FALSE
ENSG00000172889	EGFL7	EGF-like-domain, multiple 7 [Source:HGNC Symbol;Acc:20594]	51162		Hs.91481	FALSE	TRUE	FALSE
ENSG00000164318	EGFLAM	EGF-like, fibronectin type III and laminin G domains [Source:HGNC Symbol;Acc:26810]	133584		Hs.20103	FALSE	TRUE	FALSE
ENSG00000129521	EGLN3	egl-9 family hypoxia-inducible factor 3 [Source:HGNC Symbol;Acc:14661]	112399		Hs.674838	FALSE	TRUE	FALSE
ENSG00000122877	EGR2	early growth response 2 [Source:HGNC Symbol;Acc:3239]	1959	AAA52372	Hs.736842	TRUE	TRUE	FALSE
ENSG00000179388	EGR3	early growth response 3 [Source:HGNC Symbol;Acc:3240]	1960		Hs.624304	FALSE	TRUE	FALSE
ENSG00000173442	EHBP1L1	EH domain binding protein 1-like 1 [Source:HGNC Symbol;Acc:30682]	254102		Hs.502867	FALSE	TRUE	FALSE
ENSG00000110047	EHD1	EH-domain containing 1 [Source:HGNC Symbol;Acc:3242]	10938		Hs.741731	FALSE	TRUE	FALSE
ENSG00000013016	EHD3	EH-domain containing 3 [Source:HGNC Symbol;Acc:3244]	30845	BAG57526	Hs.726971	FALSE	TRUE	FALSE
ENSG00000113790	EHHADH	enoyl-CoA, hydratase/3-hydroxyacyl CoA dehydrogenase [Source:HGNC Symbol;Acc:3247]	1962		Hs.429879	FALSE	TRUE	FALSE
ENSG00000204371	EHMT2	euchromatic histone-lysine N-methyltransferase 2 [Source:HGNC Symbol;Acc:14129]	10919	CAC86666	Hs.709218	TRUE	TRUE	FALSE
ENSG00000149547	EI24	etoposide induced 2.4 [Source:HGNC Symbol;Acc:13276]	9538	AAC39531	Hs.744467	TRUE	FALSE	FALSE
ENSG00000176396	EID2	EP300 interacting inhibitor of differentiation 2 [Source:HGNC Symbol;Acc:28292]	163126	AAP12559	Hs.18949	TRUE	TRUE	FALSE
ENSG00000176401	EID2B	EP300 interacting inhibitor of differentiation 2B [Source:HGNC Symbol;Acc:26796]	126272	BAC04743	Hs.135181	TRUE	TRUE	FALSE
ENSG00000255150	EID3	EP300 interacting inhibitor of differentiation 3 [Source:HGNC Symbol;Acc:32961]	493861	BAC05385	Hs.740041	TRUE	TRUE	FALSE
ENSG00000173812	EIF1	eukaryotic translation initiation factor 1 [Source:HGNC Symbol;Acc:3249]	10209		Hs.740876	FALSE	TRUE	FALSE
ENSG00000173674	EIF1AX	eukaryotic translation initiation factor 1A, X-linked [Source:HGNC Symbol;Acc:3250]	1964		Hs.737196	FALSE	TRUE	FALSE
ENSG00000144895	EIF2A	eukaryotic translation initiation factor 2A, 65kDa [Source:HGNC Symbol;Acc:3254]	83939	BAG57357	Hs.655782	TRUE	FALSE	FALSE
ENSG00000086232	EIF2AK1	eukaryotic translation initiation factor 2-alpha kinase 1 [Source:HGNC Symbol;Acc:24921]	27102	BAG58556	Hs.741538	FALSE	TRUE	FALSE
ENSG00000070785	EIF2B3	eukaryotic translation initiation factor 2B, subunit 3 gamma, 58kDa [Source:HGNC Symbol;Acc:3259]	8891	BAB14027	Hs.533549	FALSE	TRUE	FALSE
ENSG00000107581	EIF3A	eukaryotic translation initiation factor 3, subunit A [Source:HGNC Symbol;Acc:3271]	8661		Hs.657236	FALSE	TRUE	FALSE
ENSG00000100353	EIF3D	eukaryotic translation initiation factor 3, subunit D [Source:HGNC Symbol;Acc:3278]	8664	BAG62843	Hs.55682	TRUE	TRUE	FALSE
ENSG00000175390	EIF3F	eukaryotic translation initiation factor 3, subunit F [Source:HGNC Symbol;Acc:3275]	8665	BAG52733	Hs.739257	TRUE	FALSE	FALSE
ENSG00000100129	EIF3L	eukaryotic translation initiation factor 3, subunit L [Source:HGNC Symbol;Acc:18138]	51386	BAG52737	Hs.446852	TRUE	FALSE	FALSE
ENSG00000161960	EIF4A1	eukaryotic translation initiation factor 4A1 [Source:HGNC Symbol;Acc:3282]	1973	BAG64614	Hs.742526	TRUE	FALSE	FALSE
ENSG00000063046	EIF4B	eukaryotic translation initiation factor 4B [Source:HGNC Symbol;Acc:3285]	1975	BAG61475	Hs.729387	TRUE	FALSE	FALSE
ENSG00000224546	EIF4BP3	eukaryotic translation initiation factor 4B pseudogene 3 [Source:HGNC Symbol;Acc:37936]				TRUE	FALSE	FALSE
ENSG00000163412	EIF4E3	eukaryotic translation initiation factor 4E family member 3 [Source:HGNC Symbol;Acc:31837]	317649		Hs.714561	TRUE	TRUE	FALSE
ENSG00000187840	EIF4EBP1	eukaryotic translation initiation factor 4E binding protein 1 [Source:HGNC Symbol;Acc:3288]	1978	AAA62269		FALSE	TRUE	FALSE
ENSG00000148730	EIF4EBP2	eukaryotic translation initiation factor 4E binding protein 2 [Source:HGNC Symbol;Acc:3289]	1979	AAA62270	Hs.621200	TRUE	TRUE	FALSE
ENSG00000243056	EIF4EBP3	eukaryotic translation initiation factor 4E binding protein 3 [Source:HGNC Symbol;Acc:3290]	8637	AAC39761		TRUE	TRUE	FALSE
ENSG00000184708	EIF4ENIF1	eukaryotic translation initiation factor 4E nuclear import factor 1 [Source:HGNC Symbol;Acc:16687]	56478		Hs.517559	TRUE	FALSE	FALSE
ENSG00000114867	EIF4G1	eukaryotic translation initiation factor 4 gamma, 1 [Source:HGNC Symbol;Acc:3296]	1981		Hs.433750	TRUE	FALSE	FALSE
ENSG00000110321	EIF4G2	eukaryotic translation initiation factor 4 gamma, 2 [Source:HGNC Symbol;Acc:3297]	1982		Hs.183684	TRUE	FALSE	FALSE
ENSG00000106682	EIF4H	eukaryotic translation initiation factor 4H [Source:HGNC Symbol;Acc:12741]	7458	AAS07403	Hs.520943	FALSE	TRUE	FALSE
ENSG00000107105	ELAVL2	ELAV like neuron-specific RNA binding protein 2 [Source:HGNC Symbol;Acc:3313]	1993	AAA69698	Hs.166109	FALSE	TRUE	FALSE
ENSG00000162374	ELAVL4	ELAV like neuron-specific RNA binding protein 4 [Source:HGNC Symbol;Acc:3315]	1996	BAH12899	Hs.213050	FALSE	TRUE	FALSE
ENSG00000120690	ELF1	E74-like factor 1 (ets domain transcription factor) [Source:HGNC Symbol;Acc:3316]	1997		Hs.135646	TRUE	TRUE	FALSE
ENSG00000163435	ELF3	E74-like factor 3 (ets domain transcription factor, epithelial-specific ) [Source:HGNC Symbol;Acc:3318]	1999		Hs.743671	TRUE	TRUE	FALSE
ENSG00000102034	ELF4	E74-like factor 4 (ets domain transcription factor) [Source:HGNC Symbol;Acc:3319]	2000		Hs.623574	TRUE	TRUE	FALSE
ENSG00000111145	ELK3	ELK3, ETS-domain protein (SRF accessory protein 2) [Source:HGNC Symbol;Acc:3325]	2004	EAW97562	Hs.733727	TRUE	TRUE	FALSE
ENSG00000158711	ELK4	ELK4, ETS-domain protein (SRF accessory protein 1) [Source:HGNC Symbol;Acc:3326]	2005	AAH40145	Hs.636038	TRUE	FALSE	FALSE
ENSG00000105656	ELL	elongation factor RNA polymerase II [Source:HGNC Symbol;Acc:23114]	8178		Hs.713897	FALSE	TRUE	FALSE
ENSG00000118985	ELL2	elongation factor, RNA polymerase II, 2 [Source:HGNC Symbol;Acc:17064]	22936	BAG60269	Hs.715914	TRUE	TRUE	FALSE
ENSG00000155849	ELMO1	engulfment and cell motility 1 [Source:HGNC Symbol;Acc:16286]	9844		Hs.739086	FALSE	TRUE	FALSE
ENSG00000179387	ELMOD2	ELMO/CED-12 domain containing 2 [Source:HGNC Symbol;Acc:28111]	255520		Hs.708494	TRUE	TRUE	FALSE
ENSG00000156030	ELMSAN1	ELM2 and Myb/SANT-like domain containing 1 [Source:HGNC Symbol;Acc:19853]	91748		Hs.594157	TRUE	TRUE	FALSE
ENSG00000197977	ELOVL2	ELOVL fatty acid elongase 2 [Source:HGNC Symbol;Acc:14416]	54898	BAA91096	Hs.656436	FALSE	TRUE	FALSE
ENSG00000119915	ELOVL3	ELOVL fatty acid elongase 3 [Source:HGNC Symbol;Acc:18047]	83401	CAH71623	Hs.302130	TRUE	TRUE	FALSE
ENSG00000012660	ELOVL5	ELOVL fatty acid elongase 5 [Source:HGNC Symbol;Acc:21308]	60481		Hs.745069	TRUE	FALSE	FALSE
ENSG00000170522	ELOVL6	ELOVL fatty acid elongase 6 [Source:HGNC Symbol;Acc:15829]	79071		Hs.652828	FALSE	TRUE	FALSE
ENSG00000164181	ELOVL7	ELOVL fatty acid elongase 7 [Source:HGNC Symbol;Acc:26292]	79993		Hs.274256	TRUE	TRUE	FALSE
ENSG00000134759	ELP2	elongator acetyltransferase complex subunit 2 [Source:HGNC Symbol;Acc:18248]	55250	AAK97355	Hs.8739	FALSE	TRUE	FALSE
ENSG00000104412	EMC2	ER membrane protein complex subunit 2 [Source:HGNC Symbol;Acc:28963]	9694	BAA03493	Hs.654351	TRUE	TRUE	FALSE
ENSG00000128463	EMC4	ER membrane protein complex subunit 4 [Source:HGNC Symbol;Acc:28032]	51234		Hs.250905	TRUE	TRUE	FALSE
ENSG00000100908	EMC9	ER membrane protein complex subunit 9 [Source:HGNC Symbol;Acc:20273]	51016	AAD34107		FALSE	TRUE	FALSE
ENSG00000102119	EMD	emerin [Source:HGNC Symbol;Acc:3331]	2010		Hs.625876	FALSE	TRUE	FALSE
ENSG00000132205	EMILIN2	elastin microfibril interfacer 2 [Source:HGNC Symbol;Acc:19881]	84034	AAK37963	Hs.532815	FALSE	TRUE	FALSE
ENSG00000066629	EML1	echinoderm microtubule associated protein like 1 [Source:HGNC Symbol;Acc:3330]	2009	AAB57824	Hs.593191	FALSE	TRUE	FALSE
ENSG00000143924	EML4	echinoderm microtubule associated protein like 4 [Source:HGNC Symbol;Acc:1316]	27436		Hs.720456	TRUE	TRUE	FALSE
ENSG00000214595	EML6	echinoderm microtubule associated protein like 6 [Source:HGNC Symbol;Acc:35412]	400954	BAD18612	Hs.662768	FALSE	TRUE	FALSE
ENSG00000213853	EMP2	epithelial membrane protein 2 [Source:HGNC Symbol;Acc:3334]	2013	AAC51779	Hs.639113	TRUE	TRUE	FALSE
ENSG00000164778	EN2	engrailed homeobox 2 [Source:HGNC Symbol;Acc:3343]	2020	AAA53504	Hs.134989	FALSE	FALSE	TRUE
ENSG00000154380	ENAH	enabled homolog (Drosophila) [Source:HGNC Symbol;Acc:18271]	55740		Hs.708428	TRUE	TRUE	FALSE
ENSG00000149218	ENDOD1	endonuclease domain containing 1 [Source:HGNC Symbol;Acc:29129]	23052	BAA74853	Hs.167115	TRUE	TRUE	FALSE
ENSG00000262523	ENDOD1	endonuclease domain containing 1 [Source:HGNC Symbol;Acc:29129]	23052	BAA74853	Hs.167115	TRUE	TRUE	FALSE
ENSG00000167136	ENDOG	endonuclease G [Source:HGNC Symbol;Acc:3346]	2021	ADP90774		FALSE	TRUE	FALSE
ENSG00000173818	ENDOV	endonuclease V [Source:HGNC Symbol;Acc:26640]	284131	BAC03912	Hs.389678	FALSE	TRUE	FALSE
ENSG00000167280	ENGASE	endo-beta-N-acetylglucosaminidase [Source:HGNC Symbol;Acc:24622]	64772	AAM80487	Hs.29288	TRUE	TRUE	FALSE
ENSG00000151023	ENKUR	enkurin, TRPC channel interacting protein [Source:HGNC Symbol;Acc:28388]	219670			FALSE	TRUE	FALSE
ENSG00000074800	ENO1	enolase 1, (alpha) [Source:HGNC Symbol;Acc:3350]	2023		Hs.517145	TRUE	TRUE	FALSE
ENSG00000244457	ENO1P1	enolase 1, (alpha) pseudogene 1 [Source:HGNC Symbol;Acc:3352]				TRUE	TRUE	FALSE
ENSG00000111674	ENO2	enolase 2 (gamma, neuronal) [Source:HGNC Symbol;Acc:3353]	2026	BAH12015	Hs.511915	FALSE	TRUE	FALSE
ENSG00000108515	ENO3	enolase 3 (beta, muscle) [Source:HGNC Symbol;Acc:3354]	2027	EAW90377	Hs.224171	TRUE	TRUE	FALSE
ENSG00000132199	ENOSF1	enolase superfamily member 1 [Source:HGNC Symbol;Acc:30365]	55556	BAC87148	Hs.672817	TRUE	TRUE	FALSE
ENSG00000120658	ENOX1	ecto-NOX disulfide-thiol exchanger 1 [Source:HGNC Symbol;Acc:25474]	55068	BAH12937	Hs.128258	FALSE	TRUE	FALSE
ENSG00000197594	ENPP1	ectonucleotide pyrophosphatase/phosphodiesterase 1 [Source:HGNC Symbol;Acc:3356]	5167	BAA97562	Hs.671580	FALSE	TRUE	FALSE
ENSG00000136960	ENPP2	ectonucleotide pyrophosphatase/phosphodiesterase 2 [Source:HGNC Symbol;Acc:3357]	5168		Hs.190977	TRUE	TRUE	FALSE
ENSG00000001561	ENPP4	ectonucleotide pyrophosphatase/phosphodiesterase 4 (putative) [Source:HGNC Symbol;Acc:3359]	22875	BAA74902	Hs.715127	TRUE	TRUE	FALSE
ENSG00000197586	ENTPD6	ectonucleoside triphosphate diphosphohydrolase 6 (putative) [Source:HGNC Symbol;Acc:3368]	955		Hs.500375	FALSE	TRUE	FALSE
ENSG00000198018	ENTPD7	ectonucleoside triphosphate diphosphohydrolase 7 [Source:HGNC Symbol;Acc:19745]	57089		Hs.744948	FALSE	TRUE	FALSE
ENSG00000163378	EOGT	EGF domain-specific O-linked N-acetylglucosamine (GlcNAc) transferase [Source:HGNC Symbol;Acc:28526]	285203	BAG65005	Hs.745319	FALSE	TRUE	FALSE
ENSG00000116016	EPAS1	endothelial PAS domain protein 1 [Source:HGNC Symbol;Acc:3374]	2034	BAG53969	Hs.712799	TRUE	TRUE	FALSE
ENSG00000088367	EPB41L1	erythrocyte membrane protein band 4.1-like 1 [Source:HGNC Symbol;Acc:3378]	2036		Hs.745443	FALSE	TRUE	FALSE
ENSG00000079819	EPB41L2	erythrocyte membrane protein band 4.1-like 2 [Source:HGNC Symbol;Acc:3379]	2037	CAC17607	Hs.486470	TRUE	TRUE	FALSE
ENSG00000082397	EPB41L3	erythrocyte membrane protein band 4.1-like 3 [Source:HGNC Symbol;Acc:3380]	23136		Hs.739748	FALSE	TRUE	FALSE
ENSG00000129595	EPB41L4A	erythrocyte membrane protein band 4.1 like 4A [Source:HGNC Symbol;Acc:13278]	64097	AAH31042	Hs.584954	TRUE	TRUE	FALSE
ENSG00000224032	EPB41L4A-AS1	EPB41L4A antisense RNA 1 [Source:HGNC Symbol;Acc:30749]	114915		Hs.601810	FALSE	TRUE	FALSE
ENSG00000115109	EPB41L5	erythrocyte membrane protein band 4.1 like 5 [Source:HGNC Symbol;Acc:19819]	57669	AAY14798	Hs.369232	TRUE	TRUE	FALSE
ENSG00000135999	EPC2	enhancer of polycomb homolog 2 (Drosophila) [Source:HGNC Symbol;Acc:24543]	26122		Hs.23270	TRUE	FALSE	FALSE
ENSG00000152223	EPG5	ectopic P-granules autophagy protein 5 homolog (C. elegans) [Source:HGNC Symbol;Acc:29331]	57724		Hs.514843	FALSE	TRUE	FALSE
ENSG00000183317	EPHA10	EPH receptor A10 [Source:HGNC Symbol;Acc:19987]	284656	EAX07322	Hs.129435	TRUE	FALSE	FALSE
ENSG00000142627	EPHA2	EPH receptor A2 [Source:HGNC Symbol;Acc:3386]	1969	AAL11019	Hs.171596	TRUE	TRUE	FALSE
ENSG00000044524	EPHA3	EPH receptor A3 [Source:HGNC Symbol;Acc:3387]	2042		Hs.123642	FALSE	TRUE	FALSE
ENSG00000154928	EPHB1	EPH receptor B1 [Source:HGNC Symbol;Acc:3392]	2047	BAG53024	Hs.116092	FALSE	TRUE	FALSE
ENSG00000196411	EPHB4	EPH receptor B4 [Source:HGNC Symbol;Acc:3395]	2050	AAL14194	Hs.613896	FALSE	TRUE	FALSE
ENSG00000143819	EPHX1	epoxide hydrolase 1, microsomal (xenobiotic) [Source:HGNC Symbol;Acc:3401]	2052	AGL94507	Hs.741803	TRUE	TRUE	FALSE
ENSG00000120915	EPHX2	epoxide hydrolase 2, cytoplasmic [Source:HGNC Symbol;Acc:3402]	2053		Hs.212088	FALSE	TRUE	FALSE
ENSG00000105131	EPHX3	epoxide hydrolase 3 [Source:HGNC Symbol;Acc:23760]	79852		Hs.156457	TRUE	FALSE	FALSE
ENSG00000178567	EPM2AIP1	EPM2A (laforin) interacting protein 1 [Source:HGNC Symbol;Acc:19735]	9852	AAO21376	Hs.28020	TRUE	TRUE	FALSE
ENSG00000072134	EPN2	epsin 2 [Source:HGNC Symbol;Acc:18639]	22905	AAC78608	Hs.743983	FALSE	TRUE	FALSE
ENSG00000049283	EPN3	epsin 3 [Source:HGNC Symbol;Acc:18235]	55040	BAG58571	Hs.740136	FALSE	TRUE	FALSE
ENSG00000187266	EPOR	erythropoietin receptor [Source:HGNC Symbol;Acc:3416]	2057		Hs.631624	TRUE	TRUE	FALSE
ENSG00000227184	EPPK1	epiplakin 1 [Source:HGNC Symbol;Acc:15577]	83481		Hs.743673	FALSE	TRUE	FALSE
ENSG00000261150	EPPK1	epiplakin 1 [Source:HGNC Symbol;Acc:15577]	83481	CAB70895	Hs.743673	FALSE	TRUE	FALSE
ENSG00000085832	EPS15	epidermal growth factor receptor pathway substrate 15 [Source:HGNC Symbol;Acc:3419]	2060	AAA52101	Hs.83722	FALSE	TRUE	FALSE
ENSG00000151491	EPS8	epidermal growth factor receptor pathway substrate 8 [Source:HGNC Symbol;Acc:3420]	2059	BAG63278	Hs.732584	FALSE	TRUE	FALSE
ENSG00000131037	EPS8L1	EPS8-like 1 [Source:HGNC Symbol;Acc:21295]	54869		Hs.438862	TRUE	TRUE	FALSE
ENSG00000262430	EPS8L1	EPS8-like 1 [Source:HGNC Symbol;Acc:21295]	54869		Hs.438862	TRUE	TRUE	FALSE
ENSG00000164307	ERAP1	endoplasmic reticulum aminopeptidase 1 [Source:HGNC Symbol;Acc:18173]	51752		Hs.666524	TRUE	TRUE	FALSE
ENSG00000065361	ERBB3	v-erb-b2 avian erythroblastic leukemia viral oncogene homolog 3 [Source:HGNC Symbol;Acc:3431]	2065	BAG54127	Hs.622058	TRUE	FALSE	FALSE
ENSG00000187672	ERC2	ELKS/RAB6-interacting/CAST family member 2 [Source:HGNC Symbol;Acc:31922]	26059		Hs.693223	TRUE	TRUE	FALSE
ENSG00000012061	ERCC1	excision repair cross-complementing rodent repair deficiency, complementation group 1 (includes overlapping antisense sequence) [Source:HGNC Symbol;Acc:3433]	2067		Hs.435981	TRUE	TRUE	FALSE
ENSG00000175595	ERCC4	excision repair cross-complementing rodent repair deficiency, complementation group 4 [Source:HGNC Symbol;Acc:3436]	2072		Hs.567265	TRUE	TRUE	FALSE
ENSG00000134899	ERCC5	excision repair cross-complementing rodent repair deficiency, complementation group 5 [Source:HGNC Symbol;Acc:3437]	2073	AAF89178	Hs.713587	TRUE	TRUE	FALSE
ENSG00000186871	ERCC6L	excision repair cross-complementing rodent repair deficiency, complementation group 6-like [Source:HGNC Symbol;Acc:20794]	54821	ABU25227	Hs.681485	FALSE	TRUE	FALSE
ENSG00000182150	ERCC6L2	excision repair cross-complementing rodent repair deficiency, complementation group 6-like 2 [Source:HGNC Symbol;Acc:26922]	375748	CAI40281	Hs.732570	TRUE	FALSE	FALSE
ENSG00000105722	ERF	Ets2 repressor factor [Source:HGNC Symbol;Acc:3444]	2077			TRUE	FALSE	FALSE
ENSG00000113719	ERGIC1	endoplasmic reticulum-golgi intermediate compartment (ERGIC) 1 [Source:HGNC Symbol;Acc:29205]	57222		Hs.604241	FALSE	TRUE	FALSE
ENSG00000125991	ERGIC3	ERGIC and golgi 3 [Source:HGNC Symbol;Acc:15927]	51614	CAI42845	Hs.604779	TRUE	FALSE	FALSE
ENSG00000104626	ERI1	exoribonuclease 1 [Source:HGNC Symbol;Acc:23994]	90459		Hs.734074	TRUE	TRUE	FALSE
ENSG00000107566	ERLIN1	ER lipid raft associated 1 [Source:HGNC Symbol;Acc:16947]	10613		Hs.595526	TRUE	TRUE	FALSE
ENSG00000099219	ERMP1	endoplasmic reticulum metallopeptidase 1 [Source:HGNC Symbol;Acc:23703]	79956	BAG52673	Hs.717552	TRUE	TRUE	FALSE
ENSG00000178607	ERN1	endoplasmic reticulum to nucleus signaling 1 [Source:HGNC Symbol;Acc:3449]	2081	AAC25991	Hs.744953	FALSE	TRUE	FALSE
ENSG00000023318	ERP44	endoplasmic reticulum protein 44 [Source:HGNC Symbol;Acc:18311]	23071	CAC87611	Hs.619196	FALSE	TRUE	FALSE
ENSG00000116285	ERRFI1	ERBB receptor feedback inhibitor 1 [Source:HGNC Symbol;Acc:18185]	54206	AFM52327	Hs.713029	FALSE	TRUE	FALSE
ENSG00000142396	ERVK3-1	endogenous retrovirus group K3, member 1 [Source:HGNC Symbol;Acc:30466]			Hs.739944	TRUE	FALSE	FALSE
ENSG00000226887	ERVMER34-1	endogenous retrovirus group MER34, member 1 [Source:HGNC Symbol;Acc:42970]	100288413	AAO86732	Hs.363087	FALSE	TRUE	FALSE
ENSG00000149564	ESAM	endothelial cell adhesion molecule [Source:HGNC Symbol;Acc:17474]	90952	AAK51065		FALSE	TRUE	FALSE
ENSG00000141446	ESCO1	establishment of sister chromatid cohesion N-acetyltransferase 1 [Source:HGNC Symbol;Acc:24645]	114799	BAB67804	Hs.621074	TRUE	FALSE	FALSE
ENSG00000171320	ESCO2	establishment of sister chromatid cohesion N-acetyltransferase 2 [Source:HGNC Symbol;Acc:27230]	157570	AAH34641	Hs.99480	FALSE	TRUE	FALSE
ENSG00000139684	ESD	esterase D [Source:HGNC Symbol;Acc:3465]	2098		Hs.705424	FALSE	TRUE	FALSE
ENSG00000091831	ESR1	estrogen receptor 1 [Source:HGNC Symbol;Acc:3467]	2099		Hs.630134	TRUE	TRUE	FALSE
ENSG00000104413	ESRP1	epithelial splicing regulatory protein 1 [Source:HGNC Symbol;Acc:25966]	54845		Hs.487471	TRUE	TRUE	FALSE
ENSG00000103067	ESRP2	epithelial splicing regulatory protein 2 [Source:HGNC Symbol;Acc:26152]	80004		Hs.592053	TRUE	FALSE	FALSE
ENSG00000196482	ESRRG	estrogen-related receptor gamma [Source:HGNC Symbol;Acc:3474]	2104		Hs.444225	TRUE	FALSE	FALSE
ENSG00000117868	ESYT2	extended synaptotagmin-like protein 2 [Source:HGNC Symbol;Acc:22211]	57488		Hs.649908	TRUE	FALSE	FALSE
ENSG00000158220	ESYT3	extended synaptotagmin-like protein 3 [Source:HGNC Symbol;Acc:24295]	83850		Hs.625636	FALSE	TRUE	FALSE
ENSG00000143971	ETAA1	Ewing tumor-associated antigen 1 [Source:HGNC Symbol;Acc:24648]	54465	CAB76378	Hs.353022	FALSE	TRUE	FALSE
ENSG00000105755	ETHE1	ethylmalonic encephalopathy 1 [Source:HGNC Symbol;Acc:23287]	23474			FALSE	TRUE	FALSE
ENSG00000139163	ETNK1	ethanolamine kinase 1 [Source:HGNC Symbol;Acc:24649]	55500		Hs.713786	TRUE	TRUE	FALSE
ENSG00000143845	ETNK2	ethanolamine kinase 2 [Source:HGNC Symbol;Acc:25575]	55224		Hs.497469	FALSE	TRUE	FALSE
ENSG00000164089	ETNPPL	ethanolamine-phosphate phospho-lyase [Source:HGNC Symbol;Acc:14404]	64850		Hs.641673	FALSE	TRUE	FALSE
ENSG00000134954	ETS1	v-ets avian erythroblastosis virus E26 oncogene homolog 1 [Source:HGNC Symbol;Acc:3488]	2113		Hs.369438	FALSE	TRUE	FALSE
ENSG00000157557	ETS2	v-ets avian erythroblastosis virus E26 oncogene homolog 2 [Source:HGNC Symbol;Acc:3489]	2114		Hs.716040	TRUE	TRUE	FALSE
ENSG00000006468	ETV1	ets variant 1 [Source:HGNC Symbol;Acc:3490]	2115		Hs.697443	FALSE	TRUE	FALSE
ENSG00000117036	ETV3	ets variant 3 [Source:HGNC Symbol;Acc:3492]	2117	AAK56846		TRUE	FALSE	FALSE
ENSG00000139083	ETV6	ets variant 6 [Source:HGNC Symbol;Acc:3495]	2120		Hs.717548	TRUE	TRUE	FALSE
ENSG00000010030	ETV7	ets variant 7 [Source:HGNC Symbol;Acc:18160]	51513	AAD43250	Hs.272398	TRUE	TRUE	FALSE
ENSG00000166979	EVA1C	eva-1 homolog C (C. elegans) [Source:HGNC Symbol;Acc:13239]	59271	EAX09872	Hs.208358	FALSE	TRUE	FALSE
ENSG00000067208	EVI5	ecotropic viral integration site 5 [Source:HGNC Symbol;Acc:3501]	7813		Hs.741656	TRUE	TRUE	FALSE
ENSG00000196405	EVL	Enah/Vasp-like [Source:HGNC Symbol;Acc:20234]	51466		Hs.741513	TRUE	TRUE	FALSE
ENSG00000182944	EWSR1	EWS RNA-binding protein 1 [Source:HGNC Symbol;Acc:3508]	2130	EAW59784	Hs.374477	TRUE	FALSE	FALSE
ENSG00000187609	EXD3	exonuclease 3'-5' domain containing 3 [Source:HGNC Symbol;Acc:26023]	54932	BAC10986	Hs.739704	TRUE	FALSE	FALSE
ENSG00000174371	EXO1	exonuclease 1 [Source:HGNC Symbol;Acc:3511]	9156	AAD13754	Hs.498248	TRUE	TRUE	FALSE
ENSG00000164002	EXO5	exonuclease 5 [Source:HGNC Symbol;Acc:26115]	64789		Hs.59584	TRUE	FALSE	FALSE
ENSG00000070367	EXOC5	exocyst complex component 5 [Source:HGNC Symbol;Acc:10696]	10640		Hs.743987	TRUE	TRUE	FALSE
ENSG00000180673	EXOC5P1	exocyst complex component 5 pseudogene 1 [Source:HGNC Symbol;Acc:43870]				TRUE	TRUE	FALSE
ENSG00000138190	EXOC6	exocyst complex component 6 [Source:HGNC Symbol;Acc:23196]	54536	CAB70736	Hs.655657	TRUE	FALSE	FALSE
ENSG00000157036	EXOG	endo/exonuclease (5'-3'), endonuclease G-like [Source:HGNC Symbol;Acc:3347]	9941	BAA76752	Hs.517897	TRUE	TRUE	FALSE
ENSG00000130713	EXOSC2	exosome component 2 [Source:HGNC Symbol;Acc:17097]	23404	BAG59218	Hs.654643	TRUE	TRUE	FALSE
ENSG00000178896	EXOSC4	exosome component 4 [Source:HGNC Symbol;Acc:18189]	54512			TRUE	FALSE	FALSE
ENSG00000223496	EXOSC6	exosome component 6 [Source:HGNC Symbol;Acc:19055]	118460	AAH52252	Hs.660633	FALSE	TRUE	FALSE
ENSG00000075914	EXOSC7	exosome component 7 [Source:HGNC Symbol;Acc:28112]	23016	BAG58602	Hs.719958	TRUE	TRUE	FALSE
ENSG00000123737	EXOSC9	exosome component 9 [Source:HGNC Symbol;Acc:9137]	5393	EAX05252	Hs.620415	TRUE	FALSE	FALSE
ENSG00000182197	EXT1	exostosin glycosyltransferase 1 [Source:HGNC Symbol;Acc:3512]	2131		Hs.613910	TRUE	TRUE	FALSE
ENSG00000151348	EXT2	exostosin glycosyltransferase 2 [Source:HGNC Symbol;Acc:3513]	2132		Hs.625019	TRUE	FALSE	FALSE
ENSG00000162694	EXTL2	exostosin-like glycosyltransferase 2 [Source:HGNC Symbol;Acc:3516]	2135		Hs.713048	FALSE	TRUE	FALSE
ENSG00000104313	EYA1	eyes absent homolog 1 (Drosophila) [Source:HGNC Symbol;Acc:3519]	2138	BAG58690	Hs.618562	FALSE	TRUE	FALSE
ENSG00000108799	EZH1	enhancer of zeste homolog 1 (Drosophila) [Source:HGNC Symbol;Acc:3526]	2145		Hs.194669	TRUE	TRUE	FALSE
ENSG00000106462	EZH2	enhancer of zeste homolog 2 (Drosophila) [Source:HGNC Symbol;Acc:3527]	2146		Hs.444082	TRUE	TRUE	FALSE
ENSG00000092820	EZR	ezrin [Source:HGNC Symbol;Acc:12691]	7430	BAH14402	Hs.708178	TRUE	TRUE	FALSE
ENSG00000180210	F2	coagulation factor II (thrombin) [Source:HGNC Symbol;Acc:3535]	2147		Hs.696214	FALSE	TRUE	FALSE
ENSG00000181104	F2R	coagulation factor II (thrombin) receptor [Source:HGNC Symbol;Acc:3537]	2149	EAW95781	Hs.679786	FALSE	TRUE	FALSE
ENSG00000164251	F2RL1	coagulation factor II (thrombin) receptor-like 1 [Source:HGNC Symbol;Acc:3538]	2150	CAA90290	Hs.744181	TRUE	TRUE	FALSE
ENSG00000117525	F3	coagulation factor III (thromboplastin, tissue factor) [Source:HGNC Symbol;Acc:3541]	2152	AAO61151	Hs.623540	TRUE	TRUE	FALSE
ENSG00000198734	F5	coagulation factor V (proaccelerin, labile factor) [Source:HGNC Symbol;Acc:3542]	2153	BAG62188	Hs.30054	TRUE	TRUE	FALSE
[truncated: 5,126 more rows]

## Sheet: Z-DNA-GeneBodies
Ensembl Id	Gene Name	Description	Entrez	Genbank	UniGene	Is in typeI	Is in typeII	Is in typeII	Deep learning approach for predicting functional Z-DNA regions using omics data
ENSG00000245105	A2M-AS1	A2M antisense RNA 1 [Source:HGNC Symbol;Acc:27057]	144571		Hs.735324	FALSE	TRUE	FALSE	Nazar Beknazarov, Seungmin Jin and Maria Poptsova
ENSG00000109576	AADAT	aminoadipate aminotransferase [Source:HGNC Symbol;Acc:17929]	51166		Hs.529735	TRUE	TRUE	FALSE
ENSG00000115977	AAK1	AP2 associated kinase 1 [Source:HGNC Symbol;Acc:19679]	22848	BAA83000	Hs.630374	TRUE	TRUE	FALSE	Supplementary Table S1.			Interferon Response Genes with Deep-Z predicted Z-DNA in promoters or gene bodies.
ENSG00000188971	AAK1	Uncharacterized protein [Source:UniProtKB/TrEMBL;Acc:I3L097]		CCO13666		FALSE	TRUE	FALSE
ENSG00000087884	AAMDC	adipogenesis associated, Mth938 domain containing [Source:HGNC Symbol;Acc:30205]	28971	EAW75038	Hs.503357	FALSE	TRUE	FALSE
ENSG00000157426	AASDH	aminoadipate-semialdehyde dehydrogenase [Source:HGNC Symbol;Acc:23993]	132949			FALSE	TRUE	FALSE	INTERFEROME DB
ENSG00000008311	AASS	aminoadipate-semialdehyde synthase [Source:HGNC Symbol;Acc:17366]	10157		Hs.156738	FALSE	TRUE	FALSE
ENSG00000108270	AATF	apoptosis antagonizing transcription factor [Source:HGNC Symbol;Acc:19235]	26574		Hs.716141	FALSE	TRUE	FALSE
ENSG00000181409	AATK	apoptosis-associated tyrosine kinase [Source:HGNC Symbol;Acc:21]	9625		Hs.739091	TRUE	TRUE	FALSE
ENSG00000183044	ABAT	4-aminobutyrate aminotransferase [Source:HGNC Symbol;Acc:23]	18		Hs.739069	FALSE	TRUE	FALSE
ENSG00000165029	ABCA1	ATP-binding cassette, sub-family A (ABC1), member 1 [Source:HGNC Symbol;Acc:29]	19		Hs.659274	FALSE	TRUE	FALSE
ENSG00000167972	ABCA3	ATP-binding cassette, sub-family A (ABC1), member 3 [Source:HGNC Symbol;Acc:33]	21	AAH20724	Hs.710935	FALSE	TRUE	FALSE
ENSG00000154265	ABCA5	ATP-binding cassette, sub-family A (ABC1), member 5 [Source:HGNC Symbol;Acc:35]	23461	CAE45856	Hs.731824	FALSE	TRUE	FALSE
ENSG00000064687	ABCA7	ATP-binding cassette, sub-family A (ABC1), member 7 [Source:HGNC Symbol;Acc:37]	10347	BAG53455	Hs.134514	TRUE	TRUE	FALSE
ENSG00000085563	ABCB1	ATP-binding cassette, sub-family B (MDR/TAP), member 1 [Source:HGNC Symbol;Acc:40]	5243	ACF94688	Hs.489033	FALSE	TRUE	FALSE
ENSG00000135776	ABCB10	ATP-binding cassette, sub-family B (MDR/TAP), member 10 [Source:HGNC Symbol;Acc:41]	23456	BAD18770	Hs.701184	FALSE	TRUE	FALSE
ENSG00000005471	ABCB4	ATP-binding cassette, sub-family B (MDR/TAP), member 4 [Source:HGNC Symbol;Acc:45]	5244	ABH04422	Hs.654403	FALSE	TRUE	FALSE
ENSG00000004846	ABCB5	ATP-binding cassette, sub-family B (MDR/TAP), member 5 [Source:HGNC Symbol;Acc:46]	340273		Hs.404102	FALSE	TRUE	FALSE
ENSG00000150967	ABCB9	ATP-binding cassette, sub-family B (MDR/TAP), member 9 [Source:HGNC Symbol;Acc:50]	23457	AAH64384	Hs.511951	TRUE	FALSE	FALSE
ENSG00000103222	ABCC1	ATP-binding cassette, sub-family C (CFTR/MRP), member 1 [Source:HGNC Symbol;Acc:51]	4363		Hs.720771	FALSE	TRUE	FALSE
ENSG00000121270	ABCC11	ATP-binding cassette, sub-family C (CFTR/MRP), member 11 [Source:HGNC Symbol;Acc:14639]	85320		Hs.652267	FALSE	TRUE	FALSE
ENSG00000023839	ABCC2	ATP-binding cassette, sub-family C (CFTR/MRP), member 2 [Source:HGNC Symbol;Acc:53]	1244		Hs.368243	FALSE	TRUE	FALSE
ENSG00000108846	ABCC3	ATP-binding cassette, sub-family C (CFTR/MRP), member 3 [Source:HGNC Symbol;Acc:54]	8714	EAW94591	Hs.685104	TRUE	TRUE	FALSE
ENSG00000125257	ABCC4	ATP-binding cassette, sub-family C (CFTR/MRP), member 4 [Source:HGNC Symbol;Acc:55]	10257	BAH12293	Hs.508423	TRUE	TRUE	FALSE
ENSG00000114770	ABCC5	ATP-binding cassette, sub-family C (CFTR/MRP), member 5 [Source:HGNC Symbol;Acc:56]	10057	AAO49801	Hs.743953	TRUE	TRUE	FALSE
ENSG00000006071	ABCC8	ATP-binding cassette, sub-family C (CFTR/MRP), member 8 [Source:HGNC Symbol;Acc:59]	6833	BAD92321	Hs.54470	TRUE	TRUE	FALSE
ENSG00000101986	ABCD1	ATP-binding cassette, sub-family D (ALD), member 1 [Source:HGNC Symbol;Acc:61]	215		Hs.678497	TRUE	TRUE	FALSE
ENSG00000261233	ABCD1P3	ATP-binding cassette, sub-family D (ALD), member 1, pseudogene 3 [Source:HGNC Symbol;Acc:64]				FALSE	TRUE	FALSE
ENSG00000225293	ABCD1P4	ATP-binding cassette, sub-family D (ALD), member 1, pseudogene 4 [Source:HGNC Symbol;Acc:65]				FALSE	TRUE	FALSE
ENSG00000214330	ABCD1P5	ATP-binding cassette, sub-family D (ALD), member 1, pseudogene 5 [Source:HGNC Symbol;Acc:42662]				FALSE	TRUE	FALSE
ENSG00000173208	ABCD2	ATP-binding cassette, sub-family D (ALD), member 2 [Source:HGNC Symbol;Acc:66]	225	AAB00541	Hs.709970	TRUE	FALSE	FALSE
ENSG00000117528	ABCD3	ATP-binding cassette, sub-family D (ALD), member 3 [Source:HGNC Symbol;Acc:67]	5825		Hs.707396	TRUE	TRUE	FALSE
ENSG00000164163	ABCE1	ATP-binding cassette, sub-family E (OABP), member 1 [Source:HGNC Symbol;Acc:69]	6059		Hs.713456	TRUE	TRUE	FALSE
ENSG00000204574	ABCF1	ATP-binding cassette, sub-family F (GCN20), member 1 [Source:HGNC Symbol;Acc:70]	23		Hs.655285	TRUE	FALSE	FALSE
ENSG00000160179	ABCG1	ATP-binding cassette, sub-family G (WHITE), member 1 [Source:HGNC Symbol;Acc:73]	9619		Hs.714136	TRUE	TRUE	FALSE
ENSG00000118777	ABCG2	ATP-binding cassette, sub-family G (WHITE), member 2 [Source:HGNC Symbol;Acc:74]	9429	ADO95109	Hs.641926	TRUE	TRUE	FALSE
ENSG00000144827	ABHD10	abhydrolase domain containing 10 [Source:HGNC Symbol;Acc:25656]	55347	BAH13194	Hs.745285	TRUE	TRUE	FALSE
ENSG00000100997	ABHD12	abhydrolase domain containing 12 [Source:HGNC Symbol;Acc:15868]	26090	BAC11357	Hs.441550	FALSE	TRUE	FALSE
ENSG00000139826	ABHD13	abhydrolase domain containing 13 [Source:HGNC Symbol;Acc:20293]	84945	BAB55387	Hs.183528	TRUE	FALSE	FALSE
ENSG00000248487	ABHD14A	abhydrolase domain containing 14A [Source:HGNC Symbol;Acc:24538]	25864	AAQ88568		FALSE	TRUE	FALSE
ENSG00000114786	ABHD14A-ACY1	ABHD14A-ACY1 readthrough (NMD candidate) [Source:HGNC Symbol;Acc:38856]	95		Hs.334707	FALSE	TRUE	FALSE
ENSG00000168792	ABHD15	abhydrolase domain containing 15 [Source:HGNC Symbol;Acc:26971]	116236	AAQ88579	Hs.106510	TRUE	TRUE	FALSE
ENSG00000204427	ABHD16A	abhydrolase domain containing 16A [Source:HGNC Symbol;Acc:13921]	7920	BAH13975	Hs.388188	FALSE	TRUE	FALSE
ENSG00000230475	ABHD16A	abhydrolase domain containing 16A [Source:HGNC Symbol;Acc:13921]	7920		Hs.388188	FALSE	TRUE	FALSE
ENSG00000206403	ABHD16A	abhydrolase domain containing 16A [Source:HGNC Symbol;Acc:13921]	7920		Hs.388188	FALSE	TRUE	FALSE
ENSG00000236063	ABHD16A	abhydrolase domain containing 16A [Source:HGNC Symbol;Acc:13921]	7920		Hs.388188	FALSE	TRUE	FALSE
ENSG00000129968	ABHD17A	abhydrolase domain containing 17A [Source:HGNC Symbol;Acc:28756]	81926		Hs.653679	FALSE	TRUE	FALSE
ENSG00000107362	ABHD17B	abhydrolase domain containing 17B [Source:HGNC Symbol;Acc:24278]	51104	AAD34062	Hs.380389	TRUE	FALSE	FALSE
ENSG00000136379	ABHD17C	abhydrolase domain containing 17C [Source:HGNC Symbol;Acc:26925]	58489	AAH59401	Hs.459072	TRUE	TRUE	FALSE
ENSG00000158201	ABHD3	abhydrolase domain containing 3 [Source:HGNC Symbol;Acc:18718]	171586	BAH12858	Hs.611824	TRUE	TRUE	FALSE
ENSG00000100439	ABHD4	abhydrolase domain containing 4 [Source:HGNC Symbol;Acc:20154]	63874	BAG56738	Hs.445665	FALSE	TRUE	FALSE
ENSG00000011198	ABHD5	abhydrolase domain containing 5 [Source:HGNC Symbol;Acc:21396]	51099	AEB53060	Hs.19385	FALSE	TRUE	FALSE
ENSG00000163686	ABHD6	abhydrolase domain containing 6 [Source:HGNC Symbol;Acc:21398]	57406		Hs.736139	TRUE	TRUE	FALSE
ENSG00000127220	ABHD8	abhydrolase domain containing 8 [Source:HGNC Symbol;Acc:23759]	79575		Hs.515664	TRUE	FALSE	FALSE
ENSG00000138443	ABI2	abl-interactor 2 [Source:HGNC Symbol;Acc:24011]	10152	BAH14371	Hs.694570	TRUE	TRUE	FALSE
ENSG00000097007	ABL1	c-abl oncogene 1, non-receptor tyrosine kinase [Source:HGNC Symbol;Acc:76]	25		Hs.431048	TRUE	FALSE	FALSE
ENSG00000143322	ABL2	c-abl oncogene 2, non-receptor tyrosine kinase [Source:HGNC Symbol;Acc:77]	27	AAA35553	Hs.630545	TRUE	TRUE	FALSE
ENSG00000099204	ABLIM1	actin binding LIM protein 1 [Source:HGNC Symbol;Acc:78]	3983	BAG53784	Hs.645719	FALSE	TRUE	FALSE
ENSG00000173210	ABLIM3	actin binding LIM protein family, member 3 [Source:HGNC Symbol;Acc:29132]	22885		Hs.618018	TRUE	TRUE	FALSE
ENSG00000159842	ABR	active BCR-related [Source:HGNC Symbol;Acc:81]	29	BAH13169	Hs.742468	FALSE	TRUE	FALSE
ENSG00000166016	ABTB2	ankyrin repeat and BTB (POZ) domain containing 2 [Source:HGNC Symbol;Acc:23842]	25841	BAC03697	Hs.23361	TRUE	TRUE	FALSE
ENSG00000264908	AC000403.1					TRUE	FALSE	FALSE
ENSG00000248594	AC003029.1					TRUE	TRUE	FALSE
ENSG00000256806	AC004706.1					FALSE	TRUE	FALSE
ENSG00000177820	AC004917.1					TRUE	TRUE	FALSE
ENSG00000233225	AC004987.9					TRUE	TRUE	FALSE
ENSG00000255690	AC005013.1				Hs.740520	TRUE	TRUE	FALSE
ENSG00000226040	AC005740.3					TRUE	TRUE	FALSE
ENSG00000235554	AC005822.1					FALSE	TRUE	FALSE
ENSG00000263900	AC006483.1					TRUE	TRUE	FALSE
ENSG00000180672	AC007362.1				Hs.660596	TRUE	TRUE	FALSE
ENSG00000238165	AC007560.1					TRUE	FALSE	FALSE
ENSG00000187534	AC007842.1					FALSE	TRUE	FALSE
ENSG00000233870	AC007881.4					TRUE	FALSE	FALSE
ENSG00000230259	AC008738.1					TRUE	TRUE	FALSE
ENSG00000213702	AC008865.1					TRUE	FALSE	FALSE
ENSG00000248821	AC009238.6					TRUE	FALSE	FALSE
ENSG00000176824	AC009951.1					FALSE	TRUE	FALSE
ENSG00000269636	AC010441.1				Hs.623614	TRUE	TRUE	FALSE
ENSG00000261611	AC010547.9	Uncharacterized protein [Source:UniProtKB/TrEMBL;Acc:J3QLW9]	7571			TRUE	TRUE	FALSE
ENSG00000267216	AC010642.1	Uncharacterized protein [Source:UniProtKB/TrEMBL;Acc:K7EQD1]				TRUE	FALSE	FALSE
ENSG00000235555	AC011450.2					TRUE	FALSE	FALSE
ENSG00000204196	AC011737.2					FALSE	TRUE	FALSE
ENSG00000260396	AC012065.7				Hs.603851	FALSE	TRUE	FALSE
ENSG00000234327	AC012146.7				Hs.660048	FALSE	TRUE	FALSE
ENSG00000221625	AC013283.1					TRUE	TRUE	FALSE
ENSG00000236048	AC013470.6					TRUE	TRUE	FALSE
ENSG00000229534	AC015691.7					FALSE	TRUE	FALSE
ENSG00000108958	AC016292.3					TRUE	TRUE	FALSE
ENSG00000213753	AC016629.2		100653047		Hs.732917	TRUE	FALSE	FALSE
ENSG00000228305	AC016734.2					FALSE	TRUE	FALSE
ENSG00000234491	AC017081.3					TRUE	TRUE	FALSE
ENSG00000230154	AC018463.4					TRUE	TRUE	FALSE
ENSG00000188383	AC018892.9				Hs.737451	TRUE	TRUE	FALSE
ENSG00000231822	AC019097.7					TRUE	FALSE	FALSE
ENSG00000255397	AC022182.2					FALSE	TRUE	FALSE
ENSG00000229104	AC023468.1					TRUE	FALSE	FALSE
ENSG00000258052	AC025263.3	Uncharacterized protein [Source:UniProtKB/TrEMBL;Acc:H3BNG1]				FALSE	TRUE	FALSE
ENSG00000174977	AC026271.5					FALSE	TRUE	FALSE
ENSG00000181495	AC026703.1					TRUE	TRUE	FALSE
ENSG00000259141	AC027323.1	lysM and putative peptidoglycan-binding domain-containing protein 3 [Source:RefSeq peptide;Acc:NP_938014]	116068	AAH58027	Hs.630167	TRUE	FALSE	FALSE
ENSG00000230572	AC027612.3				Hs.578075	FALSE	TRUE	FALSE
ENSG00000143429	AC027612.6		654342		Hs.657714	TRUE	TRUE	FALSE
ENSG00000239642	AC034228.7					FALSE	TRUE	FALSE
ENSG00000248235	AC037459.4	Uncharacterized protein [Source:UniProtKB/TrEMBL;Acc:E5RGS7]				FALSE	TRUE	FALSE
ENSG00000214899	AC055811.1	Uncharacterized protein [Source:UniProtKB/TrEMBL;Acc:E7EM54]				FALSE	TRUE	FALSE
ENSG00000233830	AC073150.4					FALSE	TRUE	FALSE
ENSG00000177855	AC074182.1					FALSE	TRUE	FALSE
ENSG00000232019	AC074183.4					TRUE	TRUE	FALSE
ENSG00000236654	AC079780.3					FALSE	TRUE	FALSE
ENSG00000223500	AC083862.6					FALSE	TRUE	FALSE
ENSG00000204745	AC083899.3					TRUE	TRUE	FALSE
ENSG00000186019	AC084219.4		100379224		Hs.730685	TRUE	TRUE	FALSE
ENSG00000176305	AC087269.1					TRUE	TRUE	FALSE
ENSG00000241772	AC092620.2				Hs.658776	TRUE	FALSE	FALSE
ENSG00000204872	AC092653.5					FALSE	TRUE	FALSE
ENSG00000213492	AC092661.2					TRUE	TRUE	FALSE
ENSG00000213261	AC093106.7					TRUE	FALSE	FALSE
ENSG00000259131	AC093510.2		153364	CAH18329		TRUE	TRUE	FALSE
ENSG00000224324	AC093662.6					TRUE	FALSE	FALSE
ENSG00000256604	AC093668.3					TRUE	TRUE	FALSE
ENSG00000213222	AC093724.2					TRUE	FALSE	FALSE
ENSG00000213846	AC098614.2					TRUE	TRUE	FALSE
ENSG00000215016	AC099544.2					FALSE	TRUE	FALSE
ENSG00000184247	AC100791.1					FALSE	TRUE	FALSE
ENSG00000167355	AC104389.28		282763			TRUE	FALSE	FALSE
ENSG00000256261	AC104698.1				Hs.700372	FALSE	TRUE	FALSE
ENSG00000205233	AC105052.1	Uncharacterized protein [Source:UniProtKB/TrEMBL;Acc:C9JMR9]				TRUE	TRUE	FALSE
ENSG00000234295	AC109135.1					FALSE	TRUE	FALSE
ENSG00000272886	AC112218.1	cDNA FLJ53884, highly similar to mRNA decapping enzyme 1A [Source:UniProtKB/TrEMBL;Acc:B4DHN9]	55802		Hs.476353	TRUE	TRUE	FALSE
ENSG00000240801	AC132217.4					FALSE	TRUE	FALSE
ENSG00000237838	AC133680.1				Hs.581530	TRUE	FALSE	FALSE
ENSG00000267629	AC138430.4		404037		Hs.367829	TRUE	TRUE	FALSE
ENSG00000230856	AC138649.1					FALSE	TRUE	FALSE
ENSG00000272391	AC211429.1	cDNA FLJ56876, highly similar to Nuclear envelope pore membrane protein POM 121 [Source:UniProtKB/TrEMBL;Acc:B4DDR5]		BAG56826		TRUE	FALSE	FALSE
ENSG00000271383	AC242842.2	NBPF [Source:UniProtKB/TrEMBL;Acc:Q3BBU2]		AAX85121		TRUE	TRUE	FALSE
ENSG00000268043	AC244394.1	Neuroblastoma breakpoint family member 11 [Source:UniProtKB/TrEMBL;Acc:H7BYX2]				TRUE	TRUE	FALSE
ENSG00000273136	AC253572.1	Neuroblastoma breakpoint family member 1 [Source:UniProtKB/TrEMBL;Acc:S4R3H5]				TRUE	TRUE	FALSE
ENSG00000060971	ACAA1	acetyl-CoA acyltransferase 1 [Source:HGNC Symbol;Acc:82]	30	BAG64334	Hs.643487	TRUE	FALSE	FALSE
ENSG00000132142	ACACA	acetyl-CoA carboxylase alpha [Source:HGNC Symbol;Acc:84]	31	AAP94119	Hs.160556	TRUE	TRUE	FALSE
ENSG00000076555	ACACB	acetyl-CoA carboxylase beta [Source:HGNC Symbol;Acc:85]	32		Hs.234898	FALSE	TRUE	FALSE
ENSG00000151498	ACAD8	acyl-CoA dehydrogenase family, member 8 [Source:HGNC Symbol;Acc:87]	27034	BAH13050	Hs.14791	FALSE	TRUE	FALSE
ENSG00000177646	ACAD9	acyl-CoA dehydrogenase family, member 9 [Source:HGNC Symbol;Acc:21497]	28976	AAH01817	Hs.567482	TRUE	FALSE	FALSE
ENSG00000115361	ACADL	acyl-CoA dehydrogenase, long chain [Source:HGNC Symbol;Acc:88]	33	BAG58900	Hs.471277	FALSE	TRUE	FALSE
ENSG00000117054	ACADM	acyl-CoA dehydrogenase, C-4 to C-12 straight chain [Source:HGNC Symbol;Acc:89]	34	BAH14317	Hs.445040	FALSE	TRUE	FALSE
ENSG00000072778	ACADVL	acyl-CoA dehydrogenase, very long chain [Source:HGNC Symbol;Acc:92]	37		Hs.610253	TRUE	TRUE	FALSE
ENSG00000157766	ACAN	aggrecan [Source:HGNC Symbol;Acc:319]	176	AAB48068	Hs.616395	TRUE	TRUE	FALSE
ENSG00000114331	ACAP2	ArfGAP with coiled-coil, ankyrin repeat and PH domains 2 [Source:HGNC Symbol;Acc:16469]	23527		Hs.733132	TRUE	TRUE	FALSE
ENSG00000075239	ACAT1	acetyl-CoA acetyltransferase 1 [Source:HGNC Symbol;Acc:93]	38		Hs.232375	FALSE	TRUE	FALSE
ENSG00000120437	ACAT2	acetyl-CoA acetyltransferase 2 [Source:HGNC Symbol;Acc:94]	39	BAH11719	Hs.571037	FALSE	TRUE	FALSE
ENSG00000182827	ACBD3	acyl-CoA binding domain containing 3 [Source:HGNC Symbol;Acc:15453]	64746	BAB20592	Hs.520207	TRUE	FALSE	FALSE
ENSG00000181513	ACBD4	acyl-CoA binding domain containing 4 [Source:HGNC Symbol;Acc:23337]	79777		Hs.110298	TRUE	FALSE	FALSE
ENSG00000107897	ACBD5	acyl-CoA binding domain containing 5 [Source:HGNC Symbol;Acc:23338]	91452	BAH11793	Hs.530597	TRUE	TRUE	FALSE
ENSG00000176244	ACBD7	acyl-CoA binding domain containing 7 [Source:HGNC Symbol;Acc:17715]	414149	BAG53080	Hs.644598	FALSE	TRUE	FALSE
ENSG00000110455	ACCS	1-aminocyclopropane-1-carboxylate synthase homolog (Arabidopsis)(non-functional) [Source:HGNC Symbol;Acc:23989]	84680	BAG64981	Hs.126706	FALSE	TRUE	FALSE
ENSG00000159640	ACE	angiotensin I converting enzyme [Source:HGNC Symbol;Acc:2707]	1636	EAW94319	Hs.712079	TRUE	TRUE	FALSE
ENSG00000087085	ACHE	acetylcholinesterase (Yt blood group) [Source:HGNC Symbol;Acc:108]	43	AAR26654	Hs.734086	TRUE	TRUE	FALSE
ENSG00000144648	ACKR2	atypical chemokine receptor 2 [Source:HGNC Symbol;Acc:1565]	1238			TRUE	FALSE	FALSE
ENSG00000144476	ACKR3	atypical chemokine receptor 3 [Source:HGNC Symbol;Acc:23692]	57007	AAA62370		TRUE	TRUE	FALSE
ENSG00000131473	ACLY	ATP citrate lyase [Source:HGNC Symbol;Acc:115]	47		Hs.739744	FALSE	TRUE	FALSE
ENSG00000122729	ACO1	aconitase 1, soluble [Source:HGNC Symbol;Acc:117]	48	AAF99681	Hs.715195	TRUE	TRUE	FALSE
ENSG00000184227	ACOT1	acyl-CoA thioesterase 1 [Source:HGNC Symbol;Acc:33128]	641371		Hs.568046	TRUE	TRUE	FALSE
ENSG00000162390	ACOT11	acyl-CoA thioesterase 11 [Source:HGNC Symbol;Acc:18156]	26027	AAL40937	Hs.745173	TRUE	TRUE	FALSE
ENSG00000172497	ACOT12	acyl-CoA thioesterase 12 [Source:HGNC Symbol;Acc:24436]	134526	AAH89437	Hs.439127	FALSE	TRUE	FALSE
ENSG00000112304	ACOT13	acyl-CoA thioesterase 13 [Source:HGNC Symbol;Acc:20999]	55856	AAF67006	Hs.737812	FALSE	TRUE	FALSE
ENSG00000119673	ACOT2	acyl-CoA thioesterase 2 [Source:HGNC Symbol;Acc:18431]	10965	AAC42007	Hs.699708	FALSE	TRUE	FALSE
ENSG00000177465	ACOT4	acyl-CoA thioesterase 4 [Source:HGNC Symbol;Acc:19748]	122970	BAC04313	Hs.49433	FALSE	TRUE	FALSE
ENSG00000097021	ACOT7	acyl-CoA thioesterase 7 [Source:HGNC Symbol;Acc:24157]	11332		Hs.126137	TRUE	TRUE	FALSE
ENSG00000161533	ACOX1	acyl-CoA oxidase 1, palmitoyl [Source:HGNC Symbol;Acc:119]	51		Hs.618977	TRUE	FALSE	FALSE
ENSG00000087008	ACOX3	acyl-CoA oxidase 3, pristanoyl [Source:HGNC Symbol;Acc:121]	8310			FALSE	TRUE	FALSE
ENSG00000134575	ACP2	acid phosphatase 2, lysosomal [Source:HGNC Symbol;Acc:123]	53	EAW67950		TRUE	TRUE	FALSE
ENSG00000102575	ACP5	acid phosphatase 5, tartrate resistant [Source:HGNC Symbol;Acc:124]	54			TRUE	TRUE	FALSE
ENSG00000111644	ACRBP	acrosin binding protein [Source:HGNC Symbol;Acc:17195]	84519		Hs.123239	FALSE	TRUE	FALSE
ENSG00000103740	ACSBG1	acyl-CoA synthetase bubblegum family member 1 [Source:HGNC Symbol;Acc:29567]	23205		Hs.659780	TRUE	FALSE	FALSE
ENSG00000167107	ACSF2	acyl-CoA synthetase family member 2 [Source:HGNC Symbol;Acc:26101]	80221	BAG58247	Hs.704008	TRUE	TRUE	FALSE
ENSG00000151726	ACSL1	acyl-CoA synthetase long-chain family member 1 [Source:HGNC Symbol;Acc:3569]	2180	AAZ30711	Hs.406678	TRUE	TRUE	FALSE
ENSG00000123983	ACSL3	acyl-CoA synthetase long-chain family member 3 [Source:HGNC Symbol;Acc:3570]	2181		Hs.655772	FALSE	TRUE	FALSE
ENSG00000068366	ACSL4	acyl-CoA synthetase long-chain family member 4 [Source:HGNC Symbol;Acc:3571]	2182		Hs.660281	TRUE	TRUE	FALSE
ENSG00000197142	ACSL5	acyl-CoA synthetase long-chain family member 5 [Source:HGNC Symbol;Acc:16526]	51703	BAG63242	Hs.11638	TRUE	TRUE	FALSE
ENSG00000164398	ACSL6	acyl-CoA synthetase long-chain family member 6 [Source:HGNC Symbol;Acc:16496]	23305		Hs.14945	FALSE	TRUE	FALSE
ENSG00000005187	ACSM3	acyl-CoA synthetase medium-chain family member 3 [Source:HGNC Symbol;Acc:10522]	6296	BAA03853	Hs.706754	FALSE	TRUE	FALSE
ENSG00000154930	ACSS1	acyl-CoA synthetase short-chain family member 1 [Source:HGNC Symbol;Acc:16091]	84532	BAC86035	Hs.529353	FALSE	TRUE	FALSE
ENSG00000131069	ACSS2	acyl-CoA synthetase short-chain family member 2 [Source:HGNC Symbol;Acc:15814]	55902	BAG57090	Hs.517034	TRUE	TRUE	FALSE
ENSG00000143632	ACTA1	actin, alpha 1, skeletal muscle [Source:HGNC Symbol;Acc:129]	58		Hs.1288	TRUE	FALSE	FALSE
ENSG00000107796	ACTA2	actin, alpha 2, smooth muscle, aorta [Source:HGNC Symbol;Acc:130]	59		Hs.635256	TRUE	TRUE	FALSE
ENSG00000075624	ACTB	actin, beta [Source:HGNC Symbol;Acc:132]	60		Hs.731069	TRUE	TRUE	FALSE
ENSG00000220267	ACTBP8	actin, beta pseudogene 8 [Source:HGNC Symbol;Acc:141]				TRUE	FALSE	FALSE
ENSG00000184009	ACTG1	actin, gamma 1 [Source:HGNC Symbol;Acc:144]	60			FALSE	TRUE	FALSE
ENSG00000136518	ACTL6A	actin-like 6A [Source:HGNC Symbol;Acc:24124]	86		Hs.435326	FALSE	TRUE	FALSE
ENSG00000072110	ACTN1	actinin, alpha 1 [Source:HGNC Symbol;Acc:163]	87	BAG61357	Hs.653481	TRUE	TRUE	FALSE
ENSG00000077522	ACTN2	actinin, alpha 2 [Source:HGNC Symbol;Acc:164]	88	BAG37672	Hs.498178	FALSE	TRUE	FALSE
ENSG00000130402	ACTN4	actinin, alpha 4 [Source:HGNC Symbol;Acc:166]	81		Hs.712632	FALSE	TRUE	FALSE
ENSG00000138071	ACTR2	ARP2 actin-related protein 2 homolog (yeast) [Source:HGNC Symbol;Acc:169]	10097		Hs.744913	TRUE	FALSE	FALSE
ENSG00000133627	ACTR3B	ARP3 actin-related protein 3 homolog B (yeast) [Source:HGNC Symbol;Acc:17256]	57180	BAG50867	Hs.647117	FALSE	TRUE	FALSE
ENSG00000106526	ACTR3C	ARP3 actin-related protein 3 homolog C (yeast) [Source:HGNC Symbol;Acc:37282]	653857	BAB21501	Hs.664579	FALSE	TRUE	FALSE
ENSG00000101442	ACTR5	ARP5 actin-related protein 5 homolog (yeast) [Source:HGNC Symbol;Acc:14671]	79913	BAB14270	Hs.371585	FALSE	TRUE	FALSE
ENSG00000075089	ACTR6	ARP6 actin-related protein 6 homolog (yeast) [Source:HGNC Symbol;Acc:24025]	64431	EAW97626	Hs.115088	FALSE	TRUE	FALSE
ENSG00000115170	ACVR1	activin A receptor, type I [Source:HGNC Symbol;Acc:171]	90		Hs.470316	TRUE	FALSE	FALSE
ENSG00000135503	ACVR1B	activin A receptor, type IB [Source:HGNC Symbol;Acc:172]	91			TRUE	TRUE	FALSE
ENSG00000121989	ACVR2A	activin A receptor, type IIA [Source:HGNC Symbol;Acc:173]	92	BAG63114	Hs.470174	TRUE	TRUE	FALSE
ENSG00000229589	ACVR2B-AS1	ACVR2B antisense RNA 1 [Source:HGNC Symbol;Acc:44161]	100128640		Hs.570596	FALSE	TRUE	FALSE
ENSG00000139567	ACVRL1	activin A receptor type II-like 1 [Source:HGNC Symbol;Acc:175]	94		Hs.591026	FALSE	TRUE	FALSE
ENSG00000243989	ACY1	aminoacylase 1 [Source:HGNC Symbol;Acc:177]	95	BAG60372	Hs.334707	FALSE	TRUE	FALSE
ENSG00000132744	ACY3	aspartoacylase (aminocyclase) 3 [Source:HGNC Symbol;Acc:24104]	91703		Hs.126265	TRUE	FALSE	FALSE
ENSG00000196839	ADA	adenosine deaminase [Source:HGNC Symbol;Acc:186]	100			TRUE	TRUE	FALSE
ENSG00000137845	ADAM10	ADAM metallopeptidase domain 10 [Source:HGNC Symbol;Acc:188]	102	BAG62190	Hs.172028	TRUE	TRUE	FALSE
ENSG00000073670	ADAM11	ADAM metallopeptidase domain 11 [Source:HGNC Symbol;Acc:189]	4185	BAG59144	Hs.6088	FALSE	TRUE	FALSE
ENSG00000148848	ADAM12	ADAM metallopeptidase domain 12 [Source:HGNC Symbol;Acc:190]	8038		Hs.617703	TRUE	TRUE	FALSE
ENSG00000151694	ADAM17	ADAM metallopeptidase domain 17 [Source:HGNC Symbol;Acc:195]	6868	AAI36784	Hs.404914	TRUE	FALSE	FALSE
ENSG00000135074	ADAM19	ADAM metallopeptidase domain 19 [Source:HGNC Symbol;Acc:197]	8728	AAG50282	Hs.660528	TRUE	TRUE	FALSE
ENSG00000008277	ADAM22	ADAM metallopeptidase domain 22 [Source:HGNC Symbol;Acc:201]	53616	EAW76927	Hs.730222	FALSE	TRUE	FALSE
ENSG00000114948	ADAM23	ADAM metallopeptidase domain 23 [Source:HGNC Symbol;Acc:202]	8745			FALSE	TRUE	FALSE
ENSG00000149451	ADAM33	ADAM metallopeptidase domain 33 [Source:HGNC Symbol;Acc:15478]	80332	EAX10525		TRUE	TRUE	FALSE
ENSG00000151651	ADAM8	ADAM metallopeptidase domain 8 [Source:HGNC Symbol;Acc:215]	101		Hs.501574	FALSE	TRUE	FALSE
ENSG00000168615	ADAM9	ADAM metallopeptidase domain 9 [Source:HGNC Symbol;Acc:216]	8754	AAI26407	Hs.618683	TRUE	TRUE	FALSE
ENSG00000154734	ADAMTS1	ADAM metallopeptidase with thrombospondin type 1 motif, 1 [Source:HGNC Symbol;Acc:217]	9510	BAC85245	Hs.706436	FALSE	TRUE	FALSE
ENSG00000151388	ADAMTS12	ADAM metallopeptidase with thrombospondin type 1 motif, 12 [Source:HGNC Symbol;Acc:14605]	81792		Hs.12680	TRUE	TRUE	FALSE
ENSG00000138316	ADAMTS14	ADAM metallopeptidase with thrombospondin type 1 motif, 14 [Source:HGNC Symbol;Acc:14899]	140766	AAL40229	Hs.352156	FALSE	TRUE	FALSE
ENSG00000166106	ADAMTS15	ADAM metallopeptidase with thrombospondin type 1 motif, 15 [Source:HGNC Symbol;Acc:16305]	170689	CAC86014	Hs.534221	FALSE	TRUE	FALSE
ENSG00000140873	ADAMTS18	ADAM metallopeptidase with thrombospondin type 1 motif, 18 [Source:HGNC Symbol;Acc:17110]	170692	BAG57234	Hs.188746	FALSE	TRUE	FALSE
ENSG00000087116	ADAMTS2	ADAM metallopeptidase with thrombospondin type 1 motif, 2 [Source:HGNC Symbol;Acc:218]	9509	CAA05880	Hs.23871	FALSE	TRUE	FALSE
ENSG00000156140	ADAMTS3	ADAM metallopeptidase with thrombospondin type 1 motif, 3 [Source:HGNC Symbol;Acc:219]	9508	AAH16451	Hs.590919	FALSE	TRUE	FALSE
ENSG00000154736	ADAMTS5	ADAM metallopeptidase with thrombospondin type 1 motif, 5 [Source:HGNC Symbol;Acc:221]	11096	AAD49577	Hs.617225	TRUE	TRUE	FALSE
ENSG00000049192	ADAMTS6	ADAM metallopeptidase with thrombospondin type 1 motif, 6 [Source:HGNC Symbol;Acc:222]	11174		Hs.482291	TRUE	TRUE	FALSE
ENSG00000136378	ADAMTS7	ADAM metallopeptidase with thrombospondin type 1 motif, 7 [Source:HGNC Symbol;Acc:223]	11173	AAQ94616	Hs.16441	FALSE	TRUE	TRUE
ENSG00000134917	ADAMTS8	ADAM metallopeptidase with thrombospondin type 1 motif, 8 [Source:HGNC Symbol;Acc:224]	11095	AAD48081	Hs.271605	FALSE	TRUE	FALSE
ENSG00000163638	ADAMTS9	ADAM metallopeptidase with thrombospondin type 1 motif, 9 [Source:HGNC Symbol;Acc:13202]	56999		Hs.656071	TRUE	TRUE	FALSE
ENSG00000178031	ADAMTSL1	ADAMTS-like 1 [Source:HGNC Symbol;Acc:14632]	92949		Hs.741483	TRUE	TRUE	FALSE
ENSG00000143382	ADAMTSL4	ADAMTS-like 4 [Source:HGNC Symbol;Acc:19706]	54507	BAF85726	Hs.516243	FALSE	TRUE	FALSE
ENSG00000105963	ADAP1	ArfGAP with dual PH domains 1 [Source:HGNC Symbol;Acc:16486]	11033		Hs.729623	FALSE	TRUE	FALSE
ENSG00000184060	ADAP2	ArfGAP with dual PH domains 2 [Source:HGNC Symbol;Acc:16487]	55803	ABB90599	Hs.628547	TRUE	FALSE	FALSE
ENSG00000160710	ADAR	adenosine deaminase, RNA-specific [Source:HGNC Symbol;Acc:225]	103		Hs.659290	TRUE	TRUE	TRUE
ENSG00000197381	ADARB1	adenosine deaminase, RNA-specific, B1 [Source:HGNC Symbol;Acc:226]	104		Hs.674282	TRUE	TRUE	FALSE
ENSG00000163050	ADCK3	aarF domain containing kinase 3 [Source:HGNC Symbol;Acc:16812]	56997		Hs.118241	FALSE	TRUE	FALSE
ENSG00000164742	ADCY1	adenylate cyclase 1 (brain) [Source:HGNC Symbol;Acc:232]	107	EAW61043	Hs.192215	FALSE	TRUE	FALSE
ENSG00000161912	ADCY10P1	adenylate cyclase 10 (soluble) pseudogene 1 [Source:HGNC Symbol;Acc:44143]	221442			FALSE	TRUE	FALSE
ENSG00000138031	ADCY3	adenylate cyclase 3 [Source:HGNC Symbol;Acc:234]	109		Hs.681728	FALSE	TRUE	FALSE
ENSG00000129467	ADCY4	adenylate cyclase 4 [Source:HGNC Symbol;Acc:235]	196883	BAC86560	Hs.443428	TRUE	TRUE	FALSE
ENSG00000075340	ADD2	adducin 2 (beta) [Source:HGNC Symbol;Acc:244]	119		Hs.66187	FALSE	TRUE	FALSE
ENSG00000148700	ADD3	adducin 3 (gamma) [Source:HGNC Symbol;Acc:245]	120	BAF84177	Hs.643721	TRUE	TRUE	FALSE
ENSG00000118492	ADGB	androglobin [Source:HGNC Symbol;Acc:21212]	79747	BAB13945	Hs.720870	FALSE	TRUE	FALSE
ENSG00000197894	ADH5	alcohol dehydrogenase 5 (class III), chi polypeptide [Source:HGNC Symbol;Acc:253]	128		Hs.714209	FALSE	TRUE	FALSE
ENSG00000147576	ADHFE1	alcohol dehydrogenase, iron containing, 1 [Source:HGNC Symbol;Acc:16354]	137872	BAG57448	Hs.720023	FALSE	TRUE	FALSE
ENSG00000182551	ADI1	acireductone dioxygenase 1 [Source:HGNC Symbol;Acc:30576]	55256		Hs.502773	FALSE	TRUE	FALSE
ENSG00000006831	ADIPOR2	adiponectin receptor 2 [Source:HGNC Symbol;Acc:24041]	79602	AAR08368	Hs.735430	FALSE	TRUE	FALSE
ENSG00000148671	ADIRF	adipogenesis regulatory factor [Source:HGNC Symbol;Acc:24043]	10974			FALSE	TRUE	FALSE
ENSG00000156110	ADK	adenosine kinase [Source:HGNC Symbol;Acc:257]	132	AAG13958	Hs.656586	TRUE	TRUE	FALSE
ENSG00000128165	ADM2	adrenomedullin 2 [Source:HGNC Symbol;Acc:28898]	79924	CAG30365	Hs.743540	FALSE	TRUE	FALSE
ENSG00000101126	ADNP	activity-dependent neuroprotector homeobox [Source:HGNC Symbol;Acc:15766]	23394		Hs.743635	FALSE	TRUE	FALSE
ENSG00000181915	ADO	2-aminoethanethiol (cysteamine) dioxygenase [Source:HGNC Symbol;Acc:23506]	84890	CAH73826	Hs.627282	FALSE	TRUE	FALSE
ENSG00000163485	ADORA1	adenosine A1 receptor [Source:HGNC Symbol;Acc:262]	134	ABO25743	Hs.736955	FALSE	TRUE	FALSE
ENSG00000128271	ADORA2A	adenosine A2a receptor [Source:HGNC Symbol;Acc:263]	135	BAG62949	Hs.691096	FALSE	TRUE	FALSE
ENSG00000170425	ADORA2B	adenosine A2b receptor [Source:HGNC Symbol;Acc:264]	136	ABC74564	Hs.628501	TRUE	TRUE	FALSE
ENSG00000159322	ADPGK	ADP-dependent glucokinase [Source:HGNC Symbol;Acc:25250]	83440	CAH10598	Hs.741024	FALSE	TRUE	FALSE
ENSG00000116863	ADPRHL2	ADP-ribosylhydrolase like 2 [Source:HGNC Symbol;Acc:21304]	54936	BAG58267	Hs.18021	TRUE	TRUE	FALSE
ENSG00000170222	ADPRM	ADP-ribose/CDP-alcohol diphosphatase, manganese-dependent [Source:HGNC Symbol;Acc:30925]	56985		Hs.47668	TRUE	TRUE	FALSE
ENSG00000170214	ADRA1B	adrenoceptor alpha 1B [Source:HGNC Symbol;Acc:278]	147	AAB60352	Hs.368632	FALSE	TRUE	FALSE
ENSG00000171873	ADRA1D	adrenoceptor alpha 1D [Source:HGNC Symbol;Acc:280]	146	ACA05908	Hs.557	TRUE	FALSE	FALSE
ENSG00000150594	ADRA2A	adrenoceptor alpha 2A [Source:HGNC Symbol;Acc:281]	150	AAA51664	Hs.249159	TRUE	FALSE	FALSE
ENSG00000222040	ADRA2B	adrenoceptor alpha 2B [Source:HGNC Symbol;Acc:282]	151	AAI33022	Hs.247686	TRUE	FALSE	FALSE
ENSG00000043591	ADRB1	adrenoceptor beta 1 [Source:HGNC Symbol;Acc:285]	153	AAA51667		FALSE	TRUE	FALSE
ENSG00000169252	ADRB2	adrenoceptor beta 2, surface [Source:HGNC Symbol;Acc:286]	154	AAG35451	Hs.721212	TRUE	TRUE	FALSE
ENSG00000188778	ADRB3	adrenoceptor beta 3 [Source:HGNC Symbol;Acc:288]	155	BAF85722	Hs.2549	TRUE	FALSE	FALSE
ENSG00000239900	ADSL	adenylosuccinate lyase [Source:HGNC Symbol;Acc:291]	158		Hs.75527	TRUE	FALSE	FALSE
ENSG00000106624	AEBP1	AE binding protein 1 [Source:HGNC Symbol;Acc:303]	165		Hs.439463	FALSE	TRUE	FALSE
ENSG00000139154	AEBP2	AE binding protein 2 [Source:HGNC Symbol;Acc:24051]	121536	BAD18513	Hs.126497	FALSE	TRUE	FALSE
ENSG00000250232	AF196779.12	WD repeat domain phosphoinositide-interacting protein 4 [Source:UniProtKB/TrEMBL;Acc:A6NM71]				FALSE	TRUE	FALSE
ENSG00000196526	AFAP1	actin filament associated protein 1 [Source:HGNC Symbol;Acc:24017]	60312	AAG17055	Hs.529369	FALSE	TRUE	FALSE
ENSG00000157510	AFAP1L1	actin filament associated protein 1-like 1 [Source:HGNC Symbol;Acc:26714]	134265	BAB85011	Hs.483793	FALSE	TRUE	FALSE
ENSG00000169129	AFAP1L2	actin filament associated protein 1-like 2 [Source:HGNC Symbol;Acc:25901]	84632	BAH11936	Hs.501106	FALSE	TRUE	FALSE
ENSG00000172493	AFF1	AF4/FMR2 family, member 1 [Source:HGNC Symbol;Acc:7135]	4299	AAI14931	Hs.480190	TRUE	TRUE	FALSE
ENSG00000072364	AFF4	AF4/FMR2 family, member 4 [Source:HGNC Symbol;Acc:17869]	27125		Hs.519313	TRUE	TRUE	FALSE
ENSG00000223959	AFG3L1P	AFG3 ATPase family gene 3-like 1 (S. cerevisiae), pseudogene [Source:HGNC Symbol;Acc:314]	172		Hs.534773	TRUE	FALSE	FALSE
ENSG00000183077	AFMID	arylformamidase [Source:HGNC Symbol;Acc:20910]	125061	AAI42974	Hs.558614	FALSE	TRUE	FALSE
ENSG00000119844	AFTPH	aftiphilin [Source:HGNC Symbol;Acc:25951]	54812		Hs.713206	TRUE	FALSE	FALSE
ENSG00000038002	AGA	aspartylglucosaminidase [Source:HGNC Symbol;Acc:318]	175		Hs.207776	FALSE	TRUE	FALSE
ENSG00000157985	AGAP1	ArfGAP with GTPase domain, ankyrin repeat and PH domain 1 [Source:HGNC Symbol;Acc:16922]	116987		Hs.435039	TRUE	TRUE	FALSE
ENSG00000204172	AGAP10	ArfGAP with GTPase domain, ankyrin repeat and PH domain 10 [Source:HGNC Symbol;Acc:23462]	642517		Hs.645346	TRUE	FALSE	FALSE
ENSG00000135439	AGAP2	ArfGAP with GTPase domain, ankyrin repeat and PH domain 2 [Source:HGNC Symbol;Acc:16921]	116986	BAG53747	Hs.302435	TRUE	FALSE	FALSE
ENSG00000133612	AGAP3	ArfGAP with GTPase domain, ankyrin repeat and PH domain 3 [Source:HGNC Symbol;Acc:16923]	116988	AAH48300	Hs.647075	TRUE	TRUE	TRUE
ENSG00000172650	AGAP5	ArfGAP with GTPase domain, ankyrin repeat and PH domain 5 [Source:HGNC Symbol;Acc:23467]	119016		Hs.651147	TRUE	FALSE	FALSE
ENSG00000204169	AGAP7	ArfGAP with GTPase domain, ankyrin repeat and PH domain 7 [Source:HGNC Symbol;Acc:23465]	653268	CAH70062	Hs.528346	TRUE	FALSE	FALSE
ENSG00000166748	AGBL1	ATP/GTP binding protein-like 1 [Source:HGNC Symbol;Acc:26504]	123624		Hs.679833	TRUE	FALSE	FALSE
ENSG00000084693	AGBL5	ATP/GTP binding protein-like 5 [Source:HGNC Symbol;Acc:26147]	60509	CAD38704	Hs.138207	FALSE	TRUE	FALSE
ENSG00000106351	AGFG2	ArfGAP with FG repeats 2 [Source:HGNC Symbol;Acc:5177]	3268		Hs.521083	FALSE	TRUE	FALSE
ENSG00000164252	AGGF1	angiogenic factor with G patch and FHA domains 1 [Source:HGNC Symbol;Acc:24684]	55109		Hs.653659	TRUE	TRUE	FALSE
ENSG00000006530	AGK	acylglycerol kinase [Source:HGNC Symbol;Acc:21869]	55750	AAS07538	Hs.743318	TRUE	FALSE	FALSE
ENSG00000162688	AGL	amylo-alpha-1, 6-glucosidase, 4-alpha-glucanotransferase [Source:HGNC Symbol;Acc:321]	178	BAK64140	Hs.904	TRUE	FALSE	FALSE
ENSG00000187546	AGMO	alkylglycerol monooxygenase [Source:HGNC Symbol;Acc:33784]	392636		Hs.670634	FALSE	TRUE	FALSE
ENSG00000092847	AGO1	argonaute RISC catalytic component 1 [Source:HGNC Symbol;Acc:3262]	26523	AAF00068	Hs.656677	TRUE	TRUE	FALSE
ENSG00000123908	AGO2	argonaute RISC catalytic component 2 [Source:HGNC Symbol;Acc:3263]	27161		Hs.713705	FALSE	TRUE	FALSE
ENSG00000126070	AGO3	argonaute RISC catalytic component 3 [Source:HGNC Symbol;Acc:18421]	192669	BAG63629	Hs.657676	FALSE	TRUE	FALSE
ENSG00000160216	AGPAT3	1-acylglycerol-3-phosphate O-acyltransferase 3 [Source:HGNC Symbol;Acc:326]	56894		Hs.738662	TRUE	TRUE	FALSE
ENSG00000026652	AGPAT4	1-acylglycerol-3-phosphate O-acyltransferase 4 [Source:HGNC Symbol;Acc:20885]	56895	BAG60008	Hs.610611	TRUE	TRUE	FALSE
ENSG00000155189	AGPAT5	1-acylglycerol-3-phosphate O-acyltransferase 5 [Source:HGNC Symbol;Acc:20886]	55326		Hs.672875	TRUE	TRUE	FALSE
ENSG00000018510	AGPS	alkylglycerone phosphate synthase [Source:HGNC Symbol;Acc:327]	8540		Hs.516543	TRUE	TRUE	FALSE
ENSG00000188157	AGRN	agrin [Source:HGNC Symbol;Acc:329]	375790		Hs.623478	TRUE	TRUE	FALSE
ENSG00000135744	AGT	angiotensinogen (serpin peptidase inhibitor, clade A, member 8) [Source:HGNC Symbol;Acc:333]	183	ACA05910	Hs.19383	FALSE	TRUE	FALSE
ENSG00000135049	AGTPBP1	ATP/GTP binding protein 1 [Source:HGNC Symbol;Acc:17258]	23287	BAG58284	Hs.719980	TRUE	FALSE	FALSE
ENSG00000177674	AGTRAP	angiotensin II receptor-associated protein [Source:HGNC Symbol;Acc:13539]	57085			TRUE	TRUE	FALSE
ENSG00000153207	AHCTF1	AT hook containing transcription factor 1 [Source:HGNC Symbol;Acc:24618]	25909		Hs.300887	TRUE	TRUE	FALSE
ENSG00000101444	AHCY	adenosylhomocysteinase [Source:HGNC Symbol;Acc:343]	191	AAI14925	Hs.388004	TRUE	TRUE	FALSE
ENSG00000135541	AHI1	Abelson helper integration site 1 [Source:HGNC Symbol;Acc:21575]	54806		Hs.704550	FALSE	TRUE	FALSE
ENSG00000124942	AHNAK	AHNAK nucleoprotein [Source:HGNC Symbol;Acc:347]	79026	AAH00926	Hs.703348	TRUE	TRUE	FALSE
ENSG00000185567	AHNAK2	AHNAK nucleoprotein 2 [Source:HGNC Symbol;Acc:20125]	113146	AAH11859	Hs.441783	TRUE	TRUE	FALSE
ENSG00000106546	AHR	aryl hydrocarbon receptor [Source:HGNC Symbol;Acc:348]	196	BAA03857	Hs.713056	TRUE	TRUE	FALSE
ENSG00000063438	AHRR	aryl-hydrocarbon receptor repressor [Source:HGNC Symbol;Acc:346]	57491	EAW50994		FALSE	TRUE	FALSE
ENSG00000111732	AICDA	activation-induced cytidine deaminase [Source:HGNC Symbol;Acc:13203]	57379		Hs.649749	FALSE	TRUE	FALSE
ENSG00000186063	AIDA	axin interactor, dorsalization associated [Source:HGNC Symbol;Acc:25761]	64853		Hs.743777	TRUE	TRUE	FALSE
ENSG00000126878	AIF1L	allograft inflammatory factor 1-like [Source:HGNC Symbol;Acc:28904]	83543	CAB66501	Hs.4944	FALSE	TRUE	FALSE
ENSG00000042286	AIFM2	apoptosis-inducing factor, mitochondrion-associated, 2 [Source:HGNC Symbol;Acc:21411]	84883	AAL73229	Hs.682313	FALSE	TRUE	FALSE
ENSG00000110711	AIP	aryl hydrocarbon receptor interacting protein [Source:HGNC Symbol;Acc:358]	9049	ABV03525		FALSE	TRUE	FALSE
ENSG00000160224	AIRE	autoimmune regulator [Source:HGNC Symbol;Acc:360]	326		Hs.129829	TRUE	TRUE	FALSE
ENSG00000129474	AJUBA	ajuba LIM protein [Source:HGNC Symbol;Acc:20250]	84962		Hs.655832	FALSE	TRUE	FALSE
ENSG00000106992	AK1	adenylate kinase 1 [Source:HGNC Symbol;Acc:361]	203		Hs.175473	FALSE	TRUE	FALSE
ENSG00000004455	AK2	adenylate kinase 2 [Source:HGNC Symbol;Acc:362]	204	EAX07483	Hs.470907	TRUE	TRUE	FALSE
ENSG00000162433	AK4	adenylate kinase 4 [Source:HGNC Symbol;Acc:363]	205	CAA43088	Hs.662902	TRUE	TRUE	FALSE
ENSG00000263535	AK4P1	adenylate kinase 4 pseudogene 1 [Source:HGNC Symbol;Acc:364]				TRUE	TRUE	FALSE
ENSG00000154027	AK5	adenylate kinase 5 [Source:HGNC Symbol;Acc:365]	26289		Hs.559718	FALSE	TRUE	FALSE
ENSG00000165695	AK8	adenylate kinase 8 [Source:HGNC Symbol;Acc:26526]	158067	BAB71402	Hs.421340	TRUE	TRUE	FALSE
ENSG00000108599	AKAP10	A kinase (PRKA) anchor protein 10 [Source:HGNC Symbol;Acc:368]	11216	BAH12002	Hs.721282	TRUE	TRUE	FALSE
ENSG00000131016	AKAP12	A kinase (PRKA) anchor protein 12 [Source:HGNC Symbol;Acc:370]	9590	AAC51366	Hs.711689	TRUE	TRUE	TRUE
ENSG00000170776	AKAP13	A kinase (PRKA) anchor protein 13 [Source:HGNC Symbol;Acc:371]	11214	EAX01973	Hs.741394	TRUE	TRUE	FALSE
ENSG00000151320	AKAP6	A kinase (PRKA) anchor protein 6 [Source:HGNC Symbol;Acc:376]	9472		Hs.509083	FALSE	TRUE	FALSE
ENSG00000118507	AKAP7	A kinase (PRKA) anchor protein 7 [Source:HGNC Symbol;Acc:377]	9465	AAI10898	Hs.486483	TRUE	TRUE	FALSE
ENSG00000011243	AKAP8L	A kinase (PRKA) anchor protein 8-like [Source:HGNC Symbol;Acc:29857]	26993		Hs.399800	FALSE	TRUE	FALSE
ENSG00000127914	AKAP9	A kinase (PRKA) anchor protein 9 [Source:HGNC Symbol;Acc:379]	10142		Hs.651221	TRUE	TRUE	FALSE
ENSG00000166452	AKIP1	A kinase (PRKA) interacting protein 1 [Source:HGNC Symbol;Acc:1170]	56672	BAG57753		FALSE	TRUE	FALSE
ENSG00000135334	AKIRIN2	akirin 2 [Source:HGNC Symbol;Acc:21407]	55122	BAA91551	Hs.485915	TRUE	TRUE	FALSE
ENSG00000117448	AKR1A1	aldo-keto reductase family 1, member A1 (aldehyde reductase) [Source:HGNC Symbol;Acc:380]	10327		Hs.740781	FALSE	TRUE	FALSE
ENSG00000085662	AKR1B1	aldo-keto reductase family 1, member B1 (aldose reductase) [Source:HGNC Symbol;Acc:381]	231	BAD93033	Hs.521212	FALSE	TRUE	FALSE
ENSG00000053371	AKR7A2	aldo-keto reductase family 7, member A2 (aflatoxin aldehyde reductase) [Source:HGNC Symbol;Acc:389]	8574		Hs.571886	TRUE	TRUE	FALSE
ENSG00000162482	AKR7A3	aldo-keto reductase family 7, member A3 (aflatoxin aldehyde reductase) [Source:HGNC Symbol;Acc:390]	22977	AAD02195	Hs.6980	FALSE	TRUE	FALSE
ENSG00000204673	AKT1S1	AKT1 substrate 1 (proline-rich) [Source:HGNC Symbol;Acc:28426]	84335		Hs.628396	TRUE	TRUE	FALSE
ENSG00000105221	AKT2	v-akt murine thymoma viral oncogene homolog 2 [Source:HGNC Symbol;Acc:392]	208	AAI20996	Hs.739695	FALSE	TRUE	FALSE
ENSG00000166971	AKTIP	AKT interacting protein [Source:HGNC Symbol;Acc:16710]	64400		Hs.380897	TRUE	TRUE	FALSE
ENSG00000234009	AL049757.3					TRUE	FALSE	FALSE
ENSG00000234631	AL162407.1	CDNA FLJ20147 fis, clone COL07954; HCG1781466; Uncharacterized protein [Source:UniProtKB/TrEMBL;Acc:Q9NXN1]		BAA90979		FALSE	TRUE	FALSE
ENSG00000259171	AL163636.6	Homo sapiens ribonuclease, RNase A family, 4 (RNASE4), transcript variant 4, mRNA. [Source:RefSeq mRNA;Acc:NM_001282192]	6038			FALSE	TRUE	FALSE
ENSG00000227921	AL353791.1				Hs.650870	FALSE	TRUE	FALSE
ENSG00000225996	AL356356.1	Protein LOC100996516 [Source:UniProtKB/TrEMBL;Acc:Q8WYY2]		AAL55796		FALSE	TRUE	FALSE
ENSG00000255905	AL391319.1					FALSE	TRUE	FALSE
ENSG00000187461	AL583828.1					FALSE	TRUE	FALSE
ENSG00000233094	AL592170.1					TRUE	TRUE	FALSE
ENSG00000267884	AL626787.1				Hs.609722	FALSE	TRUE	FALSE
ENSG00000236029	AL953854.2				Hs.730032	FALSE	TRUE	FALSE
ENSG00000148218	ALAD	aminolevulinate dehydratase [Source:HGNC Symbol;Acc:395]	210	BAH12225	Hs.1227	TRUE	TRUE	FALSE
ENSG00000023330	ALAS1	aminolevulinate, delta-, synthase 1 [Source:HGNC Symbol;Acc:396]	211		Hs.713107	TRUE	TRUE	FALSE
ENSG00000170017	ALCAM	activated leukocyte cell adhesion molecule [Source:HGNC Symbol;Acc:400]	214	BAC87059	Hs.740441	TRUE	TRUE	FALSE
ENSG00000128918	ALDH1A2	aldehyde dehydrogenase 1 family, member A2 [Source:HGNC Symbol;Acc:15472]	8854		Hs.716113	TRUE	TRUE	FALSE
ENSG00000184254	ALDH1A3	aldehyde dehydrogenase 1 family, member A3 [Source:HGNC Symbol;Acc:409]	220	EAX02283	Hs.685048	FALSE	TRUE	FALSE
ENSG00000137124	ALDH1B1	aldehyde dehydrogenase 1 family, member B1 [Source:HGNC Symbol;Acc:407]	219	BAG59552	Hs.743532	FALSE	TRUE	FALSE
ENSG00000136010	ALDH1L2	aldehyde dehydrogenase 1 family, member L2 [Source:HGNC Symbol;Acc:26777]	160428		Hs.42572	FALSE	TRUE	FALSE
ENSG00000111275	ALDH2	aldehyde dehydrogenase 2 family (mitochondrial) [Source:HGNC Symbol;Acc:404]	217		Hs.604551	TRUE	TRUE	FALSE
ENSG00000072210	ALDH3A2	aldehyde dehydrogenase 3 family, member A2 [Source:HGNC Symbol;Acc:403]	224	BAD92131	Hs.636230	TRUE	TRUE	FALSE
ENSG00000132746	ALDH3B2	aldehyde dehydrogenase 3 family, member B2 [Source:HGNC Symbol;Acc:411]	222		Hs.87539	TRUE	FALSE	FALSE
ENSG00000112294	ALDH5A1	aldehyde dehydrogenase 5 family, member A1 [Source:HGNC Symbol;Acc:408]	7915		Hs.640460	TRUE	TRUE	FALSE
ENSG00000143149	ALDH9A1	aldehyde dehydrogenase 9 family, member A1 [Source:HGNC Symbol;Acc:412]	223	BAG57002	Hs.618529	FALSE	TRUE	FALSE
ENSG00000149925	ALDOA	aldolase A, fructose-bisphosphate [Source:HGNC Symbol;Acc:414]	226	EAW79936	Hs.513490	FALSE	TRUE	TRUE
ENSG00000109107	ALDOC	aldolase C, fructose-bisphosphate [Source:HGNC Symbol;Acc:418]	230	BAH11572	Hs.740116	TRUE	TRUE	FALSE
ENSG00000175548	ALG10B	ALG10B, alpha-1,2-glucosyltransferase [Source:HGNC Symbol;Acc:31088]	84920		Hs.102971	FALSE	TRUE	FALSE
ENSG00000253710	ALG11	ALG11, alpha-1,2-mannosyltransferase [Source:HGNC Symbol;Acc:32456]	440138	BAG59331	Hs.732220	TRUE	FALSE	FALSE
ENSG00000182858	ALG12	ALG12, alpha-1,6-mannosyltransferase [Source:HGNC Symbol;Acc:19358]	79087		Hs.353426	FALSE	TRUE	FALSE
ENSG00000101901	ALG13	ALG13, UDP-N-acetylglucosaminyltransferase subunit [Source:HGNC Symbol;Acc:30881]	79868	EAX02632	Hs.443061	FALSE	TRUE	FALSE
ENSG00000159063	ALG8	ALG8, alpha-1,3-glucosyltransferase [Source:HGNC Symbol;Acc:23161]	79053	CAA12176	Hs.503368	FALSE	TRUE	FALSE
ENSG00000086848	ALG9	ALG9, alpha-1,2-mannosyltransferase [Source:HGNC Symbol;Acc:15672]	79796	AAL25798	Hs.503850	FALSE	TRUE	FALSE
ENSG00000100601	ALKBH1	alkB, alkylation repair homolog 1 (E. coli) [Source:HGNC Symbol;Acc:17911]	8846		Hs.609889	TRUE	FALSE	FALSE
ENSG00000189046	ALKBH2	alkB, alkylation repair homolog 2 (E. coli) [Source:HGNC Symbol;Acc:32487]	121642			FALSE	TRUE	FALSE
ENSG00000091542	ALKBH5	alkB, alkylation repair homolog 5 (E. coli) [Source:HGNC Symbol;Acc:25996]	54890	BAA91078	Hs.744130	TRUE	TRUE	FALSE
ENSG00000116127	ALMS1	Alstrom syndrome 1 [Source:HGNC Symbol;Acc:428]	7840	CAD10391	Hs.636012	FALSE	TRUE	FALSE
ENSG00000108839	ALOX12	arachidonate 12-lipoxygenase [Source:HGNC Symbol;Acc:429]	239		Hs.654431	FALSE	TRUE	FALSE
ENSG00000179477	ALOX12B	arachidonate 12-lipoxygenase, 12R type [Source:HGNC Symbol;Acc:430]	242	AAC39770	Hs.136574	TRUE	FALSE	FALSE
ENSG00000161905	ALOX15	arachidonate 15-lipoxygenase [Source:HGNC Symbol;Acc:433]	246		Hs.644589	FALSE	TRUE	FALSE
ENSG00000179593	ALOX15B	arachidonate 15-lipoxygenase, type B [Source:HGNC Symbol;Acc:434]	247		Hs.111256	TRUE	TRUE	FALSE
ENSG00000012779	ALOX5	arachidonate 5-lipoxygenase [Source:HGNC Symbol;Acc:435]	240	ADR30800	Hs.89499	TRUE	TRUE	FALSE
ENSG00000179148	ALOXE3	arachidonate lipoxygenase 3 [Source:HGNC Symbol;Acc:13743]	59344	EAW90093	Hs.232770	TRUE	FALSE	FALSE
ENSG00000073331	ALPK1	alpha-kinase 1 [Source:HGNC Symbol;Acc:20917]	80216	BAG64524	Hs.652825	TRUE	TRUE	FALSE
ENSG00000198796	ALPK2	alpha-kinase 2 [Source:HGNC Symbol;Acc:20565]	115701	CAD89922	Hs.712292	FALSE	TRUE	FALSE
ENSG00000136383	ALPK3	alpha-kinase 3 [Source:HGNC Symbol;Acc:17574]	57538	AAK95951	Hs.614300	TRUE	TRUE	FALSE
ENSG00000163283	ALPP	alkaline phosphatase, placental [Source:HGNC Symbol;Acc:439]	250	AAA51710	Hs.284255	TRUE	TRUE	FALSE
ENSG00000163286	ALPPL2	alkaline phosphatase, placental-like 2 [Source:HGNC Symbol;Acc:441]	251	AAA98616	Hs.333509	TRUE	TRUE	FALSE
ENSG00000003393	ALS2	amyotrophic lateral sclerosis 2 (juvenile) [Source:HGNC Symbol;Acc:443]	57679		Hs.621812	TRUE	TRUE	FALSE
ENSG00000178038	ALS2CL	ALS2 C-terminal like [Source:HGNC Symbol;Acc:20605]	259173		Hs.517937	FALSE	TRUE	FALSE
ENSG00000180318	ALX1	ALX homeobox 1 [Source:HGNC Symbol;Acc:1494]	8092	AAB08960	Hs.41683	FALSE	TRUE	FALSE
ENSG00000156150	ALX3	ALX homeobox 3 [Source:HGNC Symbol;Acc:449]	257	AAD01417		TRUE	FALSE	FALSE
ENSG00000242110	AMACR	alpha-methylacyl-CoA racemase [Source:HGNC Symbol;Acc:451]	23600		Hs.667118	FALSE	TRUE	FALSE
ENSG00000123505	AMD1	adenosylmethionine decarboxylase 1 [Source:HGNC Symbol;Acc:457]	262	BAG62078	Hs.704544	TRUE	TRUE	FALSE
ENSG00000139344	AMDHD1	amidohydrolase domain containing 1 [Source:HGNC Symbol;Acc:28577]	144193		Hs.424907	FALSE	TRUE	FALSE
ENSG00000184675	AMER1	APC membrane recruitment protein 1 [Source:HGNC Symbol;Acc:26837]	139285	ABM60755	Hs.314225	TRUE	TRUE	FALSE
ENSG00000159461	AMFR	autocrine motility factor receptor, E3 ubiquitin protein ligase [Source:HGNC Symbol;Acc:463]	267		Hs.295137	FALSE	TRUE	FALSE
ENSG00000104899	AMH	anti-Mullerian hormone [Source:HGNC Symbol;Acc:464]	268	AAA98805	Hs.112432	FALSE	FALSE	TRUE
ENSG00000139211	AMIGO2	adhesion molecule with Ig-like domain 2 [Source:HGNC Symbol;Acc:24073]	347902	BAG52657	Hs.121520	TRUE	TRUE	FALSE
ENSG00000101935	AMMECR1	Alport syndrome, mental retardation, midface hypoplasia and elliptocytosis chromosomal region gene 1 [Source:HGNC Symbol;Acc:467]	9949	CAB45546	Hs.708477	FALSE	TRUE	FALSE
ENSG00000166025	AMOTL1	angiomotin like 1 [Source:HGNC Symbol;Acc:17811]	154810	BAB84910	Hs.503594	FALSE	TRUE	FALSE
ENSG00000114019	AMOTL2	angiomotin like 2 [Source:HGNC Symbol;Acc:17812]	51421		Hs.426312	TRUE	TRUE	FALSE
ENSG00000116337	AMPD2	adenosine monophosphate deaminase 2 [Source:HGNC Symbol;Acc:469]	271	AAA62127	Hs.82927	TRUE	TRUE	FALSE
ENSG00000133805	AMPD3	adenosine monophosphate deaminase 3 [Source:HGNC Symbol;Acc:470]	272	BAA02240	Hs.738353	TRUE	TRUE	FALSE
ENSG00000078053	AMPH	amphiphysin [Source:HGNC Symbol;Acc:471]	273		Hs.592182	TRUE	TRUE	FALSE
ENSG00000145020	AMT	aminomethyltransferase [Source:HGNC Symbol;Acc:473]	275	BAG53206	Hs.102	TRUE	FALSE	FALSE
ENSG00000240038	AMY2B	amylase, alpha 2B (pancreatic) [Source:HGNC Symbol;Acc:478]	280		Hs.721681	FALSE	TRUE	FALSE
ENSG00000196704	AMZ2	archaelysin family metallopeptidase 2 [Source:HGNC Symbol;Acc:28041]	51321		Hs.293560	FALSE	TRUE	FALSE
ENSG00000153107	ANAPC1	anaphase promoting complex subunit 1 [Source:HGNC Symbol;Acc:19988]	64682	CAC19484	Hs.741690	TRUE	TRUE	FALSE
ENSG00000164162	ANAPC10	anaphase promoting complex subunit 10 [Source:HGNC Symbol;Acc:24077]	10393		Hs.733123	FALSE	TRUE	FALSE
ENSG00000089053	ANAPC5	anaphase promoting complex subunit 5 [Source:HGNC Symbol;Acc:15713]	51433	BAG57465	Hs.690132	TRUE	TRUE	FALSE
ENSG00000272204	ANAPC5	anaphase promoting complex subunit 5 [Source:HGNC Symbol;Acc:15713]	51433	BAG57465	Hs.690132	TRUE	FALSE	FALSE
ENSG00000214274	ANG	angiogenin, ribonuclease, RNase A family, 5 [Source:HGNC Symbol;Acc:483]	283	AAA51678	Hs.743472	FALSE	TRUE	FALSE
ENSG00000013523	ANGEL1	angel homolog 1 (Drosophila) [Source:HGNC Symbol;Acc:19961]	23357		Hs.497448	TRUE	TRUE	FALSE
ENSG00000174606	ANGEL2	angel homolog 2 (Drosophila) [Source:HGNC Symbol;Acc:30534]	90806	BAH13016	Hs.740155	TRUE	FALSE	FALSE
ENSG00000154188	ANGPT1	angiopoietin 1 [Source:HGNC Symbol;Acc:484]	284		Hs.613780	TRUE	FALSE	FALSE
ENSG00000136859	ANGPTL2	angiopoietin-like 2 [Source:HGNC Symbol;Acc:490]	23452	BAC11358	Hs.653262	FALSE	TRUE	FALSE
ENSG00000167772	ANGPTL4	angiopoietin-like 4 [Source:HGNC Symbol;Acc:16039]	51129	AAF62868	Hs.737500	TRUE	TRUE	FALSE
ENSG00000130812	ANGPTL6	angiopoietin-like 6 [Source:HGNC Symbol;Acc:23140]	83854	BAB91248	Hs.712850	FALSE	TRUE	FALSE
ENSG00000029534	ANK1	ankyrin 1, erythrocytic [Source:HGNC Symbol;Acc:492]	286		Hs.708861	FALSE	TRUE	FALSE
ENSG00000145362	ANK2	ankyrin 2, neuronal [Source:HGNC Symbol;Acc:493]	287	ABL59919	Hs.620813	TRUE	TRUE	FALSE
ENSG00000151150	ANK3	ankyrin 3, node of Ranvier (ankyrin G) [Source:HGNC Symbol;Acc:494]	288	BAF85616	Hs.731403	TRUE	FALSE	FALSE
ENSG00000166839	ANKDD1A	ankyrin repeat and death domain containing 1A [Source:HGNC Symbol;Acc:28002]	348094	AAH27350	Hs.207157	FALSE	TRUE	FALSE
ENSG00000132623	ANKEF1	ankyrin repeat and EF-hand domain containing 1 [Source:HGNC Symbol;Acc:15803]	63926	BAB15111	Hs.642367	FALSE	TRUE	FALSE
ENSG00000185722	ANKFY1	ankyrin repeat and FYVE domain containing 1 [Source:HGNC Symbol;Acc:20763]	51479		Hs.709943	TRUE	TRUE	FALSE
ENSG00000154122	ANKH	ANKH inorganic pyrophosphate transport regulator [Source:HGNC Symbol;Acc:15492]	56172		Hs.702148	FALSE	TRUE	FALSE
ENSG00000131503	ANKHD1	ankyrin repeat and KH domain containing 1 [Source:HGNC Symbol;Acc:24714]	54882		Hs.714342	TRUE	TRUE	FALSE
ENSG00000254996	ANKHD1-EIF4EBP3	ANKHD1-EIF4EBP3 readthrough [Source:HGNC Symbol;Acc:33530]	54882		Hs.728557	TRUE	TRUE	FALSE
ENSG00000160117	ANKLE1	ankyrin repeat and LEM domain containing 1 [Source:HGNC Symbol;Acc:26812]	126549	BAG64636	Hs.721610	FALSE	TRUE	FALSE
ENSG00000176915	ANKLE2	ankyrin repeat and LEM domain containing 2 [Source:HGNC Symbol;Acc:29101]	23141	BAG51259	Hs.666964	FALSE	TRUE	FALSE
ENSG00000164331	ANKRA2	ankyrin repeat, family A (RFXANK-like), 2 [Source:HGNC Symbol;Acc:13208]	57763		Hs.627340	FALSE	TRUE	FALSE
ENSG00000148677	ANKRD1	ankyrin repeat domain 1 (cardiac muscle) [Source:HGNC Symbol;Acc:15819]	27063	CAA58676	Hs.448589	TRUE	TRUE	FALSE
ENSG00000088448	ANKRD10	ankyrin repeat domain 10 [Source:HGNC Symbol;Acc:20265]	55608	AAH39715		TRUE	FALSE	FALSE
ENSG00000167522	ANKRD11	ankyrin repeat domain 11 [Source:HGNC Symbol;Acc:21316]	29123		Hs.740440	FALSE	TRUE	FALSE
ENSG00000101745	ANKRD12	ankyrin repeat domain 12 [Source:HGNC Symbol;Acc:29135]	23253	AAG38609	Hs.627304	TRUE	TRUE	FALSE
ENSG00000076513	ANKRD13A	ankyrin repeat domain 13A [Source:HGNC Symbol;Acc:21268]	88455	BAG51101	Hs.657316	FALSE	TRUE	FALSE
ENSG00000198720	ANKRD13B	ankyrin repeat domain 13B [Source:HGNC Symbol;Acc:26363]	124930	BAC05148	Hs.662164	FALSE	TRUE	FALSE
ENSG00000118454	ANKRD13C	ankyrin repeat domain 13C [Source:HGNC Symbol;Acc:25374]	81573	CAB66651	Hs.744989	TRUE	TRUE	FALSE
ENSG00000172932	ANKRD13D	ankyrin repeat domain 13 family, member D [Source:HGNC Symbol;Acc:27880]	338692	BAG51301		TRUE	TRUE	FALSE
ENSG00000134461	ANKRD16	ankyrin repeat domain 16 [Source:HGNC Symbol;Acc:23471]	54522	CAI41072	Hs.689754	FALSE	TRUE	FALSE
ENSG00000132466	ANKRD17	ankyrin repeat domain 17 [Source:HGNC Symbol;Acc:23575]	26057		Hs.744679	TRUE	FALSE	FALSE
ENSG00000165887	ANKRD2	ankyrin repeat domain 2 (stretch responsive muscle) [Source:HGNC Symbol;Acc:495]	26287	CAC19412	Hs.73708	FALSE	TRUE	FALSE
ENSG00000215559	ANKRD20A11P	ankyrin repeat domain 20 family, member A11, pseudogene [Source:HGNC Symbol;Acc:42024]	391267		Hs.721707	FALSE	TRUE	FALSE
ENSG00000249493	ANKRD20A18P	ankyrin repeat domain 20 family, member A18, pseudogene [Source:HGNC Symbol;Acc:23756]				TRUE	FALSE	FALSE
ENSG00000172014	ANKRD20A4	ankyrin repeat domain 20 family, member A4 [Source:HGNC Symbol;Acc:31982]	441425	CAI95383	Hs.671671	TRUE	TRUE	FALSE
ENSG00000236816	ANKRD20A7P	ankyrin repeat domain 20 family, member A7, pseudogene [Source:HGNC Symbol;Acc:31980]				FALSE	TRUE	FALSE
ENSG00000229089	ANKRD20A8P	ankyrin repeat domain 20 family, member A8, pseudogene [Source:HGNC Symbol;Acc:23666]			Hs.632671	TRUE	FALSE	FALSE
ENSG00000206192	ANKRD20A9P	ankyrin repeat domain 20 family, member A9, pseudogene [Source:HGNC Symbol;Acc:42023]			Hs.722990	FALSE	TRUE	FALSE
ENSG00000152766	ANKRD22	ankyrin repeat domain 22 [Source:HGNC Symbol;Acc:28321]	118932	BAG36684	Hs.217484	TRUE	TRUE	FALSE
ENSG00000089847	ANKRD24	ankyrin repeat domain 24 [Source:HGNC Symbol;Acc:29424]	170961		Hs.197872	TRUE	FALSE	FALSE
ENSG00000206560	ANKRD28	ankyrin repeat domain 28 [Source:HGNC Symbol;Acc:29024]	23243		Hs.717942	TRUE	TRUE	FALSE
ENSG00000154065	ANKRD29	ankyrin repeat domain 29 [Source:HGNC Symbol;Acc:27110]	147463		Hs.690990	FALSE	TRUE	FALSE
ENSG00000224309	ANKRD30BP2	ankyrin repeat domain 30B pseudogene 2 [Source:HGNC Symbol;Acc:16620]			Hs.558645	TRUE	FALSE	FALSE
ENSG00000164236	ANKRD33B	ankyrin repeat domain 33B [Source:HGNC Symbol;Acc:35240]	651746			FALSE	TRUE	FALSE
ENSG00000235711	ANKRD34C	ankyrin repeat domain 34C [Source:HGNC Symbol;Acc:33888]	390616		Hs.531231	TRUE	FALSE	FALSE
ENSG00000135976	ANKRD36	ankyrin repeat domain 36 [Source:HGNC Symbol;Acc:24079]	375248		Hs.541894	FALSE	TRUE	FALSE
ENSG00000196912	ANKRD36B	ankyrin repeat domain 36B [Source:HGNC Symbol;Acc:29333]			Hs.532921	FALSE	TRUE	FALSE
ENSG00000230006	ANKRD36BP2	ankyrin repeat domain 36B pseudogene 2 [Source:HGNC Symbol;Acc:33607]	645784		Hs.720836	FALSE	TRUE	FALSE
ENSG00000174501	ANKRD36C	ankyrin repeat domain 36C [Source:HGNC Symbol;Acc:32946]			Hs.744800	FALSE	TRUE	FALSE
ENSG00000186352	ANKRD37	ankyrin repeat domain 37 [Source:HGNC Symbol;Acc:29593]	353322	BAG64328		FALSE	TRUE	FALSE
ENSG00000065413	ANKRD44	ankyrin repeat domain 44 [Source:HGNC Symbol;Acc:25259]	91526	AAX93155	Hs.735817	FALSE	TRUE	FALSE
ENSG00000183831	ANKRD45	ankyrin repeat domain 45 [Source:HGNC Symbol;Acc:24786]	339416	BAC86865	Hs.130054	FALSE	TRUE	FALSE
ENSG00000151458	ANKRD50	ankyrin repeat domain 50 [Source:HGNC Symbol;Acc:29223]	57182	AAH24725	Hs.622972	TRUE	TRUE	FALSE
ENSG00000144031	ANKRD53	ankyrin repeat domain 53 [Source:HGNC Symbol;Acc:25691]	79998	EAW99789	Hs.512744	TRUE	FALSE	FALSE
ENSG00000164512	ANKRD55	ankyrin repeat domain 55 [Source:HGNC Symbol;Acc:25681]	79722		Hs.436214	TRUE	FALSE	FALSE
ENSG00000135299	ANKRD6	ankyrin repeat domain 6 [Source:HGNC Symbol;Acc:17280]	22881		Hs.692978	FALSE	TRUE	FALSE
ENSG00000189295	ANKRD62P1-PARP4P3	ANKRD62P1-PARP4P3 readthrough (non-protein coding) [Source:HGNC Symbol;Acc:42393]	23783		Hs.627452	TRUE	TRUE	FALSE
ENSG00000156381	ANKRD9	ankyrin repeat domain 9 [Source:HGNC Symbol;Acc:20096]	122416			TRUE	TRUE	FALSE
ENSG00000064999	ANKS1A	ankyrin repeat and sterile alpha motif domain containing 1A [Source:HGNC Symbol;Acc:20961]	23294	BAG61080	Hs.656492	TRUE	FALSE	FALSE
ENSG00000185046	ANKS1B	ankyrin repeat and sterile alpha motif domain containing 1B [Source:HGNC Symbol;Acc:24600]	56899	BAH14325	Hs.641720	FALSE	TRUE	FALSE
ENSG00000165138	ANKS6	ankyrin repeat and sterile alpha motif domain containing 6 [Source:HGNC Symbol;Acc:26724]	203286	ABC48694	Hs.626898	FALSE	TRUE	FALSE
ENSG00000163516	ANKZF1	ankyrin repeat and zinc finger domain containing 1 [Source:HGNC Symbol;Acc:25527]	55139		Hs.609572	FALSE	TRUE	FALSE
ENSG00000011426	ANLN	anillin, actin binding protein [Source:HGNC Symbol;Acc:14082]	54443		Hs.62180	TRUE	TRUE	FALSE
ENSG00000131620	ANO1	anoctamin 1, calcium activated chloride channel [Source:HGNC Symbol;Acc:21625]	55107	BAA91513	Hs.706156	FALSE	TRUE	FALSE
ENSG00000047617	ANO2	anoctamin 2 [Source:HGNC Symbol;Acc:1183]	57101			TRUE	TRUE	FALSE
ENSG00000171714	ANO5	anoctamin 5 [Source:HGNC Symbol;Acc:27337]	203859	BAD17859	Hs.619841	TRUE	TRUE	FALSE
ENSG00000146205	ANO7	anoctamin 7 [Source:HGNC Symbol;Acc:31677]	50636		Hs.163909	FALSE	TRUE	FALSE
ENSG00000074855	ANO8	anoctamin 8 [Source:HGNC Symbol;Acc:29329]	57719	BAB13449	Hs.590990	TRUE	FALSE	FALSE
ENSG00000140350	ANP32A	acidic (leucine-rich) nuclear phosphoprotein 32 family, member A [Source:HGNC Symbol;Acc:13233]	8125		Hs.458747	TRUE	TRUE	FALSE
ENSG00000143401	ANP32E	acidic (leucine-rich) nuclear phosphoprotein 32 family, member E [Source:HGNC Symbol;Acc:16673]	81611	CAI22809	Hs.715080	FALSE	TRUE	FALSE
ENSG00000166825	ANPEP	alanyl (membrane) aminopeptidase [Source:HGNC Symbol;Acc:500]	290		Hs.1239	TRUE	TRUE	FALSE
ENSG00000169604	ANTXR1	anthrax toxin receptor 1 [Source:HGNC Symbol;Acc:21014]	84168		Hs.644956	FALSE	TRUE	FALSE
ENSG00000163297	ANTXR2	anthrax toxin receptor 2 [Source:HGNC Symbol;Acc:21732]	118429		Hs.706438	TRUE	TRUE	FALSE
ENSG00000109511	ANXA10	annexin A10 [Source:HGNC Symbol;Acc:534]	11199	CAB51917	Hs.188401	FALSE	TRUE	FALSE
ENSG00000122359	ANXA11	annexin A11 [Source:HGNC Symbol;Acc:535]	311		Hs.530291	FALSE	TRUE	FALSE
ENSG00000182718	ANXA2	annexin A2 [Source:HGNC Symbol;Acc:537]	302		Hs.707244	FALSE	TRUE	FALSE
ENSG00000177721	ANXA2R	annexin A2 receptor [Source:HGNC Symbol;Acc:33463]	389289	AAK52335	Hs.721020	TRUE	TRUE	FALSE
ENSG00000138772	ANXA3	annexin A3 [Source:HGNC Symbol;Acc:541]	306		Hs.480042	TRUE	TRUE	FALSE
ENSG00000196975	ANXA4	annexin A4 [Source:HGNC Symbol;Acc:542]	307	BAG56720	Hs.739442	TRUE	TRUE	FALSE
ENSG00000197043	ANXA6	annexin A6 [Source:HGNC Symbol;Acc:544]	309	EAW61687	Hs.412117	FALSE	TRUE	FALSE
ENSG00000143412	ANXA9	annexin A9 [Source:HGNC Symbol;Acc:547]	8416	CAA08933	Hs.3346	FALSE	TRUE	FALSE
ENSG00000138356	AOX1	aldehyde oxidase 1 [Source:HGNC Symbol;Acc:553]	316		Hs.406238	TRUE	TRUE	FALSE
ENSG00000249624	AP000295.9					FALSE	TRUE	FALSE
ENSG00000251357	AP000350.10	Uncharacterized protein [Source:UniProtKB/TrEMBL;Acc:H7C1H1]				TRUE	FALSE	FALSE
ENSG00000175827	AP001266.1					FALSE	TRUE	FALSE
ENSG00000235878	AP001468.1	Protein LOC101060037 [Source:UniProtKB/TrEMBL;Acc:M0R212]	101060037			TRUE	TRUE	FALSE
ENSG00000256527	AP002833.1					TRUE	FALSE	FALSE
ENSG00000228463	AP006222.2				Hs.603262	TRUE	FALSE	FALSE
ENSG00000100280	AP1B1	adaptor-related protein complex 1, beta 1 subunit [Source:HGNC Symbol;Acc:554]	162		Hs.368794	FALSE	TRUE	FALSE
ENSG00000166747	AP1G1	adaptor-related protein complex 1, gamma 1 subunit [Source:HGNC Symbol;Acc:555]	164	BAG54627	Hs.739094	FALSE	TRUE	FALSE
ENSG00000213983	AP1G2	adaptor-related protein complex 1, gamma 2 subunit [Source:HGNC Symbol;Acc:556]	8906		Hs.740123	FALSE	TRUE	FALSE
ENSG00000182287	AP1S2	adaptor-related protein complex 1, sigma 2 subunit [Source:HGNC Symbol;Acc:560]	8905	BAG61756		TRUE	TRUE	FALSE
ENSG00000152056	AP1S3	adaptor-related protein complex 1, sigma 3 subunit [Source:HGNC Symbol;Acc:18971]	130340			FALSE	TRUE	FALSE
ENSG00000196961	AP2A1	adaptor-related protein complex 2, alpha 1 subunit [Source:HGNC Symbol;Acc:561]	160		Hs.467125	TRUE	TRUE	FALSE
ENSG00000183020	AP2A2	adaptor-related protein complex 2, alpha 2 subunit [Source:HGNC Symbol;Acc:562]	161	CAB56015	Hs.735467	FALSE	TRUE	FALSE
ENSG00000006125	AP2B1	adaptor-related protein complex 2, beta 1 subunit [Source:HGNC Symbol;Acc:563]	163	AAH12150	Hs.617705	TRUE	FALSE	FALSE
ENSG00000132842	AP3B1	adaptor-related protein complex 3, beta 1 subunit [Source:HGNC Symbol;Acc:566]	8546		Hs.735481	TRUE	FALSE	FALSE
ENSG00000103723	AP3B2	adaptor-related protein complex 3, beta 2 subunit [Source:HGNC Symbol;Acc:567]	8120		Hs.199593	FALSE	TRUE	FALSE
ENSG00000065000	AP3D1	adaptor-related protein complex 3, delta 1 subunit [Source:HGNC Symbol;Acc:568]	8943	EAW69416	Hs.619533	FALSE	TRUE	FALSE
ENSG00000157823	AP3S2	adaptor-related protein complex 3, sigma 2 subunit [Source:HGNC Symbol;Acc:571]	10239		Hs.744890	TRUE	TRUE	FALSE
ENSG00000134262	AP4B1	adaptor-related protein complex 4, beta 1 subunit [Source:HGNC Symbol;Acc:572]	10717	BAH12709	Hs.515048	TRUE	TRUE	FALSE
ENSG00000081014	AP4E1	adaptor-related protein complex 4, epsilon 1 subunit [Source:HGNC Symbol;Acc:573]	23431	AAD43326	Hs.644559	TRUE	TRUE	FALSE
ENSG00000254470	AP5B1	adaptor-related protein complex 5, beta 1 subunit [Source:HGNC Symbol;Acc:25104]	91056	AFA36464	Hs.591957	FALSE	TRUE	FALSE
ENSG00000053770	AP5M1	adaptor-related protein complex 5, mu 1 subunit [Source:HGNC Symbol;Acc:20192]	55745		Hs.597349	TRUE	TRUE	FALSE
ENSG00000242802	AP5Z1	adaptor-related protein complex 5, zeta 1 subunit [Source:HGNC Symbol;Acc:22197]	9907	EAL23965		FALSE	TRUE	FALSE
ENSG00000120868	APAF1	apoptotic peptidase activating factor 1 [Source:HGNC Symbol;Acc:576]	317		Hs.713249	TRUE	FALSE	FALSE
ENSG00000034053	APBA2	amyloid beta (A4) precursor protein-binding, family A, member 2 [Source:HGNC Symbol;Acc:579]	321		Hs.721380	FALSE	TRUE	FALSE
ENSG00000166313	APBB1	amyloid beta (A4) precursor protein-binding, family B, member 1 (Fe65) [Source:HGNC Symbol;Acc:581]	322		Hs.372840	TRUE	FALSE	FALSE
ENSG00000077420	APBB1IP	amyloid beta (A4) precursor protein-binding, family B, member 1 interacting protein [Source:HGNC Symbol;Acc:17379]	54518	AAH35636		TRUE	TRUE	FALSE
ENSG00000163697	APBB2	amyloid beta (A4) precursor protein-binding, family B, member 2 [Source:HGNC Symbol;Acc:582]	323		Hs.734795	TRUE	TRUE	FALSE
ENSG00000113108	APBB3	amyloid beta (A4) precursor protein-binding, family B, member 3 [Source:HGNC Symbol;Acc:20708]	10307		Hs.739360	FALSE	TRUE	FALSE
ENSG00000134982	APC	adenomatous polyposis coli [Source:HGNC Symbol;Acc:583]	324	ABL98125	Hs.739006	TRUE	FALSE	FALSE
ENSG00000154856	APCDD1	adenomatosis polyposis coli down-regulated 1 [Source:HGNC Symbol;Acc:15718]	147495		Hs.702756	TRUE	TRUE	FALSE
ENSG00000100823	APEX1	APEX nuclease (multifunctional DNA repair enzyme) 1 [Source:HGNC Symbol;Acc:587]	328		Hs.73722	TRUE	FALSE	FALSE
ENSG00000117362	APH1A	APH1A gamma secretase subunit [Source:HGNC Symbol;Acc:29509]	51107	CAI22813	Hs.735911	TRUE	TRUE	FALSE
ENSG00000266334	APH1A	APH1A gamma secretase subunit [Source:HGNC Symbol;Acc:29509]	51107	CAI22813	Hs.735911	TRUE	TRUE	FALSE
ENSG00000166181	API5	apoptosis inhibitor 5 [Source:HGNC Symbol;Acc:594]	8539	AAB86528	Hs.705797	FALSE	TRUE	FALSE
ENSG00000171388	APLN	apelin [Source:HGNC Symbol;Acc:16665]	8862	BAA84975	Hs.303084	FALSE	TRUE	FALSE
ENSG00000105290	APLP1	amyloid beta (A4) precursor-like protein 1 [Source:HGNC Symbol;Acc:597]	333	BAH12554	Hs.613814	TRUE	TRUE	FALSE
ENSG00000084234	APLP2	amyloid beta (A4) precursor-like protein 2 [Source:HGNC Symbol;Acc:598]	334	AAC60589	Hs.720350	TRUE	TRUE	FALSE
ENSG00000101474	APMAP	adipocyte plasma membrane associated protein [Source:HGNC Symbol;Acc:13238]	57136	BAB11885	Hs.472330	FALSE	TRUE	FALSE
ENSG00000130203	APOE	apolipoprotein E [Source:HGNC Symbol;Acc:613]	348	AFS60672		TRUE	TRUE	FALSE
ENSG00000128284	APOL3	apolipoprotein L, 3 [Source:HGNC Symbol;Acc:14868]	80833		Hs.690817	TRUE	TRUE	FALSE
ENSG00000178878	APOLD1	apolipoprotein L domain containing 1 [Source:HGNC Symbol;Acc:25268]	81575	AAI26434	Hs.23388	TRUE	TRUE	FALSE
ENSG00000204444	APOM	apolipoprotein M [Source:HGNC Symbol;Acc:13916]	55937	AAD11443		TRUE	FALSE	FALSE
ENSG00000184831	APOO	apolipoprotein O [Source:HGNC Symbol;Acc:28727]	79135	EAW99001	Hs.495851	FALSE	TRUE	FALSE
ENSG00000062725	APPBP2	amyloid beta precursor protein (cytoplasmic tail) binding protein 2 [Source:HGNC Symbol;Acc:622]	10513		Hs.84084	FALSE	TRUE	FALSE
ENSG00000157500	APPL1	adaptor protein, phosphotyrosine interaction, PH domain and leucine zipper containing 1 [Source:HGNC Symbol;Acc:24035]	26060		Hs.666225	TRUE	TRUE	FALSE
ENSG00000136044	APPL2	adaptor protein, phosphotyrosine interaction, PH domain and leucine zipper containing 2 [Source:HGNC Symbol;Acc:18242]	55198			TRUE	TRUE	FALSE
ENSG00000165272	AQP3	aquaporin 3 (Gill blood group) [Source:HGNC Symbol;Acc:636]	360	BAA19237	Hs.234642	TRUE	TRUE	FALSE
ENSG00000103569	AQP9	aquaporin 9 [Source:HGNC Symbol;Acc:643]	366	BAA24864	Hs.104624	TRUE	TRUE	FALSE
ENSG00000021776	AQR	aquarius intron-binding spliceosomal factor [Source:HGNC Symbol;Acc:29513]	9716		Hs.614463	FALSE	TRUE	FALSE
ENSG00000169083	AR	androgen receptor [Source:HGNC Symbol;Acc:644]	367	ACZ81436	Hs.76704	FALSE	TRUE	FALSE
ENSG00000047365	ARAP2	ArfGAP with RhoGAP domain, ankyrin repeat and PH domain 2 [Source:HGNC Symbol;Acc:16924]	116984		Hs.739008	TRUE	TRUE	FALSE
ENSG00000120318	ARAP3	ArfGAP with RhoGAP domain, ankyrin repeat and PH domain 3 [Source:HGNC Symbol;Acc:24097]	64411	BAG58593	Hs.726187	TRUE	TRUE	FALSE
ENSG00000109321	AREG	amphiregulin [Source:HGNC Symbol;Acc:651]	374		Hs.270833	TRUE	TRUE	FALSE
ENSG00000205595	AREGB	amphiregulin B [Source:HGNC Symbol;Acc:34509]	374	AAA51781		TRUE	TRUE	FALSE
ENSG00000119682	AREL1	apoptosis resistant E3 ubiquitin protein ligase 1 [Source:HGNC Symbol;Acc:20363]	9870	BAA20775	Hs.743607	FALSE	TRUE	FALSE
ENSG00000143761	ARF1	ADP-ribosylation factor 1 [Source:HGNC Symbol;Acc:652]	375	AAA35552		TRUE	FALSE	FALSE
ENSG00000134287	ARF3	ADP-ribosylation factor 3 [Source:HGNC Symbol;Acc:654]	377		Hs.713681	TRUE	TRUE	FALSE
ENSG00000165527	ARF6	ADP-ribosylation factor 6 [Source:HGNC Symbol;Acc:659]	382	AAA90928	Hs.525330	TRUE	TRUE	FALSE
ENSG00000242247	ARFGAP3	ADP-ribosylation factor GTPase activating protein 3 [Source:HGNC Symbol;Acc:661]	26286		Hs.685225	FALSE	TRUE	FALSE
ENSG00000124198	ARFGEF2	ADP-ribosylation factor guanine nucleotide-exchange factor 2 (brefeldin A-inhibited) [Source:HGNC Symbol;Acc:15853]	10564	BAD92634	Hs.707198	TRUE	FALSE	FALSE
ENSG00000164144	ARFIP1	ADP-ribosylation factor interacting protein 1 [Source:HGNC Symbol;Acc:21496]	27236	BAG61531	Hs.739357	TRUE	FALSE	FALSE
ENSG00000101246	ARFRP1	ADP-ribosylation factor related protein 1 [Source:HGNC Symbol;Acc:662]	10139		Hs.661969	FALSE	TRUE	FALSE
ENSG00000081181	ARG2	arginase 2 [Source:HGNC Symbol;Acc:664]	384	BAA13158	Hs.226007	FALSE	TRUE	FALSE
ENSG00000071205	ARHGAP10	Rho GTPase activating protein 10 [Source:HGNC Symbol;Acc:26099]	79658		Hs.368631	TRUE	TRUE	FALSE
ENSG00000165322	ARHGAP12	Rho GTPase activating protein 12 [Source:HGNC Symbol;Acc:16348]	94134		Hs.741991	FALSE	TRUE	FALSE
ENSG00000137727	ARHGAP20	Rho GTPase activating protein 20 [Source:HGNC Symbol;Acc:18357]	57569	AAS45466	Hs.739502	FALSE	TRUE	FALSE
ENSG00000107863	ARHGAP21	Rho GTPase activating protein 21 [Source:HGNC Symbol;Acc:23725]	57584		Hs.722402	TRUE	TRUE	FALSE
ENSG00000128805	ARHGAP22	Rho GTPase activating protein 22 [Source:HGNC Symbol;Acc:30320]	58504	EAW93125	Hs.690354	FALSE	TRUE	FALSE
ENSG00000225485	ARHGAP23	Rho GTPase activating protein 23 [Source:HGNC Symbol;Acc:29293]	57636		Hs.641526	TRUE	TRUE	FALSE
ENSG00000138639	ARHGAP24	Rho GTPase activating protein 24 [Source:HGNC Symbol;Acc:25361]	83478		Hs.672231	FALSE	TRUE	FALSE
ENSG00000163219	ARHGAP25	Rho GTPase activating protein 25 [Source:HGNC Symbol;Acc:28951]	9938	AAY24006	Hs.740143	TRUE	TRUE	FALSE
ENSG00000145819	ARHGAP26	Rho GTPase activating protein 26 [Source:HGNC Symbol;Acc:17073]	23092	ADI49692	Hs.713808	TRUE	TRUE	FALSE
ENSG00000159314	ARHGAP27	Rho GTPase activating protein 27 [Source:HGNC Symbol;Acc:31813]	201176	AAG23796		TRUE	TRUE	FALSE
ENSG00000088756	ARHGAP28	Rho GTPase activating protein 28 [Source:HGNC Symbol;Acc:25509]	79822		Hs.738832	FALSE	TRUE	FALSE
ENSG00000137962	ARHGAP29	Rho GTPase activating protein 29 [Source:HGNC Symbol;Acc:30207]	9411	AAB81012	Hs.664491	TRUE	TRUE	FALSE
ENSG00000031081	ARHGAP31	Rho GTPase activating protein 31 [Source:HGNC Symbol;Acc:29216]	57514		Hs.668218	FALSE	TRUE	FALSE
ENSG00000134909	ARHGAP32	Rho GTPase activating protein 32 [Source:HGNC Symbol;Acc:17399]	9743		Hs.440379	TRUE	TRUE	FALSE
ENSG00000004777	ARHGAP33	Rho GTPase activating protein 33 [Source:HGNC Symbol;Acc:23085]	115703		Hs.515364	TRUE	TRUE	TRUE
ENSG00000160007	ARHGAP35	Rho GTPase activating protein 35 [Source:HGNC Symbol;Acc:4591]	2909	BAB21813	Hs.509447	TRUE	FALSE	FALSE
ENSG00000165895	ARHGAP42	Rho GTPase activating protein 42 [Source:HGNC Symbol;Acc:26545]	143872	BAB71456	Hs.741465	TRUE	TRUE	FALSE
ENSG00000100852	ARHGAP5	Rho GTPase activating protein 5 [Source:HGNC Symbol;Acc:675]	394	EAW65935	Hs.592313	TRUE	TRUE	FALSE
ENSG00000258655	ARHGAP5-AS1	ARHGAP5 antisense RNA 1 [Source:HGNC Symbol;Acc:20279]	84837		Hs.727820	FALSE	TRUE	FALSE
ENSG00000047648	ARHGAP6	Rho GTPase activating protein 6 [Source:HGNC Symbol;Acc:676]	395	BAH13963	Hs.435291	FALSE	TRUE	FALSE
ENSG00000241484	ARHGAP8	Rho GTPase activating protein 8 [Source:HGNC Symbol;Acc:677]	23779	AAI32756	Hs.720401	TRUE	TRUE	FALSE
ENSG00000123329	ARHGAP9	Rho GTPase activating protein 9 [Source:HGNC Symbol;Acc:14130]	64333		Hs.733177	TRUE	TRUE	FALSE
ENSG00000141522	ARHGDIA	Rho GDP dissociation inhibitor (GDI) alpha [Source:HGNC Symbol;Acc:678]	396		Hs.159161	FALSE	TRUE	FALSE
ENSG00000104728	ARHGEF10	Rho guanine nucleotide exchange factor (GEF) 10 [Source:HGNC Symbol;Acc:14103]	9639		Hs.623597	FALSE	TRUE	FALSE
ENSG00000074964	ARHGEF10L	Rho guanine nucleotide exchange factor (GEF) 10-like [Source:HGNC Symbol;Acc:25540]	55160	BAG61954		TRUE	TRUE	FALSE
ENSG00000132694	ARHGEF11	Rho guanine nucleotide exchange factor (GEF) 11 [Source:HGNC Symbol;Acc:14580]	9826		Hs.516954	TRUE	TRUE	FALSE
ENSG00000130762	ARHGEF16	Rho guanine nucleotide exchange factor (GEF) 16 [Source:HGNC Symbol;Acc:15515]	27237	BAG58889	Hs.87435	FALSE	TRUE	FALSE
ENSG00000116584	ARHGEF2	Rho/Rac guanine nucleotide exchange factor (GEF) 2 [Source:HGNC Symbol;Acc:682]	9181		Hs.743352	TRUE	TRUE	FALSE
ENSG00000240771	ARHGEF25	Rho guanine nucleotide exchange factor (GEF) 25 [Source:HGNC Symbol;Acc:30275]	115557	AAO49463		TRUE	FALSE	FALSE
ENSG00000114790	ARHGEF26	Rho guanine nucleotide exchange factor (GEF) 26 [Source:HGNC Symbol;Acc:24490]	26084	AAL27001	Hs.714415	TRUE	TRUE	FALSE
ENSG00000214944	ARHGEF28	Rho guanine nucleotide exchange factor (GEF) 28 [Source:HGNC Symbol;Acc:30322]	64283		Hs.482521	FALSE	TRUE	FALSE
ENSG00000163947	ARHGEF3	Rho guanine nucleotide exchange factor (GEF) 3 [Source:HGNC Symbol;Acc:683]	50650		Hs.476402	TRUE	TRUE	FALSE
ENSG00000183111	ARHGEF37	Rho guanine nucleotide exchange factor (GEF) 37 [Source:HGNC Symbol;Acc:34430]	389337	BAF43710	Hs.256206	FALSE	TRUE	FALSE
ENSG00000236699	ARHGEF38	Rho guanine nucleotide exchange factor (GEF) 38 [Source:HGNC Symbol;Acc:25968]	54848	BAA90998	Hs.744739	TRUE	FALSE	FALSE
ENSG00000136002	ARHGEF4	Rho guanine nucleotide exchange factor (GEF) 4 [Source:HGNC Symbol;Acc:684]	50649		Hs.712345	FALSE	TRUE	FALSE
ENSG00000165801	ARHGEF40	Rho guanine nucleotide exchange factor (GEF) 40 [Source:HGNC Symbol;Acc:25516]	55701		Hs.733352	TRUE	TRUE	FALSE
ENSG00000129675	ARHGEF6	Rac/Cdc42 guanine nucleotide exchange factor (GEF) 6 [Source:HGNC Symbol;Acc:685]	9459	BAH12163	Hs.522795	FALSE	TRUE	FALSE
ENSG00000131089	ARHGEF9	Cdc42 guanine nucleotide exchange factor (GEF) 9 [Source:HGNC Symbol;Acc:14561]	23229	BAG57869	Hs.54697	TRUE	TRUE	FALSE
ENSG00000117713	ARID1A	AT rich interactive domain 1A (SWI-like) [Source:HGNC Symbol;Acc:11110]	8289		Hs.468972	TRUE	FALSE	FALSE
ENSG00000189079	ARID2	AT rich interactive domain 2 (ARID, RFX-like) [Source:HGNC Symbol;Acc:18037]	196528		Hs.693791	TRUE	FALSE	FALSE
ENSG00000116017	ARID3A	AT rich interactive domain 3A (BRIGHT-like) [Source:HGNC Symbol;Acc:3031]	1820		Hs.638847	TRUE	TRUE	FALSE
ENSG00000179361	ARID3B	AT rich interactive domain 3B (BRIGHT-like) [Source:HGNC Symbol;Acc:14350]	10620		Hs.716276	FALSE	TRUE	FALSE
ENSG00000032219	ARID4A	AT rich interactive domain 4A (RBP1-like) [Source:HGNC Symbol;Acc:9885]	5926		Hs.161000	TRUE	TRUE	FALSE
ENSG00000054267	ARID4B	AT rich interactive domain 4B (RBP1-like) [Source:HGNC Symbol;Acc:15550]	51742	AAF28341	Hs.575782	TRUE	FALSE	FALSE
ENSG00000196843	ARID5A	AT rich interactive domain 5A (MRF1-like) [Source:HGNC Symbol;Acc:17361]	10865		Hs.920	TRUE	TRUE	FALSE
ENSG00000150347	ARID5B	AT rich interactive domain 5B (MRF1-like) [Source:HGNC Symbol;Acc:17362]	84159	CAH72685	Hs.643774	FALSE	TRUE	FALSE
ENSG00000166233	ARIH1	ariadne RBR E3 ubiquitin protein ligase 1 [Source:HGNC Symbol;Acc:689]	25820		Hs.629162	FALSE	TRUE	FALSE
ENSG00000175414	ARL10	ADP-ribosylation factor-like 10 [Source:HGNC Symbol;Acc:22042]	285598		Hs.424552	FALSE	TRUE	FALSE
ENSG00000169379	ARL13B	ADP-ribosylation factor-like 13B [Source:HGNC Symbol;Acc:25419]	200894	BAG61300	Hs.533086	TRUE	TRUE	FALSE
ENSG00000185305	ARL15	ADP-ribosylation factor-like 15 [Source:HGNC Symbol;Acc:25945]	54622	BAA90915	Hs.659125	TRUE	TRUE	FALSE
ENSG00000185829	ARL17A	ADP-ribosylation factor-like 17A [Source:HGNC Symbol;Acc:24096]	51326		Hs.733127	FALSE	TRUE	FALSE
ENSG00000228696	ARL17B	ADP-ribosylation factor-like 17B [Source:HGNC Symbol;Acc:32387]	51326		Hs.720602	FALSE	TRUE	FALSE
ENSG00000213465	ARL2	ADP-ribosylation factor-like 2 [Source:HGNC Symbol;Acc:693]	402	AAP35320		TRUE	FALSE	FALSE
ENSG00000102931	ARL2BP	ADP-ribosylation factor-like 2 binding protein [Source:HGNC Symbol;Acc:17146]	23568	BAG60900	Hs.719024	TRUE	FALSE	FALSE
ENSG00000138175	ARL3	ADP-ribosylation factor-like 3 [Source:HGNC Symbol;Acc:694]	403	AAA21654	Hs.618207	FALSE	TRUE	FALSE
ENSG00000122644	ARL4A	ADP-ribosylation factor-like 4A [Source:HGNC Symbol;Acc:695]	10124		Hs.245540	TRUE	TRUE	FALSE
ENSG00000188042	ARL4C	ADP-ribosylation factor-like 4C [Source:HGNC Symbol;Acc:698]	10123	CAE30322	Hs.740851	TRUE	TRUE	FALSE
ENSG00000175906	ARL4D	ADP-ribosylation factor-like 4D [Source:HGNC Symbol;Acc:656]	379	AAA57126	Hs.709866	FALSE	TRUE	FALSE
ENSG00000162980	ARL5A	ADP-ribosylation factor-like 5A [Source:HGNC Symbol;Acc:696]	26225		Hs.617369	FALSE	TRUE	FALSE
ENSG00000165997	ARL5B	ADP-ribosylation factor-like 5B [Source:HGNC Symbol;Acc:23052]	221079	ACA05947	Hs.642444	TRUE	TRUE	FALSE
ENSG00000113966	ARL6	ADP-ribosylation factor-like 6 [Source:HGNC Symbol;Acc:13210]	84100		Hs.664939	FALSE	TRUE	FALSE
ENSG00000170540	ARL6IP1	ADP-ribosylation factor-like 6 interacting protein 1 [Source:HGNC Symbol;Acc:697]	23204		Hs.712690	TRUE	TRUE	FALSE
ENSG00000177917	ARL6IP6	ADP-ribosylation-like factor 6 interacting protein 6 [Source:HGNC Symbol;Acc:24048]	151188		Hs.744874	TRUE	FALSE	FALSE
ENSG00000196503	ARL9	ADP-ribosylation factor-like 9 [Source:HGNC Symbol;Acc:23592]	132946	AAS07576		TRUE	TRUE	FALSE
ENSG00000170632	ARMC10	armadillo repeat containing 10 [Source:HGNC Symbol;Acc:21706]	83787		Hs.729929	FALSE	TRUE	FALSE
ENSG00000178660	ARMC10P1	armadillo repeat containing 10 pseudogene 1 [Source:HGNC Symbol;Acc:43646]				FALSE	TRUE	FALSE
ENSG00000118690	ARMC2	armadillo repeat containing 2 [Source:HGNC Symbol;Acc:23045]	84071		Hs.645481	FALSE	TRUE	FALSE
ENSG00000125449	ARMC7	armadillo repeat containing 7 [Source:HGNC Symbol;Acc:26168]	79637	EAW89239	Hs.413047	FALSE	TRUE	FALSE
ENSG00000114098	ARMC8	armadillo repeat containing 8 [Source:HGNC Symbol;Acc:24999]	25852	EAW79080	Hs.744868	FALSE	TRUE	FALSE
ENSG00000135931	ARMC9	armadillo repeat containing 9 [Source:HGNC Symbol;Acc:20730]	80210		Hs.744341	FALSE	TRUE	FALSE
ENSG00000196440	ARMCX4	armadillo repeat containing, X-linked 4 [Source:HGNC Symbol;Acc:28615]	100131755		Hs.729062	FALSE	TRUE	FALSE
ENSG00000172379	ARNT2	aryl-hydrocarbon receptor nuclear translocator 2 [Source:HGNC Symbol;Acc:16876]	9915		Hs.610210	TRUE	TRUE	FALSE
ENSG00000133794	ARNTL	aryl hydrocarbon receptor nuclear translocator-like [Source:HGNC Symbol;Acc:701]	406	BAA19968	Hs.65734	TRUE	TRUE	FALSE
ENSG00000029153	ARNTL2	aryl hydrocarbon receptor nuclear translocator-like 2 [Source:HGNC Symbol;Acc:18984]	56938		Hs.445447	TRUE	TRUE	FALSE
ENSG00000136950	ARPC5L	actin related protein 2/3 complex, subunit 5-like [Source:HGNC Symbol;Acc:23366]	81873	AAP97155	Hs.694027	FALSE	TRUE	FALSE
ENSG00000172995	ARPP21	cAMP-regulated phosphoprotein, 21kDa [Source:HGNC Symbol;Acc:16968]	10777	BAF82557	Hs.475902	TRUE	FALSE	FALSE
ENSG00000137486	ARRB1	arrestin, beta 1 [Source:HGNC Symbol;Acc:711]	408		Hs.688362	TRUE	TRUE	FALSE
ENSG00000141480	ARRB2	arrestin, beta 2 [Source:HGNC Symbol;Acc:712]	409		Hs.435811	TRUE	TRUE	FALSE
ENSG00000197070	ARRDC1	arrestin domain containing 1 [Source:HGNC Symbol;Acc:28633]	92714			FALSE	TRUE	FALSE
ENSG00000105643	ARRDC2	arrestin domain containing 2 [Source:HGNC Symbol;Acc:25225]	27106		Hs.515249	TRUE	TRUE	FALSE
ENSG00000113369	ARRDC3	arrestin domain containing 3 [Source:HGNC Symbol;Acc:29263]	57561	BAA92614	Hs.743842	TRUE	TRUE	FALSE
ENSG00000140450	ARRDC4	arrestin domain containing 4 [Source:HGNC Symbol;Acc:28087]	91947		Hs.6093	FALSE	TRUE	FALSE
ENSG00000113273	ARSB	arylsulfatase B [Source:HGNC Symbol;Acc:714]	411		Hs.610205	FALSE	TRUE	FALSE
ENSG00000006756	ARSD	arylsulfatase D [Source:HGNC Symbol;Acc:717]	414		Hs.528631	TRUE	TRUE	FALSE
ENSG00000141337	ARSG	arylsulfatase G [Source:HGNC Symbol;Acc:24102]	22901		Hs.437249	TRUE	FALSE	FALSE
ENSG00000263074	ARSG	arylsulfatase G [Source:HGNC Symbol;Acc:24102]	22901		Hs.437249	TRUE	FALSE	FALSE
ENSG00000180801	ARSJ	arylsulfatase family, member J [Source:HGNC Symbol;Acc:26286]	79642		Hs.722951	TRUE	TRUE	FALSE
ENSG00000156219	ART3	ADP-ribosyltransferase 3 [Source:HGNC Symbol;Acc:725]	419	AAT45035	Hs.731997	FALSE	TRUE	FALSE
ENSG00000111339	ART4	ADP-ribosyltransferase 4 (Dombrock blood group) [Source:HGNC Symbol;Acc:726]	420		Hs.655792	TRUE	TRUE	FALSE
ENSG00000167311	ART5	ADP-ribosyltransferase 5 [Source:HGNC Symbol;Acc:24049]	116969		Hs.125680	TRUE	FALSE	FALSE
ENSG00000099889	ARVCF	armadillo repeat gene deleted in velocardiofacial syndrome [Source:HGNC Symbol;Acc:728]	421		Hs.736126	TRUE	FALSE	FALSE
ENSG00000004848	ARX	aristaless related homeobox [Source:HGNC Symbol;Acc:18060]	170302	AAK93901	Hs.614435	TRUE	FALSE	FALSE
ENSG00000104763	ASAH1	N-acylsphingosine amidohydrolase (acid ceramidase) 1 [Source:HGNC Symbol;Acc:735]	427	BAG12319	Hs.738809	FALSE	TRUE	FALSE
ENSG00000188611	ASAH2	N-acylsphingosine amidohydrolase (non-lysosomal ceramidase) 2 [Source:HGNC Symbol;Acc:18860]	56624		Hs.512645	TRUE	TRUE	FALSE
ENSG00000204147	ASAH2B	N-acylsphingosine amidohydrolase (non-lysosomal ceramidase) 2B [Source:HGNC Symbol;Acc:23456]	653308		Hs.710005	TRUE	TRUE	FALSE
ENSG00000072444	ASAH2C	N-acylsphingosine amidohydrolase (non-lysosomal ceramidase) 2C [Source:HGNC Symbol;Acc:23457]				TRUE	TRUE	FALSE
ENSG00000153317	ASAP1	ArfGAP with SH3 domain, ankyrin repeat and PH domain 1 [Source:HGNC Symbol;Acc:2720]	50807	EAW92130	Hs.735932	FALSE	TRUE	FALSE
ENSG00000151693	ASAP2	ArfGAP with SH3 domain, ankyrin repeat and PH domain 2 [Source:HGNC Symbol;Acc:2721]	8853	BAC03588	Hs.695627	TRUE	FALSE	FALSE
ENSG00000088280	ASAP3	ArfGAP with SH3 domain, ankyrin repeat and PH domain 3 [Source:HGNC Symbol;Acc:14987]	55616		Hs.437379	FALSE	TRUE	FALSE
ENSG00000065802	ASB1	ankyrin repeat and SOCS box containing 1 [Source:HGNC Symbol;Acc:16011]	51665		Hs.617770	TRUE	TRUE	FALSE
ENSG00000196372	ASB13	ankyrin repeat and SOCS box containing 13 [Source:HGNC Symbol;Acc:19765]	79754	AAL57350		TRUE	TRUE	FALSE
ENSG00000183475	ASB7	ankyrin repeat and SOCS box containing 7 [Source:HGNC Symbol;Acc:17182]	140460		Hs.708403	TRUE	FALSE	FALSE
ENSG00000112249	ASCC3	activating signal cointegrator 1 complex subunit 3 [Source:HGNC Symbol;Acc:18697]	10973		Hs.733060	FALSE	TRUE	FALSE
ENSG00000183734	ASCL2	achaete-scute family bHLH transcription factor 2 [Source:HGNC Symbol;Acc:739]	430	AAB86993	Hs.152475	TRUE	TRUE	FALSE
ENSG00000111875	ASF1A	anti-silencing function 1A histone chaperone [Source:HGNC Symbol;Acc:20995]	25842	BAA96542	Hs.664611	TRUE	TRUE	FALSE
ENSG00000105011	ASF1B	anti-silencing function 1B histone chaperone [Source:HGNC Symbol;Acc:20996]	55723			TRUE	TRUE	FALSE
ENSG00000141505	ASGR1	asialoglycoprotein receptor 1 [Source:HGNC Symbol;Acc:742]	432		Hs.731669	TRUE	TRUE	FALSE
ENSG00000161944	ASGR2	asialoglycoprotein receptor 2 [Source:HGNC Symbol;Acc:743]	433		Hs.731751	FALSE	TRUE	FALSE
ENSG00000116539	ASH1L	ash1 (absent, small, or homeotic)-like (Drosophila) [Source:HGNC Symbol;Acc:19088]	55870		Hs.703340	FALSE	TRUE	FALSE
ENSG00000235919	ASH1L-AS1	ASH1L antisense RNA 1 [Source:HGNC Symbol;Acc:44146]			Hs.736861	FALSE	TRUE	FALSE
ENSG00000110881	ASIC1	acid-sensing (proton-gated) ion channel 1 [Source:HGNC Symbol;Acc:100]	41		Hs.274361	FALSE	TRUE	FALSE
ENSG00000108684	ASIC2	acid-sensing (proton-gated) ion channel 2 [Source:HGNC Symbol;Acc:99]	40	BAG54565	Hs.368417	TRUE	FALSE	FALSE
ENSG00000101440	ASIP	agouti signaling protein [Source:HGNC Symbol;Acc:745]	434	AAB61247	Hs.659995	TRUE	FALSE	FALSE
ENSG00000169093	ASMTL	acetylserotonin O-methyltransferase-like [Source:HGNC Symbol;Acc:751]	8623		Hs.533514	TRUE	TRUE	FALSE
ENSG00000070669	ASNS	asparagine synthetase (glutamine-hydrolyzing) [Source:HGNC Symbol;Acc:753]	440		Hs.489207	TRUE	TRUE	FALSE
ENSG00000138381	ASNSD1	asparagine synthetase domain containing 1 [Source:HGNC Symbol;Acc:24910]	54529	CCO13681	Hs.619073	TRUE	FALSE	FALSE
ENSG00000198363	ASPH	aspartate beta-hydroxylase [Source:HGNC Symbol;Acc:757]	444	EAW86842	Hs.733252	FALSE	TRUE	FALSE
ENSG00000174939	ASPHD1	aspartate beta-hydroxylase domain containing 1 [Source:HGNC Symbol;Acc:27380]	253982	AAH09033	Hs.655761	FALSE	TRUE	FALSE
ENSG00000128203	ASPHD2	aspartate beta-hydroxylase domain containing 2 [Source:HGNC Symbol;Acc:30437]	57168	BAG53427	Hs.567547	TRUE	TRUE	FALSE
ENSG00000162174	ASRGL1	asparaginase like 1 [Source:HGNC Symbol;Acc:16448]	80150	BAG59656	Hs.710746	FALSE	TRUE	FALSE
ENSG00000130707	ASS1	argininosuccinate synthase 1 [Source:HGNC Symbol;Acc:758]	445		Hs.160786	TRUE	TRUE	FALSE
ENSG00000148219	ASTN2	astrotactin 2 [Source:HGNC Symbol;Acc:17021]	23245		Hs.601562	TRUE	TRUE	FALSE
ENSG00000171456	ASXL1	additional sex combs like 1 (Drosophila) [Source:HGNC Symbol;Acc:18318]	171023	AAH64984	Hs.374043	FALSE	TRUE	FALSE
ENSG00000143970	ASXL2	additional sex combs like 2 (Drosophila) [Source:HGNC Symbol;Acc:23805]	55252		Hs.722329	TRUE	FALSE	FALSE
ENSG00000156802	ATAD2	ATPase family, AAA domain containing 2 [Source:HGNC Symbol;Acc:30123]	29028	AAT06746	Hs.370834	FALSE	TRUE	FALSE
ENSG00000176208	ATAD5	ATPase family, AAA domain containing 5 [Source:HGNC Symbol;Acc:25752]	79915	CAC44537	Hs.733620	TRUE	FALSE	FALSE
ENSG00000123268	ATF1	activating transcription factor 1 [Source:HGNC Symbol;Acc:783]	466	BAG61271	Hs.648565	TRUE	FALSE	FALSE
ENSG00000115966	ATF2	activating transcription factor 2 [Source:HGNC Symbol;Acc:784]	1386		Hs.740955	FALSE	TRUE	FALSE
ENSG00000162772	ATF3	activating transcription factor 3 [Source:HGNC Symbol;Acc:785]	467	BAC05510		TRUE	TRUE	TRUE
ENSG00000128272	ATF4	activating transcription factor 4 [Source:HGNC Symbol;Acc:786]	468	BAG58796	Hs.634673	FALSE	TRUE	FALSE
ENSG00000228218	ATF4P3	activating transcription factor 4 pseudogene 3 [Source:HGNC Symbol;Acc:788]				FALSE	TRUE	FALSE
ENSG00000256167	ATF4P4	activating transcription factor 4 pseudogene 4 [Source:HGNC Symbol;Acc:787]			Hs.636639	FALSE	TRUE	FALSE
ENSG00000169136	ATF5	activating transcription factor 5 [Source:HGNC Symbol;Acc:790]	22809		Hs.9754	TRUE	TRUE	FALSE
ENSG00000118217	ATF6	activating transcription factor 6 [Source:HGNC Symbol;Acc:791]	22926	AAB64434	Hs.617868	FALSE	TRUE	FALSE
ENSG00000213676	ATF6B	activating transcription factor 6 beta [Source:HGNC Symbol;Acc:2349]	1388		Hs.42853	TRUE	FALSE	FALSE
ENSG00000170653	ATF7	activating transcription factor 7 [Source:HGNC Symbol;Acc:792]	11016		Hs.620912	FALSE	TRUE	FALSE
ENSG00000171681	ATF7IP	activating transcription factor 7 interacting protein [Source:HGNC Symbol;Acc:20092]	55729	EAW96320	Hs.742255	TRUE	TRUE	FALSE
ENSG00000166669	ATF7IP2	activating transcription factor 7 interacting protein 2 [Source:HGNC Symbol;Acc:20397]	80063	BAG61114	Hs.742019	TRUE	FALSE	FALSE
ENSG00000152348	ATG10	autophagy related 10 [Source:HGNC Symbol;Acc:20315]	83734		Hs.678105	TRUE	FALSE	FALSE
ENSG00000145782	ATG12	autophagy related 12 [Source:HGNC Symbol;Acc:588]	9140	ACD74941	Hs.737358	FALSE	TRUE	FALSE
ENSG00000126775	ATG14	autophagy related 14 [Source:HGNC Symbol;Acc:19962]	22863	BAA74854	Hs.414809	TRUE	FALSE	FALSE
ENSG00000085978	ATG16L1	autophagy related 16-like 1 (S. cerevisiae) [Source:HGNC Symbol;Acc:21498]	55054	AAI43901	Hs.529322	TRUE	TRUE	FALSE
ENSG00000168010	ATG16L2	autophagy related 16-like 2 (S. cerevisiae) [Source:HGNC Symbol;Acc:25464]	89849	AAI08673	Hs.653186	TRUE	TRUE	FALSE
ENSG00000110046	ATG2A	autophagy related 2A [Source:HGNC Symbol;Acc:29028]	23130	BAG62557	Hs.370671	TRUE	FALSE	FALSE
ENSG00000066739	ATG2B	autophagy related 2B [Source:HGNC Symbol;Acc:20187]	55102	BAA91504	Hs.623758	TRUE	FALSE	FALSE
ENSG00000144848	ATG3	autophagy related 3 [Source:HGNC Symbol;Acc:20962]	64422		Hs.639931	TRUE	TRUE	FALSE
ENSG00000125703	ATG4C	autophagy related 4C, cysteine peptidase [Source:HGNC Symbol;Acc:16040]	84938	CAC85556	Hs.7353	FALSE	TRUE	FALSE
ENSG00000057663	ATG5	autophagy related 5 [Source:HGNC Symbol;Acc:589]	9474	CAD97890	Hs.486063	TRUE	TRUE	FALSE
ENSG00000198925	ATG9A	autophagy related 9A [Source:HGNC Symbol;Acc:22408]	79065	CAD38723	Hs.323363	TRUE	TRUE	FALSE
ENSG00000198513	ATL1	atlastin GTPase 1 [Source:HGNC Symbol;Acc:11231]	51062		Hs.584905	FALSE	TRUE	FALSE
ENSG00000184743	ATL3	atlastin GTPase 3 [Source:HGNC Symbol;Acc:24526]	25923		Hs.628708	TRUE	TRUE	FALSE
ENSG00000149311	ATM	ataxia telangiectasia mutated [Source:HGNC Symbol;Acc:795]	472	AAC50289	Hs.710771	TRUE	TRUE	FALSE
ENSG00000168874	ATOH8	atonal homolog 8 (Drosophila) [Source:HGNC Symbol;Acc:24126]	84913	AAO85773	Hs.135569	FALSE	TRUE	FALSE
ENSG00000177556	ATOX1	antioxidant 1 copper chaperone [Source:HGNC Symbol;Acc:798]	475	AAC51227	Hs.681736	TRUE	TRUE	FALSE
ENSG00000206190	ATP10A	ATPase, class V, type 10A [Source:HGNC Symbol;Acc:13542]	57194	AAH38712	Hs.659258	TRUE	TRUE	FALSE
ENSG00000118322	ATP10B	ATPase, class V, type 10B [Source:HGNC Symbol;Acc:13543]	23120	AAI08323	Hs.109358	TRUE	TRUE	TRUE
ENSG00000068650	ATP11A	ATPase, class VI, type 11A [Source:HGNC Symbol;Acc:13552]	23250	CAH56364	Hs.713345	FALSE	TRUE	FALSE
ENSG00000058063	ATP11B	ATPase, class VI, type 11B [Source:HGNC Symbol;Acc:13553]	23200	AAH33880	Hs.725751	TRUE	TRUE	FALSE
ENSG00000159363	ATP13A2	ATPase type 13A2 [Source:HGNC Symbol;Acc:30213]	23400		Hs.128866	TRUE	TRUE	FALSE
ENSG00000133657	ATP13A3	ATPase type 13A3 [Source:HGNC Symbol;Acc:24113]	79572		Hs.529609	TRUE	TRUE	FALSE
ENSG00000163399	ATP1A1	ATPase, Na+/K+ transporting, alpha 1 polypeptide [Source:HGNC Symbol;Acc:799]	476	BAA00061	Hs.738062	TRUE	TRUE	FALSE
ENSG00000143153	ATP1B1	ATPase, Na+/K+ transporting, beta 1 polypeptide [Source:HGNC Symbol;Acc:804]	481	BAG58822	Hs.733038	FALSE	TRUE	FALSE
ENSG00000129244	ATP1B2	ATPase, Na+/K+ transporting, beta 2 polypeptide [Source:HGNC Symbol;Acc:805]	482	AAA51805	Hs.643540	TRUE	TRUE	FALSE
ENSG00000069849	ATP1B3	ATPase, Na+/K+ transporting, beta 3 polypeptide [Source:HGNC Symbol;Acc:806]	483	BAH11573	Hs.608705	FALSE	TRUE	FALSE
ENSG00000174437	ATP2A2	ATPase, Ca++ transporting, cardiac muscle, slow twitch 2 [Source:HGNC Symbol;Acc:812]	488	AAA53193	Hs.658056	TRUE	FALSE	FALSE
ENSG00000074370	ATP2A3	ATPase, Ca++ transporting, ubiquitous [Source:HGNC Symbol;Acc:813]	489		Hs.513870	FALSE	TRUE	FALSE
ENSG00000070961	ATP2B1	ATPase, Ca++ transporting, plasma membrane 1 [Source:HGNC Symbol;Acc:814]	490		Hs.705540	TRUE	TRUE	FALSE
ENSG00000157087	ATP2B2	ATPase, Ca++ transporting, plasma membrane 2 [Source:HGNC Symbol;Acc:815]	491		Hs.268942	TRUE	FALSE	FALSE
ENSG00000058668	ATP2B4	ATPase, Ca++ transporting, plasma membrane 4 [Source:HGNC Symbol;Acc:817]	493		Hs.733333	TRUE	TRUE	FALSE
ENSG00000017260	ATP2C1	ATPase, Ca++ transporting, type 2C, member 1 [Source:HGNC Symbol;Acc:13211]	27032		Hs.734775	TRUE	FALSE	FALSE
ENSG00000064270	ATP2C2	ATPase, Ca++ transporting, type 2C, member 2 [Source:HGNC Symbol;Acc:29103]	9914		Hs.679159	FALSE	TRUE	FALSE
ENSG00000105675	ATP4A	ATPase, H+/K+ exchanging, alpha polypeptide [Source:HGNC Symbol;Acc:819]	495		Hs.36992	TRUE	TRUE	FALSE
ENSG00000033627	ATP6V0A1	ATPase, H+ transporting, lysosomal V0 subunit a1 [Source:HGNC Symbol;Acc:865]	535	BAH11795	Hs.463074	TRUE	TRUE	FALSE
ENSG00000114573	ATP6V1A	ATPase, H+ transporting, lysosomal 70kDa, V1 subunit A [Source:HGNC Symbol;Acc:851]	523		Hs.709314	FALSE	TRUE	FALSE
ENSG00000147416	ATP6V1B2	ATPase, H+ transporting, lysosomal 56/58kDa, V1 subunit B2 [Source:HGNC Symbol;Acc:854]	526		Hs.295917	FALSE	TRUE	FALSE
ENSG00000155097	ATP6V1C1	ATPase, H+ transporting, lysosomal 42kDa, V1 subunit C1 [Source:HGNC Symbol;Acc:856]	528	AAL50383	Hs.626958	TRUE	TRUE	FALSE
ENSG00000143882	ATP6V1C2	ATPase, H+ transporting, lysosomal 42kDa, V1 subunit C2 [Source:HGNC Symbol;Acc:18264]	245973	AAY24069		TRUE	TRUE	FALSE
ENSG00000100554	ATP6V1D	ATPase, H+ transporting, lysosomal 34kDa, V1 subunit D [Source:HGNC Symbol;Acc:13527]	51382		Hs.735253	FALSE	TRUE	FALSE
ENSG00000254870	ATP6V1G2-DDX39B	ATP6V1G2-DDX39B readthrough (NMD candidate) [Source:HGNC Symbol;Acc:41999]			Hs.635791	TRUE	FALSE	FALSE
ENSG00000047249	ATP6V1H	ATPase, H+ transporting, lysosomal 50/57kDa, V1 subunit H [Source:HGNC Symbol;Acc:18303]	51606		Hs.491737	FALSE	TRUE	FALSE
ENSG00000124406	ATP8A1	ATPase, aminophospholipid transporter (APLT), class I, type 8A, member 1 [Source:HGNC Symbol;Acc:13531]	10396	AAH20943	Hs.435052	TRUE	TRUE	FALSE
ENSG00000081923	ATP8B1	ATPase, aminophospholipid transporter, class I, type 8B, member 1 [Source:HGNC Symbol;Acc:3706]	5205		Hs.216623	FALSE	TRUE	FALSE
ENSG00000143515	ATP8B2	ATPase, aminophospholipid transporter, class I, type 8B, member 2 [Source:HGNC Symbol;Acc:13534]	57198	AAH63858	Hs.435700	FALSE	TRUE	FALSE
ENSG00000130270	ATP8B3	ATPase, aminophospholipid transporter, class I, type 8B, member 3 [Source:HGNC Symbol;Acc:13535]	148229		Hs.306212	FALSE	TRUE	FALSE
ENSG00000104043	ATP8B4	ATPase, class I, type 8B, member 4 [Source:HGNC Symbol;Acc:13536]	79895	BAB85525	Hs.718345	TRUE	TRUE	FALSE
ENSG00000054793	ATP9A	ATPase, class II, type 9A [Source:HGNC Symbol;Acc:13540]	10079	BAG61130	Hs.745239	FALSE	TRUE	FALSE
ENSG00000166377	ATP9B	ATPase, class II, type 9B [Source:HGNC Symbol;Acc:13541]	374868	CAH10731	Hs.688606	FALSE	TRUE	FALSE
ENSG00000171953	ATPAF2	ATP synthase mitochondrial F1 complex assembly factor 2 [Source:HGNC Symbol;Acc:18802]	91647		Hs.528889	TRUE	FALSE	FALSE
ENSG00000175054	ATR	ataxia telangiectasia and Rad3 related [Source:HGNC Symbol;Acc:882]	545	CAA70298	Hs.271791	TRUE	TRUE	FALSE
ENSG00000164053	ATRIP	ATR interacting protein [Source:HGNC Symbol;Acc:33499]	84126	AAL38042	Hs.694840	TRUE	TRUE	FALSE
ENSG00000088812	ATRN	attractin [Source:HGNC Symbol;Acc:885]	8455	AAF72881	Hs.705193	TRUE	TRUE	FALSE
ENSG00000085224	ATRX	alpha thalassemia/mental retardation syndrome X-linked [Source:HGNC Symbol;Acc:886]	546	CAI42677	Hs.533526	TRUE	FALSE	FALSE
ENSG00000124788	ATXN1	ataxin 1 [Source:HGNC Symbol;Acc:10548]	6310	CAA55793	Hs.733997	TRUE	TRUE	FALSE
ENSG00000066427	ATXN3	ataxin 3 [Source:HGNC Symbol;Acc:7106]	4287	ADD00772	Hs.633936	FALSE	TRUE	FALSE
ENSG00000163635	ATXN7	ataxin 7 [Source:HGNC Symbol;Acc:10560]	6314	AAL79807	Hs.744526	TRUE	TRUE	FALSE
ENSG00000146776	ATXN7L1	ataxin 7-like 1 [Source:HGNC Symbol;Acc:22210]	222255	EAL24404	Hs.745056	TRUE	TRUE	FALSE
ENSG00000162650	ATXN7L2	ataxin 7-like 2 [Source:HGNC Symbol;Acc:28713]	127002	CAI22937	Hs.118248	TRUE	FALSE	FALSE
ENSG00000253719	ATXN7L3B	ataxin 7-like 3B [Source:HGNC Symbol;Acc:37931]	552889	AAH09111	Hs.744849	TRUE	FALSE	FALSE
ENSG00000148090	AUH	AU RNA binding protein/enoyl-CoA hydratase [Source:HGNC Symbol;Acc:890]	549	BAG63748		FALSE	TRUE	FALSE
ENSG00000127423	AUNIP	aurora kinase A and ninein interacting protein [Source:HGNC Symbol;Acc:28363]	79000	ACV90488	Hs.725400	TRUE	TRUE	FALSE
ENSG00000087586	AURKA	aurora kinase A [Source:HGNC Symbol;Acc:11393]	6790		Hs.250822	TRUE	TRUE	FALSE
ENSG00000158321	AUTS2	autism susceptibility candidate 2 [Source:HGNC Symbol;Acc:14262]	26053		Hs.613877	TRUE	TRUE	FALSE
ENSG00000101200	AVP	arginine vasopressin [Source:HGNC Symbol;Acc:894]	551	AAB86628		FALSE	TRUE	FALSE
ENSG00000119986	AVPI1	arginine vasopressin-induced 1 [Source:HGNC Symbol;Acc:30898]	60370	AAG17261		FALSE	TRUE	FALSE
ENSG00000166148	AVPR1A	arginine vasopressin receptor 1A [Source:HGNC Symbol;Acc:895]	552	AAA62271	Hs.2131	TRUE	FALSE	FALSE
ENSG00000168646	AXIN2	axin 2 [Source:HGNC Symbol;Acc:904]	8313		Hs.708547	TRUE	FALSE	FALSE
ENSG00000167601	AXL	AXL receptor tyrosine kinase [Source:HGNC Symbol;Acc:905]	558		Hs.703346	TRUE	TRUE	FALSE
ENSG00000163512	AZI2	5-azacytidine induced 2 [Source:HGNC Symbol;Acc:24002]	64343	AAO05967	Hs.714670	TRUE	TRUE	FALSE
ENSG00000166710	B2M	beta-2-microglobulin [Source:HGNC Symbol;Acc:914]	567	AAD14387	Hs.734579	TRUE	TRUE	FALSE
ENSG00000169255	B3GALNT1	beta-1,3-N-acetylgalactosaminyltransferase 1 (globoside blood group) [Source:HGNC Symbol;Acc:918]	8706		Hs.723510	TRUE	TRUE	FALSE
ENSG00000183778	B3GALT5	UDP-Gal:betaGlcNAc beta 1,3-galactosyltransferase, polypeptide 5 [Source:HGNC Symbol;Acc:920]	10317	BAA77664	Hs.733638	FALSE	TRUE	FALSE
ENSG00000176022	B3GALT6	UDP-Gal:betaGal beta 1,3-galactosyltransferase polypeptide 6 [Source:HGNC Symbol;Acc:17978]	126792	AAL11442	Hs.284284	TRUE	FALSE	FALSE
ENSG00000112309	B3GAT2	beta-1,3-glucuronyltransferase 2 (glucuronosyltransferase S) [Source:HGNC Symbol;Acc:922]	135152	BAF82707	Hs.713609	TRUE	FALSE	FALSE
ENSG00000170340	B3GNT2	UDP-GlcNAc:betaGal beta-1,3-N-acetylglucosaminyltransferase 2 [Source:HGNC Symbol;Acc:15629]	10678	AAD09764	Hs.173203	TRUE	TRUE	FALSE
ENSG00000176383	B3GNT4	UDP-GlcNAc:betaGal beta-1,3-N-acetylglucosaminyltransferase 4 [Source:HGNC Symbol;Acc:15683]	79369	BAB21532	Hs.363315	TRUE	FALSE	FALSE
ENSG00000176597	B3GNT5	UDP-GlcNAc:betaGal beta-1,3-N-acetylglucosaminyltransferase 5 [Source:HGNC Symbol;Acc:15684]	84002		Hs.737830	FALSE	TRUE	FALSE
ENSG00000156966	B3GNT7	UDP-GlcNAc:betaGal beta-1,3-N-acetylglucosaminyltransferase 7 [Source:HGNC Symbol;Acc:18811]	93010	AAM61770	Hs.622382	TRUE	TRUE	FALSE
ENSG00000237172	B3GNT9	UDP-GlcNAc:betaGal beta-1,3-N-acetylglucosaminyltransferase 9 [Source:HGNC Symbol;Acc:28714]	84752	AAQ88849	Hs.744158	TRUE	FALSE	FALSE
ENSG00000175711	B3GNTL1	UDP-GlcNAc:betaGal beta-1,3-N-acetylglucosaminyltransferase-like 1 [Source:HGNC Symbol;Acc:21727]	146712		Hs.733194	FALSE	TRUE	FALSE
ENSG00000167080	B4GALNT2	beta-1,4-N-acetyl-galactosaminyl transferase 2 [Source:HGNC Symbol;Acc:24136]	124872	AAN86706	Hs.374679	TRUE	FALSE	FALSE
ENSG00000121578	B4GALT4	UDP-Gal:betaGlcNAc beta 1,4- galactosyltransferase, polypeptide 4 [Source:HGNC Symbol;Acc:927]	8702	BAG63160	Hs.714253	FALSE	TRUE	FALSE
ENSG00000158470	B4GALT5	UDP-Gal:betaGlcNAc beta 1,4- galactosyltransferase, polypeptide 5 [Source:HGNC Symbol;Acc:928]	9334	BAC07182	Hs.370487	TRUE	TRUE	FALSE
ENSG00000118276	B4GALT6	UDP-Gal:betaGlcNAc beta 1,4- galactosyltransferase, polypeptide 6 [Source:HGNC Symbol;Acc:929]	9331			FALSE	TRUE	FALSE
ENSG00000108641	B9D1	B9 protein domain 1 [Source:HGNC Symbol;Acc:24123]	27077	BAA82655		FALSE	TRUE	FALSE
ENSG00000123810	B9D2	B9 protein domain 2 [Source:HGNC Symbol;Acc:28636]	80776			TRUE	FALSE	FALSE
ENSG00000164929	BAALC	brain and acute leukemia, cytoplasmic [Source:HGNC Symbol;Acc:14333]	79870	AAL50515	Hs.700538	TRUE	TRUE	FALSE
ENSG00000186318	BACE1	beta-site APP-cleaving enzyme 1 [Source:HGNC Symbol;Acc:933]	23621		Hs.646163	FALSE	TRUE	FALSE
ENSG00000182240	BACE2	beta-site APP-cleaving enzyme 2 [Source:HGNC Symbol;Acc:934]	25825	AAF17078	Hs.620884	FALSE	TRUE	FALSE
ENSG00000156273	BACH1	BTB and CNC homology 1, basic leucine zipper transcription factor 1 [Source:HGNC Symbol;Acc:935]	571	BAG36528	Hs.154276	TRUE	TRUE	FALSE
ENSG00000002330	BAD	BCL2-associated agonist of cell death [Source:HGNC Symbol;Acc:936]	572			FALSE	TRUE	FALSE
ENSG00000107262	BAG1	BCL2-associated athanogene [Source:HGNC Symbol;Acc:937]	573	CAA84624	Hs.377484	TRUE	TRUE	FALSE
ENSG00000112208	BAG2	BCL2-associated athanogene 2 [Source:HGNC Symbol;Acc:938]	9532	BAG63354	Hs.745046	FALSE	TRUE	FALSE
ENSG00000151929	BAG3	BCL2-associated athanogene 3 [Source:HGNC Symbol;Acc:939]	9531		Hs.726135	FALSE	TRUE	FALSE
ENSG00000156735	BAG4	BCL2-associated athanogene 4 [Source:HGNC Symbol;Acc:940]	9530		Hs.628792	TRUE	TRUE	FALSE
ENSG00000175866	BAIAP2	BAI1-associated protein 2 [Source:HGNC Symbol;Acc:947]	10458	BAG62963	Hs.713309	FALSE	TRUE	FALSE
ENSG00000006453	BAIAP2L1	BAI1-associated protein 2-like 1 [Source:HGNC Symbol;Acc:21649]	55971	AAF17223	Hs.701668	FALSE	TRUE	FALSE
ENSG00000095739	BAMBI	BMP and activin membrane-bound inhibitor [Source:HGNC Symbol;Acc:30251]	25805	CAB89152	Hs.703618	TRUE	TRUE	FALSE
ENSG00000153064	BANK1	B-cell scaffold protein with ankyrin repeats 1 [Source:HGNC Symbol;Acc:18233]	55024	BAB79255	Hs.480400	FALSE	TRUE	FALSE
ENSG00000138376	BARD1	BRCA1 associated RING domain 1 [Source:HGNC Symbol;Acc:952]	580		Hs.612957	TRUE	TRUE	FALSE
ENSG00000176788	BASP1	brain abundant, membrane attached signal protein 1 [Source:HGNC Symbol;Acc:957]	10409	AAC67374	Hs.201641	FALSE	TRUE	FALSE
ENSG00000156127	BATF	basic leucine zipper transcription factor, ATF-like [Source:HGNC Symbol;Acc:958]	10538			TRUE	TRUE	FALSE
ENSG00000123685	BATF3	basic leucine zipper transcription factor, ATF-like 3 [Source:HGNC Symbol;Acc:28915]	55509	AAF73966	Hs.62919	TRUE	TRUE	FALSE
ENSG00000087088	BAX	BCL2-associated X protein [Source:HGNC Symbol;Acc:959]	581	ADZ05507	Hs.717082	TRUE	FALSE	TRUE
ENSG00000198604	BAZ1A	bromodomain adjacent to zinc finger domain, 1A [Source:HGNC Symbol;Acc:960]	11177		Hs.629054	TRUE	TRUE	FALSE
ENSG00000076108	BAZ2A	bromodomain adjacent to zinc finger domain, 2A [Source:HGNC Symbol;Acc:962]	11176		Hs.733241	TRUE	TRUE	FALSE
ENSG00000123636	BAZ2B	bromodomain adjacent to zinc finger domain, 2B [Source:HGNC Symbol;Acc:963]	29994		Hs.702347	TRUE	FALSE	FALSE
ENSG00000105327	BBC3	BCL2 binding component 3 [Source:HGNC Symbol;Acc:17868]	27113	BAG60965	Hs.467020	TRUE	TRUE	FALSE
ENSG00000214413	BBIP1	BBSome interacting protein 1 [Source:HGNC Symbol;Acc:28093]	92482		Hs.721544	FALSE	TRUE	FALSE
ENSG00000174483	BBS1	Bardet-Biedl syndrome 1 [Source:HGNC Symbol;Acc:966]	582	BAG63895	Hs.733750	TRUE	TRUE	FALSE
ENSG00000179941	BBS10	Bardet-Biedl syndrome 10 [Source:HGNC Symbol;Acc:26291]	79738	AAH13795	Hs.625098	TRUE	TRUE	FALSE
ENSG00000125124	BBS2	Bardet-Biedl syndrome 2 [Source:HGNC Symbol;Acc:967]	583	CAD38873	Hs.732699	TRUE	TRUE	FALSE
ENSG00000140463	BBS4	Bardet-Biedl syndrome 4 [Source:HGNC Symbol;Acc:969]	585	AAK58868	Hs.208681	TRUE	TRUE	FALSE
ENSG00000163093	BBS5	Bardet-Biedl syndrome 5 [Source:HGNC Symbol;Acc:970]	129880		Hs.233398	TRUE	TRUE	FALSE
ENSG00000122507	BBS9	Bardet-Biedl syndrome 9 [Source:HGNC Symbol;Acc:30000]	27241	AAH32715	Hs.372360	FALSE	TRUE	FALSE
ENSG00000114439	BBX	bobby sox homolog (Drosophila) [Source:HGNC Symbol;Acc:14422]	56987	AAI31719	Hs.626538	TRUE	TRUE	FALSE
ENSG00000075790	BCAP29	B-cell receptor-associated protein 29 [Source:HGNC Symbol;Acc:24131]	55973	BAH12820	Hs.708431	FALSE	TRUE	FALSE
ENSG00000185825	BCAP31	B-cell receptor-associated protein 31 [Source:HGNC Symbol;Acc:16695]	10134		Hs.522817	FALSE	TRUE	FALSE
ENSG00000050820	BCAR1	breast cancer anti-estrogen resistance 1 [Source:HGNC Symbol;Acc:971]	9564		Hs.479747	FALSE	TRUE	FALSE
ENSG00000137936	BCAR3	breast cancer anti-estrogen resistance 3 [Source:HGNC Symbol;Acc:973]	8412	BAG51378	Hs.36958	FALSE	TRUE	FALSE
ENSG00000141376	BCAS3	breast carcinoma amplified sequence 3 [Source:HGNC Symbol;Acc:14347]	54828	AAL99632	Hs.735912	FALSE	TRUE	FALSE
ENSG00000124243	BCAS4	breast carcinoma amplified sequence 4 [Source:HGNC Symbol;Acc:14367]	55653		Hs.720742	FALSE	TRUE	FALSE
ENSG00000060982	BCAT1	branched chain amino-acid transaminase 1, cytosolic [Source:HGNC Symbol;Acc:976]	586		Hs.628296	TRUE	TRUE	FALSE
ENSG00000114200	BCHE	butyrylcholinesterase [Source:HGNC Symbol;Acc:983]	590		Hs.420483	TRUE	TRUE	FALSE
ENSG00000248098	BCKDHA	branched chain keto acid dehydrogenase E1, alpha polypeptide [Source:HGNC Symbol;Acc:986]	593	BAG60459		TRUE	FALSE	FALSE
ENSG00000083123	BCKDHB	branched chain keto acid dehydrogenase E1, beta polypeptide [Source:HGNC Symbol;Acc:987]	594	BAH14916	Hs.654441	FALSE	TRUE	FALSE
ENSG00000119866	BCL11A	B-cell CLL/lymphoma 11A (zinc finger protein) [Source:HGNC Symbol;Acc:13221]	53335	BAG61828	Hs.728997	FALSE	TRUE	FALSE
ENSG00000127152	BCL11B	B-cell CLL/lymphoma 11B (zinc finger protein) [Source:HGNC Symbol;Acc:13222]	64919		Hs.709690	TRUE	TRUE	FALSE
ENSG00000171791	BCL2	B-cell CLL/lymphoma 2 [Source:HGNC Symbol;Acc:990]	596	EAW63137	Hs.709992	TRUE	TRUE	FALSE
ENSG00000171552	BCL2L1	BCL2-like 1 [Source:HGNC Symbol;Acc:992]	598		Hs.516966	FALSE	TRUE	FALSE
ENSG00000153094	BCL2L11	BCL2-like 11 (apoptosis facilitator) [Source:HGNC Symbol;Acc:994]	10018	AAT34900		TRUE	TRUE	FALSE
ENSG00000099968	BCL2L13	BCL2-like 13 (apoptosis facilitator) [Source:HGNC Symbol;Acc:17164]	23786	BAH11724	Hs.743849	TRUE	TRUE	FALSE
ENSG00000129473	BCL2L2	BCL2-like 2 [Source:HGNC Symbol;Acc:995]	599	AAB09055	Hs.410026	FALSE	TRUE	FALSE
ENSG00000069399	BCL3	B-cell CLL/lymphoma 3 [Source:HGNC Symbol;Acc:998]	602		Hs.31210	TRUE	TRUE	FALSE
ENSG00000113916	BCL6	B-cell CLL/lymphoma 6 [Source:HGNC Symbol;Acc:1001]	604		Hs.711290	TRUE	TRUE	FALSE
ENSG00000110987	BCL7A	B-cell CLL/lymphoma 7A [Source:HGNC Symbol;Acc:1004]	605	CAA62011	Hs.530970	TRUE	TRUE	FALSE
ENSG00000116128	BCL9	B-cell CLL/lymphoma 9 [Source:HGNC Symbol;Acc:1008]	607	CAA73942	Hs.415209	FALSE	TRUE	FALSE
ENSG00000186174	BCL9L	B-cell CLL/lymphoma 9-like [Source:HGNC Symbol;Acc:23688]	283149		Hs.414740	FALSE	TRUE	FALSE
ENSG00000029363	BCLAF1	BCL2-associated transcription factor 1 [Source:HGNC Symbol;Acc:16863]	9774		Hs.718334	TRUE	FALSE	FALSE
ENSG00000183337	BCOR	BCL6 corepressor [Source:HGNC Symbol;Acc:20893]	54880	BAG53034	Hs.618974	TRUE	TRUE	FALSE
ENSG00000074582	BCS1L	BC1 (ubiquinol-cytochrome c reductase) synthesis-like [Source:HGNC Symbol;Acc:1020]	617	AAY24033	Hs.608972	TRUE	FALSE	FALSE
ENSG00000161267	BDH1	3-hydroxybutyrate dehydrogenase, type 1 [Source:HGNC Symbol;Acc:1027]	622		Hs.274539	FALSE	TRUE	FALSE
ENSG00000168398	BDKRB2	bradykinin receptor B2 [Source:HGNC Symbol;Acc:1030]	624	AAB02793	Hs.726620	FALSE	TRUE	FALSE
ENSG00000176697	BDNF	brain-derived neurotrophic factor [Source:HGNC Symbol;Acc:1033]	627	AAR14686	Hs.678259	FALSE	TRUE	FALSE
ENSG00000126581	BECN1	beclin 1, autophagy related [Source:HGNC Symbol;Acc:1034]	8678			TRUE	FALSE	FALSE
ENSG00000183092	BEGAIN	brain-enriched guanylate kinase-associated [Source:HGNC Symbol;Acc:24163]	57596		Hs.211751	FALSE	TRUE	FALSE
ENSG00000178409	BEND3	BEN domain containing 3 [Source:HGNC Symbol;Acc:23040]	57673	CAI16110	Hs.418045	FALSE	TRUE	FALSE
ENSG00000162373	BEND5	BEN domain containing 5 [Source:HGNC Symbol;Acc:25668]	79656	BAB13864	Hs.734261	FALSE	TRUE	FALSE
ENSG00000165626	BEND7	BEN domain containing 7 [Source:HGNC Symbol;Acc:23514]	222389		Hs.498740	TRUE	FALSE	FALSE
ENSG00000167995	BEST1	bestrophin 1 [Source:HGNC Symbol;Acc:12703]	7439	BAH12111	Hs.683115	FALSE	TRUE	FALSE
ENSG00000039987	BEST2	bestrophin 2 [Source:HGNC Symbol;Acc:17107]	54831		Hs.435611	TRUE	FALSE	FALSE
ENSG00000105829	BET1	Bet1 golgi vesicular membrane trafficking protein [Source:HGNC Symbol;Acc:14562]	10282		Hs.712954	TRUE	TRUE	FALSE
ENSG00000133169	BEX1	brain expressed, X-linked 1 [Source:HGNC Symbol;Acc:1036]	55859	AAG09752		FALSE	TRUE	FALSE
ENSG00000133134	BEX2	brain expressed X-linked 2 [Source:HGNC Symbol;Acc:30933]	84707			FALSE	TRUE	FALSE
ENSG00000102409	BEX4	brain expressed, X-linked 4 [Source:HGNC Symbol;Acc:25475]	56271	BAA91443	Hs.745152	TRUE	TRUE	FALSE
ENSG00000125864	BFSP1	beaded filament structural protein 1, filensin [Source:HGNC Symbol;Acc:1040]	631		Hs.129702	FALSE	TRUE	FALSE
ENSG00000180828	BHLHE22	basic helix-loop-helix family, member e22 [Source:HGNC Symbol;Acc:11963]	27319	AAM28881	Hs.745052	FALSE	TRUE	FALSE
ENSG00000134107	BHLHE40	basic helix-loop-helix family, member e40 [Source:HGNC Symbol;Acc:1046]	8553	ABM64206	Hs.744856	TRUE	TRUE	TRUE
ENSG00000123095	BHLHE41	basic helix-loop-helix family, member e41 [Source:HGNC Symbol;Acc:16617]	79365	BAB21502	Hs.177841	FALSE	TRUE	FALSE
ENSG00000122870	BICC1	bicaudal C homolog 1 (Drosophila) [Source:HGNC Symbol;Acc:19351]	80114		Hs.100261	FALSE	TRUE	FALSE
ENSG00000151746	BICD1	bicaudal D homolog 1 (Drosophila) [Source:HGNC Symbol;Acc:1049]	636	AAI36373	Hs.633204	FALSE	TRUE	FALSE
ENSG00000185963	BICD2	bicaudal D homolog 2 (Drosophila) [Source:HGNC Symbol;Acc:17208]	23299	AAL12246	Hs.626910	TRUE	FALSE	FALSE
ENSG00000100290	BIK	BCL2-interacting killer (apoptosis-inducing) [Source:HGNC Symbol;Acc:1051]	638	AAC50413	Hs.739007	FALSE	TRUE	FALSE
ENSG00000136717	BIN1	bridging integrator 1 [Source:HGNC Symbol;Acc:1052]	274	AAC51345	Hs.701247	FALSE	TRUE	FALSE
ENSG00000110330	BIRC2	baculoviral IAP repeat containing 2 [Source:HGNC Symbol;Acc:590]	329	AAC41942	Hs.731943	FALSE	TRUE	FALSE
ENSG00000023445	BIRC3	baculoviral IAP repeat containing 3 [Source:HGNC Symbol;Acc:591]	330		Hs.732738	TRUE	TRUE	FALSE
ENSG00000089685	BIRC5	baculoviral IAP repeat containing 5 [Source:HGNC Symbol;Acc:593]	332	ABF60111	Hs.744872	FALSE	TRUE	FALSE
ENSG00000134897	BIVM	basic, immunoglobulin-like variable motif containing [Source:HGNC Symbol;Acc:16034]	54841		Hs.614019	TRUE	TRUE	FALSE
ENSG00000270181	BIVM-ERCC5	BIVM-ERCC5 readthrough [Source:HGNC Symbol;Acc:43690]	100533467		Hs.258429	TRUE	FALSE	FALSE
ENSG00000108578	BLMH	bleomycin hydrolase [Source:HGNC Symbol;Acc:1059]	642		Hs.713465	FALSE	TRUE	FALSE
ENSG00000095585	BLNK	B-cell linker [Source:HGNC Symbol;Acc:14211]	29760	CAJ55326	Hs.665244	TRUE	TRUE	FALSE
ENSG00000186222	BLOC1S4	biogenesis of lysosomal organelles complex-1, subunit 4, cappuccino [Source:HGNC Symbol;Acc:24206]	55330	BAA92080	Hs.7570	TRUE	FALSE	FALSE
ENSG00000188428	BLOC1S5	biogenesis of lysosomal organelles complex-1, subunit 5, muted [Source:HGNC Symbol;Acc:18561]	63915	EAW55226	Hs.719272	FALSE	TRUE	FALSE
ENSG00000259040	BLOC1S5-TXNDC5	BLOC1S5-TXNDC5 readthrough (NMD candidate) [Source:HGNC Symbol;Acc:42001]			Hs.150837	TRUE	TRUE	FALSE
ENSG00000104164	BLOC1S6	biogenesis of lysosomal organelles complex-1, subunit 6, pallidin [Source:HGNC Symbol;Acc:8549]	26258	EAW77322	Hs.745217	TRUE	TRUE	FALSE
ENSG00000106605	BLVRA	biliverdin reductase A [Source:HGNC Symbol;Acc:1062]	644			TRUE	TRUE	FALSE
ENSG00000090013	BLVRB	biliverdin reductase B (flavin reductase (NADPH)) [Source:HGNC Symbol;Acc:1063]	645	BAA05370		FALSE	TRUE	FALSE
ENSG00000104081	BMF	Bcl2 modifying factor [Source:HGNC Symbol;Acc:24132]	90427		Hs.618992	TRUE	TRUE	FALSE
ENSG00000168283	BMI1	BMI1 polycomb ring finger oncogene [Source:HGNC Symbol;Acc:1066]	648		Hs.380403	FALSE	TRUE	FALSE
ENSG00000168487	BMP1	bone morphogenetic protein 1 [Source:HGNC Symbol;Acc:1067]	649	AAI01764	Hs.1274	TRUE	FALSE	FALSE
ENSG00000125845	BMP2	bone morphogenetic protein 2 [Source:HGNC Symbol;Acc:1069]	650	ACV32585	Hs.73853	TRUE	TRUE	FALSE
ENSG00000138756	BMP2K	BMP2 inducible kinase [Source:HGNC Symbol;Acc:18041]	55589		Hs.732586	FALSE	TRUE	FALSE
ENSG00000125378	BMP4	bone morphogenetic protein 4 [Source:HGNC Symbol;Acc:1071]	652		Hs.68879	FALSE	TRUE	FALSE
ENSG00000153162	BMP6	bone morphogenetic protein 6 [Source:HGNC Symbol;Acc:1073]	654	BAG62319	Hs.285671	TRUE	TRUE	FALSE
ENSG00000183682	BMP8A	bone morphogenetic protein 8a [Source:HGNC Symbol;Acc:21650]	353500	AAP74559	Hs.472497	FALSE	TRUE	FALSE
ENSG00000116985	BMP8B	bone morphogenetic protein 8b [Source:HGNC Symbol;Acc:1075]	656		Hs.734367	FALSE	TRUE	FALSE
ENSG00000164619	BMPER	BMP binding endothelial regulator [Source:HGNC Symbol;Acc:24154]	168667		Hs.660998	FALSE	TRUE	FALSE
ENSG00000138696	BMPR1B	bone morphogenetic protein receptor, type IB [Source:HGNC Symbol;Acc:1077]	658		Hs.738659	TRUE	TRUE	FALSE
ENSG00000204217	BMPR2	bone morphogenetic protein receptor, type II (serine/threonine kinase) [Source:HGNC Symbol;Acc:1078]	659	AAA86519	Hs.732526	TRUE	TRUE	FALSE
ENSG00000169594	BNC1	basonuclin 1 [Source:HGNC Symbol;Acc:1081]	646		Hs.459153	FALSE	TRUE	FALSE
ENSG00000173068	BNC2	basonuclin 2 [Source:HGNC Symbol;Acc:30988]	54796		Hs.733873	FALSE	TRUE	FALSE
ENSG00000113734	BNIP1	BCL2/adenovirus E1B 19kDa interacting protein 1 [Source:HGNC Symbol;Acc:1082]	662		Hs.145726	TRUE	FALSE	FALSE
ENSG00000140299	BNIP2	BCL2/adenovirus E1B 19kDa interacting protein 2 [Source:HGNC Symbol;Acc:1083]	663		Hs.745199	TRUE	FALSE	FALSE
ENSG00000176171	BNIP3	BCL2/adenovirus E1B 19kDa interacting protein 3 [Source:HGNC Symbol;Acc:1084]	664	BAG58159	Hs.678752	FALSE	TRUE	FALSE
ENSG00000104765	BNIP3L	BCL2/adenovirus E1B 19kDa interacting protein 3-like [Source:HGNC Symbol;Acc:1085]	665		Hs.718221	FALSE	TRUE	FALSE
ENSG00000197358	BNIP3P1	BCL2/adenovirus E1B 19kDa interacting protein 3 pseudogene 1 [Source:HGNC Symbol;Acc:19922]				FALSE	TRUE	FALSE
ENSG00000144857	BOC	BOC cell adhesion associated, oncogene regulated [Source:HGNC Symbol;Acc:17173]	91653	AAH34614	Hs.739087	FALSE	TRUE	FALSE
ENSG00000145919	BOD1	biorientation of chromosomes in cell division 1 [Source:HGNC Symbol;Acc:25114]	91272		Hs.425091	TRUE	FALSE	FALSE
ENSG00000176720	BOK	BCL2-related ovarian killer [Source:HGNC Symbol;Acc:1087]	666	AAY14917	Hs.293753	TRUE	FALSE	FALSE
ENSG00000178096	BOLA1	bolA family member 1 [Source:HGNC Symbol;Acc:24263]	51027	AAD34138		TRUE	TRUE	TRUE
ENSG00000163170	BOLA3	bolA family member 3 [Source:HGNC Symbol;Acc:24415]	388962	ABB04094	Hs.683280	FALSE	TRUE	FALSE
ENSG00000136122	BORA	bora, aurora kinase A activator [Source:HGNC Symbol;Acc:24724]	79866	BAG60792	Hs.735605	TRUE	TRUE	FALSE
ENSG00000172331	BPGM	2,3-bisphosphoglycerate mutase [Source:HGNC Symbol;Acc:1093]	669		Hs.198365	TRUE	TRUE	FALSE
ENSG00000162813	BPNT1	3'(2'), 5'-bisphosphate nucleotidase 1 [Source:HGNC Symbol;Acc:1096]	10380	BAG62441	Hs.406134	TRUE	FALSE	FALSE
ENSG00000171634	BPTF	bromodomain PHD finger transcription factor [Source:HGNC Symbol;Acc:3581]	2186	AAH50566	Hs.739081	FALSE	TRUE	FALSE
ENSG00000262858	BPTF	bromodomain PHD finger transcription factor [Source:HGNC Symbol;Acc:3581]	2186	AAH50566	Hs.739081	FALSE	TRUE	FALSE
ENSG00000089234	BRAP	BRCA1 associated protein [Source:HGNC Symbol;Acc:1099]	8315	BAG61333	Hs.530940	TRUE	FALSE	FALSE
ENSG00000139618	BRCA2	breast cancer 2, early onset [Source:HGNC Symbol;Acc:1101]	675		Hs.34012	TRUE	TRUE	FALSE
ENSG00000185515	BRCC3	BRCA1/BRCA2-containing complex, subunit 3 [Source:HGNC Symbol;Acc:24185]	79184		Hs.735783	TRUE	TRUE	FALSE
ENSG00000204256	BRD2	bromodomain containing 2 [Source:HGNC Symbol;Acc:1103]	6046		Hs.739219	TRUE	FALSE	FALSE
ENSG00000169925	BRD3	bromodomain containing 3 [Source:HGNC Symbol;Acc:1104]	8019		Hs.522472	TRUE	TRUE	FALSE
ENSG00000141867	BRD4	bromodomain containing 4 [Source:HGNC Symbol;Acc:13575]	23476	EAW84472	Hs.744067	TRUE	FALSE	FALSE
ENSG00000112983	BRD8	bromodomain containing 8 [Source:HGNC Symbol;Acc:19874]	10902		Hs.519337	TRUE	TRUE	FALSE
ENSG00000104221	BRF2	BRF2, RNA polymerase III transcription initiation factor 50 kDa subunit [Source:HGNC Symbol;Acc:17298]	55290		Hs.709301	FALSE	TRUE	FALSE
ENSG00000184992	BRI3BP	BRI3 binding protein [Source:HGNC Symbol;Acc:14251]	140707	AAL54382	Hs.715316	TRUE	TRUE	FALSE
ENSG00000078725	BRINP1	bone morphogenetic protein/retinoic acid inducible neural-specific 1 [Source:HGNC Symbol;Acc:2687]	1620	BAG56986	Hs.532316	FALSE	TRUE	FALSE
ENSG00000198797	BRINP2	bone morphogenetic protein/retinoic acid inducible neural-specific 2 [Source:HGNC Symbol;Acc:13746]	57795	BAD34946	Hs.495918	FALSE	TRUE	FALSE
ENSG00000136492	BRIP1	BRCA1 interacting protein C-terminal helicase 1 [Source:HGNC Symbol;Acc:20473]	83990		Hs.128903	TRUE	TRUE	FALSE
ENSG00000113460	BRIX1	BRX1, biogenesis of ribosomes, homolog (S. cerevisiae) [Source:HGNC Symbol;Acc:24170]	55299	AAQ76802	Hs.718510	FALSE	TRUE	FALSE
ENSG00000254999	BRK1	BRICK1, SCAR/WAVE actin-nucleating complex subunit [Source:HGNC Symbol;Acc:23057]	55845		Hs.731802	TRUE	FALSE	FALSE
ENSG00000162819	BROX	BRO1 domain and CAAX motif containing [Source:HGNC Symbol;Acc:26512]	148362	AAI43812	Hs.740741	TRUE	FALSE	FALSE
ENSG00000160469	BRSK1	BR serine/threonine kinase 1 [Source:HGNC Symbol;Acc:18994]	84446		Hs.182081	FALSE	TRUE	FALSE
ENSG00000174672	BRSK2	BR serine/threonine kinase 2 [Source:HGNC Symbol;Acc:11405]	9024		Hs.170819	TRUE	FALSE	FALSE
ENSG00000185658	BRWD1	bromodomain and WD repeat domain containing 1 [Source:HGNC Symbol;Acc:12760]	54014	BAD74074	Hs.718269	TRUE	FALSE	FALSE
ENSG00000168000	BSCL2	Berardinelli-Seip congenital lipodystrophy 2 (seipin) [Source:HGNC Symbol;Acc:15832]	26580	BAB55175	Hs.732344	TRUE	TRUE	FALSE
ENSG00000172270	BSG	basigin (Ok blood group) [Source:HGNC Symbol;Acc:1116]	682	BAG63585	Hs.742151	TRUE	FALSE	FALSE
ENSG00000119411	BSPRY	B-box and SPRY domain containing [Source:HGNC Symbol;Acc:18232]	54836	CAC09324	Hs.715252	FALSE	TRUE	FALSE
ENSG00000109743	BST1	bone marrow stromal cell antigen 1 [Source:HGNC Symbol;Acc:1118]	683		Hs.720344	FALSE	TRUE	FALSE
ENSG00000148925	BTBD10	BTB (POZ) domain containing 10 [Source:HGNC Symbol;Acc:21445]	84280	BAH11714	Hs.622380	TRUE	FALSE	FALSE
ENSG00000151136	BTBD11	BTB (POZ) domain containing 11 [Source:HGNC Symbol;Acc:23844]	121551		Hs.271272	FALSE	TRUE	FALSE
ENSG00000222009	BTBD19	BTB (POZ) domain containing 19 [Source:HGNC Symbol;Acc:27145]	149478	BAG65396	Hs.745479	TRUE	TRUE	FALSE
ENSG00000132640	BTBD3	BTB (POZ) domain containing 3 [Source:HGNC Symbol;Acc:15854]	22903		Hs.709366	FALSE	TRUE	FALSE
ENSG00000011114	BTBD7	BTB (POZ) domain containing 7 [Source:HGNC Symbol;Acc:18269]	55727	BAA96049	Hs.637026	TRUE	TRUE	FALSE
ENSG00000183826	BTBD9	BTB (POZ) domain containing 9 [Source:HGNC Symbol;Acc:21228]	114781		Hs.721273	TRUE	FALSE	FALSE
ENSG00000174808	BTC	betacellulin [Source:HGNC Symbol;Acc:1121]	685		Hs.710156	TRUE	TRUE	FALSE
ENSG00000261530	BTC	betacellulin [Source:HGNC Symbol;Acc:1121]	685	AAB25452	Hs.710156	TRUE	FALSE	FALSE
ENSG00000169814	BTD	biotinidase [Source:HGNC Symbol;Acc:1122]	686	BAG57582	Hs.517830	FALSE	TRUE	FALSE
ENSG00000133639	BTG1	B-cell translocation gene 1, anti-proliferative [Source:HGNC Symbol;Acc:1130]	694		Hs.710041	TRUE	TRUE	FALSE
ENSG00000159388	BTG2	BTG family, member 2 [Source:HGNC Symbol;Acc:1131]	7832	AAB37580	Hs.519162	TRUE	TRUE	FALSE
ENSG00000154640	BTG3	BTG family, member 3 [Source:HGNC Symbol;Acc:1132]	10950		Hs.634837	TRUE	TRUE	FALSE
ENSG00000186470	BTN3A2	butyrophilin, subfamily 3, member A2 [Source:HGNC Symbol;Acc:1139]	11118	AAB53424	Hs.718089	TRUE	TRUE	FALSE
ENSG00000111801	BTN3A3	butyrophilin, subfamily 3, member A3 [Source:HGNC Symbol;Acc:1140]	10384	EAW55575	Hs.167741	TRUE	TRUE	FALSE
ENSG00000113303	BTNL8	butyrophilin-like 8 [Source:HGNC Symbol;Acc:26131]	79908		Hs.189109	FALSE	TRUE	FALSE
ENSG00000165810	BTNL9	butyrophilin-like 9 [Source:HGNC Symbol;Acc:24176]	153579		Hs.546502	FALSE	TRUE	FALSE
ENSG00000166167	BTRC	beta-transducin repeat containing E3 ubiquitin protein ligase [Source:HGNC Symbol;Acc:1144]	8945	BAH12210	Hs.713753	FALSE	TRUE	FALSE
ENSG00000169679	BUB1	BUB1 mitotic checkpoint serine/threonine kinase [Source:HGNC Symbol;Acc:1148]	699		Hs.469649	TRUE	TRUE	FALSE
ENSG00000156970	BUB1B	BUB1 mitotic checkpoint serine/threonine kinase B [Source:HGNC Symbol;Acc:1149]	701		Hs.513645	FALSE	TRUE	FALSE
ENSG00000112276	BVES	blood vessel epicardial substance [Source:HGNC Symbol;Acc:1152]	11149	AAG23405	Hs.736835	FALSE	TRUE	FALSE
ENSG00000082153	BZW1	basic leucine zipper and W2 domains 1 [Source:HGNC Symbol;Acc:18380]	9689	EAW79586	Hs.713850	TRUE	TRUE	FALSE
ENSG00000236686	BZW1P1	basic leucine zipper and W2 domains 1 pseudogene 1 [Source:HGNC Symbol;Acc:31378]				FALSE	TRUE	FALSE
ENSG00000198406	BZW1P2	basic leucine zipper and W2 domains 1 pseudogene 2 [Source:HGNC Symbol;Acc:33954]				TRUE	TRUE	FALSE
ENSG00000136261	BZW2	basic leucine zipper and W2 domains 2 [Source:HGNC Symbol;Acc:18808]	28969		Hs.741816	FALSE	TRUE	FALSE
ENSG00000119965	C10orf88	chromosome 10 open reading frame 88 [Source:HGNC Symbol;Acc:25822]	80007	BAB14609	Hs.501286	TRUE	TRUE	FALSE
ENSG00000120055	C10orf95	chromosome 10 open reading frame 95 [Source:HGNC Symbol;Acc:25880]	79946	BAB14892	Hs.225084	FALSE	TRUE	FALSE
ENSG00000110665	C11orf21	chromosome 11 open reading frame 21 [Source:HGNC Symbol;Acc:13231]	29125		Hs.559181	TRUE	TRUE	FALSE
ENSG00000174370	C11orf45	chromosome 11 open reading frame 45 [Source:HGNC Symbol;Acc:28584]	219833	BAG54227	Hs.689860	FALSE	TRUE	FALSE
ENSG00000149300	C11orf52	chromosome 11 open reading frame 52 [Source:HGNC Symbol;Acc:30531]	91894	BAB71620		TRUE	FALSE	FALSE
ENSG00000110696	C11orf58	chromosome 11 open reading frame 58 [Source:HGNC Symbol;Acc:16990]	10944		Hs.645792	TRUE	FALSE	FALSE
ENSG00000166352	C11orf74	chromosome 11 open reading frame 74 [Source:HGNC Symbol;Acc:25142]	119710	BAG61565		FALSE	TRUE	FALSE
ENSG00000173715	C11orf80	chromosome 11 open reading frame 80 [Source:HGNC Symbol;Acc:26197]	79703	AAH28240	Hs.292088	FALSE	TRUE	FALSE
ENSG00000188070	C11orf95	chromosome 11 open reading frame 95 [Source:HGNC Symbol;Acc:28449]			Hs.686805	TRUE	TRUE	FALSE
ENSG00000187479	C11orf96	chromosome 11 open reading frame 96 [Source:HGNC Symbol;Acc:38675]	387763	AAH52560	Hs.744134	FALSE	TRUE	FALSE
ENSG00000139637	C12orf10	chromosome 12 open reading frame 10 [Source:HGNC Symbol;Acc:17590]	60314			FALSE	TRUE	FALSE
ENSG00000133641	C12orf29	chromosome 12 open reading frame 29 [Source:HGNC Symbol;Acc:25322]	91298	EAW97412	Hs.591009	TRUE	TRUE	FALSE
ENSG00000047621	C12orf4	chromosome 12 open reading frame 4 [Source:HGNC Symbol;Acc:1184]	57102		Hs.302977	TRUE	TRUE	FALSE
ENSG00000151131	C12orf45	chromosome 12 open reading frame 45 [Source:HGNC Symbol;Acc:28628]	121053		Hs.295563	TRUE	FALSE	FALSE
ENSG00000111678	C12orf57	chromosome 12 open reading frame 57 [Source:HGNC Symbol;Acc:29521]	113246			TRUE	TRUE	FALSE
ENSG00000130921	C12orf65	chromosome 12 open reading frame 65 [Source:HGNC Symbol;Acc:26784]	91574		Hs.639036	TRUE	FALSE	FALSE
ENSG00000204954	C12orf73	chromosome 12 open reading frame 73 [Source:HGNC Symbol;Acc:34450]	728568	EAW97725	Hs.676412	TRUE	TRUE	FALSE
ENSG00000235162	C12orf75	chromosome 12 open reading frame 75 [Source:HGNC Symbol;Acc:35164]	387882		Hs.708907	FALSE	TRUE	FALSE
ENSG00000174456	C12orf76	chromosome 12 open reading frame 76 [Source:HGNC Symbol;Acc:33790]	400073	BAC05063	Hs.745564	TRUE	TRUE	FALSE
ENSG00000257242	C12orf79	chromosome 12 open reading frame 79 [Source:HGNC Symbol;Acc:27409]	256021		Hs.651357	TRUE	TRUE	FALSE
ENSG00000227051	C14orf132	chromosome 14 open reading frame 132 [Source:HGNC Symbol;Acc:20346]	56967	BAG35852	Hs.733033	FALSE	TRUE	FALSE
ENSG00000179476	C14orf28	chromosome 14 open reading frame 28 [Source:HGNC Symbol;Acc:19834]	122525		Hs.82098	TRUE	TRUE	FALSE
ENSG00000100802	C14orf93	chromosome 14 open reading frame 93 [Source:HGNC Symbol;Acc:20162]	60686		Hs.255874	FALSE	TRUE	FALSE
ENSG00000250021	C15orf38-AP3S2	C15orf38-AP3S2 readthrough [Source:HGNC Symbol;Acc:38824]	100526783		Hs.622052	TRUE	TRUE	FALSE
ENSG00000167173	C15orf39	chromosome 15 open reading frame 39 [Source:HGNC Symbol;Acc:24497]	56905	CAB96089	Hs.734995	TRUE	TRUE	FALSE
ENSG00000169609	C15orf40	chromosome 15 open reading frame 40 [Source:HGNC Symbol;Acc:28443]	123207	BAG35094	Hs.352541	TRUE	FALSE	FALSE
ENSG00000166920	C15orf48	chromosome 15 open reading frame 48 [Source:HGNC Symbol;Acc:29898]	84419		Hs.112242	TRUE	TRUE	FALSE
ENSG00000125149	C16orf70	chromosome 16 open reading frame 70 [Source:HGNC Symbol;Acc:29564]	80262	AAK96888	Hs.513666	TRUE	TRUE	FALSE
ENSG00000166246	C16orf71	chromosome 16 open reading frame 71 [Source:HGNC Symbol;Acc:25081]	146562		Hs.602738	FALSE	TRUE	FALSE
ENSG00000154102	C16orf74	chromosome 16 open reading frame 74 [Source:HGNC Symbol;Acc:23362]	404550			FALSE	TRUE	FALSE
ENSG00000159761	C16orf86	chromosome 16 open reading frame 86 [Source:HGNC Symbol;Acc:33755]	388284		Hs.632208	FALSE	TRUE	FALSE
ENSG00000260456	C16orf95	chromosome 16 open reading frame 95 [Source:HGNC Symbol;Acc:40033]	100506581		Hs.729380	FALSE	TRUE	FALSE
ENSG00000212734	C17orf100	chromosome 17 open reading frame 100 [Source:HGNC Symbol;Acc:34494]	388327		Hs.262480	FALSE	TRUE	FALSE
ENSG00000258315	C17orf49	chromosome 17 open reading frame 49 [Source:HGNC Symbol;Acc:28737]	124944			FALSE	TRUE	FALSE
ENSG00000186665	C17orf58	chromosome 17 open reading frame 58 [Source:HGNC Symbol;Acc:27568]	284018	AAH36760	Hs.90790	TRUE	TRUE	FALSE
ENSG00000262481	C17orf61-PLSCR3	Uncharacterized protein [Source:UniProtKB/TrEMBL;Acc:K7ENI6]				FALSE	TRUE	FALSE
ENSG00000214226	C17orf67	chromosome 17 open reading frame 67 [Source:HGNC Symbol;Acc:27900]	339210	AAH93905	Hs.658949	TRUE	TRUE	FALSE
ENSG00000108666	C17orf75	chromosome 17 open reading frame 75 [Source:HGNC Symbol;Acc:30173]	64149	BAB93500	Hs.655257	TRUE	FALSE	FALSE
ENSG00000141219	C17orf80	chromosome 17 open reading frame 80 [Source:HGNC Symbol;Acc:29601]	55028	AAO25513	Hs.12929	TRUE	TRUE	FALSE
ENSG00000187624	C17orf97	chromosome 17 open reading frame 97 [Source:HGNC Symbol;Acc:33800]	400566			FALSE	TRUE	FALSE
ENSG00000152242	C18orf25	chromosome 18 open reading frame 25 [Source:HGNC Symbol;Acc:28172]	147339	DAA05329	Hs.610236	TRUE	TRUE	FALSE
ENSG00000166845	C18orf54	chromosome 18 open reading frame 54 [Source:HGNC Symbol;Acc:13796]	162681	BAM28642	Hs.600699	FALSE	TRUE	FALSE
ENSG00000131943	C19orf12	chromosome 19 open reading frame 12 [Source:HGNC Symbol;Acc:25443]	83636			TRUE	TRUE	FALSE
ENSG00000167747	C19orf48	chromosome 19 open reading frame 48 [Source:HGNC Symbol;Acc:29667]	84798		Hs.256301	FALSE	TRUE	FALSE
ENSG00000104979	C19orf53	chromosome 19 open reading frame 53 [Source:HGNC Symbol;Acc:24991]	28974		Hs.231616	FALSE	TRUE	FALSE
ENSG00000188032	C19orf67	chromosome 19 open reading frame 67 [Source:HGNC Symbol;Acc:34354]	646457			TRUE	FALSE	FALSE
ENSG00000221916	C19orf73	chromosome 19 open reading frame 73 [Source:HGNC Symbol;Acc:25534]	55150	BAA91643	Hs.458310	FALSE	FALSE	TRUE
ENSG00000197223	C1D	C1D nuclear receptor corepressor [Source:HGNC Symbol;Acc:29911]	10438	CAA64845	Hs.436242	TRUE	TRUE	FALSE
ENSG00000231245	C1DP1	C1D nuclear receptor corepressor pseudogene 1 [Source:HGNC Symbol;Acc:31465]				FALSE	TRUE	FALSE
ENSG00000106392	C1GALT1	core 1 synthase, glycoprotein-N-acetylgalactosamine 3-beta-galactosyltransferase, 1 [Source:HGNC Symbol;Acc:24337]	56913	AAF81981	Hs.735517	TRUE	TRUE	FALSE
ENSG00000171155	C1GALT1C1	C1GALT1-specific chaperone 1 [Source:HGNC Symbol;Acc:24338]	29071	BAC41493	Hs.713843	TRUE	TRUE	FALSE
ENSG00000180999	C1orf105	chromosome 1 open reading frame 105 [Source:HGNC Symbol;Acc:29591]	92346		Hs.517991	FALSE	TRUE	FALSE
ENSG00000000460	C1orf112	chromosome 1 open reading frame 112 [Source:HGNC Symbol;Acc:25565]	55732	BAG64371	Hs.443551	TRUE	TRUE	FALSE
ENSG00000162817	C1orf115	chromosome 1 open reading frame 115 [Source:HGNC Symbol;Acc:25873]	79762	BAB14851	Hs.519839	FALSE	TRUE	FALSE
ENSG00000197982	C1orf122	chromosome 1 open reading frame 122 [Source:HGNC Symbol;Acc:24789]	127687		Hs.532749	FALSE	TRUE	FALSE
ENSG00000215910	C1orf167	chromosome 1 open reading frame 167 [Source:HGNC Symbol;Acc:25262]		CAI15881	Hs.730573	FALSE	TRUE	FALSE
ENSG00000198912	C1orf174	chromosome 1 open reading frame 174 [Source:HGNC Symbol;Acc:27915]	339448	BAF82182		TRUE	TRUE	FALSE
ENSG00000119280	C1orf198	chromosome 1 open reading frame 198 [Source:HGNC Symbol;Acc:25900]	84886		Hs.714999	FALSE	TRUE	FALSE
ENSG00000116667	C1orf21	chromosome 1 open reading frame 21 [Source:HGNC Symbol;Acc:15494]	81563	AAG45338	Hs.744936	FALSE	TRUE	FALSE
ENSG00000221953	C1orf229	chromosome 1 open reading frame 229 [Source:HGNC Symbol;Acc:33759]	388759	BAC87060	Hs.456511	FALSE	FALSE	TRUE
ENSG00000143612	C1orf43	chromosome 1 open reading frame 43 [Source:HGNC Symbol;Acc:29876]	25912		Hs.287471	TRUE	FALSE	FALSE
ENSG00000143443	C1orf56	chromosome 1 open reading frame 56 [Source:HGNC Symbol;Acc:26045]	54964	AAQ88802	Hs.549171	FALSE	TRUE	FALSE
ENSG00000125462	C1orf61	chromosome 1 open reading frame 61 [Source:HGNC Symbol;Acc:30780]	10485	AAA93029	Hs.709161	FALSE	TRUE	FALSE
ENSG00000173918	C1QTNF1	C1q and tumor necrosis factor related protein 1 [Source:HGNC Symbol;Acc:14324]	114897	BAD18750	Hs.201398	FALSE	TRUE	FALSE
ENSG00000082196	C1QTNF3	C1q and tumor necrosis factor related protein 3 [Source:HGNC Symbol;Acc:14326]	114899	AAK17961	Hs.603217	FALSE	TRUE	FALSE
ENSG00000133466	C1QTNF6	C1q and tumor necrosis factor related protein 6 [Source:HGNC Symbol;Acc:14343]	114904		Hs.728685	FALSE	TRUE	FALSE
ENSG00000159403	C1R	complement component 1, r subcomponent [Source:HGNC Symbol;Acc:1246]	715	BAG60662	Hs.600829	TRUE	TRUE	FALSE
ENSG00000139178	C1RL	complement component 1, r subcomponent-like [Source:HGNC Symbol;Acc:21265]	51279	AAH62428	Hs.631730	TRUE	TRUE	FALSE
ENSG00000166278	C2	complement component 2 [Source:HGNC Symbol;Acc:1248]	717	AAH29781	Hs.408903	TRUE	TRUE	FALSE
ENSG00000124237	C20orf85	chromosome 20 open reading frame 85 [Source:HGNC Symbol;Acc:16216]	128602	CAC17564	Hs.43977	TRUE	FALSE	FALSE
ENSG00000196476	C20orf96	chromosome 20 open reading frame 96 [Source:HGNC Symbol;Acc:16227]	140680	BAC05033	Hs.348112	TRUE	TRUE	FALSE
ENSG00000160298	C21orf58	chromosome 21 open reading frame 58 [Source:HGNC Symbol;Acc:1300]	54058	AAI21008	Hs.744525	TRUE	TRUE	FALSE
ENSG00000154642	C21orf91	chromosome 21 open reading frame 91 [Source:HGNC Symbol;Acc:16459]	54149	CAH18319	Hs.293811	TRUE	TRUE	FALSE
ENSG00000240770	C21orf91-OT1	C21orf91 overlapping transcript 1 (non-protein coding) [Source:HGNC Symbol;Acc:16729]	246312		Hs.624361	FALSE	TRUE	FALSE
ENSG00000157617	C2CD2	C2 calcium-dependent domain containing 2 [Source:HGNC Symbol;Acc:1266]	25966	BAD74068	Hs.473894	TRUE	TRUE	FALSE
ENSG00000172375	C2CD2L	C2CD2-like [Source:HGNC Symbol;Acc:29000]	9854		Hs.622443	TRUE	TRUE	FALSE
ENSG00000198535	C2CD4A	C2 calcium-dependent domain containing 4A [Source:HGNC Symbol;Acc:33627]	145741	AAM28197	Hs.202656	FALSE	FALSE	TRUE
ENSG00000205502	C2CD4B	C2 calcium-dependent domain containing 4B [Source:HGNC Symbol;Acc:33628]	388125		Hs.144372	FALSE	TRUE	FALSE
ENSG00000241962	C2orf15	chromosome 2 open reading frame 15 [Source:HGNC Symbol;Acc:28436]	51263	AAF36169		FALSE	TRUE	FALSE
ENSG00000273045	C2ORF15	Uncharacterized protein C2orf15 [Source:UniProtKB/Swiss-Prot;Acc:Q8WU43]	150590	AAX88926	Hs.352211	FALSE	TRUE	FALSE
ENSG00000197927	C2orf27A	chromosome 2 open reading frame 27A [Source:HGNC Symbol;Acc:25077]	29798	AAB97362	Hs.655680	TRUE	FALSE	FALSE
ENSG00000115998	C2orf42	chromosome 2 open reading frame 42 [Source:HGNC Symbol;Acc:26056]	54980		Hs.720049	FALSE	TRUE	FALSE
ENSG00000168887	C2orf68	chromosome 2 open reading frame 68 [Source:HGNC Symbol;Acc:34353]	388969		Hs.656516	TRUE	TRUE	FALSE
ENSG00000186132	C2orf76	chromosome 2 open reading frame 76 [Source:HGNC Symbol;Acc:27017]	130355		Hs.99488	FALSE	TRUE	FALSE
ENSG00000187699	C2orf88	chromosome 2 open reading frame 88 [Source:HGNC Symbol;Acc:28191]	84281	BAG36193	Hs.389311	FALSE	TRUE	FALSE
ENSG00000125730	C3	complement component 3 [Source:HGNC Symbol;Acc:1318]	718		Hs.529053	TRUE	TRUE	FALSE
ENSG00000114405	C3orf14	chromosome 3 open reading frame 14 [Source:HGNC Symbol;Acc:25024]	57415		Hs.710785	TRUE	TRUE	FALSE
ENSG00000088543	C3orf18	chromosome 3 open reading frame 18 [Source:HGNC Symbol;Acc:24837]	51161		Hs.626332	FALSE	TRUE	FALSE
ENSG00000174928	C3orf33	chromosome 3 open reading frame 33 [Source:HGNC Symbol;Acc:26434]	285315	BAB70989	Hs.350846	FALSE	TRUE	FALSE
ENSG00000179021	C3orf38	chromosome 3 open reading frame 38 [Source:HGNC Symbol;Acc:28384]	285237		Hs.619451	TRUE	TRUE	FALSE
ENSG00000114529	C3orf52	chromosome 3 open reading frame 52 [Source:HGNC Symbol;Acc:26255]	79669		Hs.434247	TRUE	TRUE	FALSE
ENSG00000154274	C4orf19	chromosome 4 open reading frame 19 [Source:HGNC Symbol;Acc:25618]	55286		Hs.107527	FALSE	TRUE	FALSE
ENSG00000164096	C4orf3	chromosome 4 open reading frame 3 [Source:HGNC Symbol;Acc:19225]	401152	AAT35812	Hs.745086	FALSE	TRUE	FALSE
ENSG00000151470	C4orf33	chromosome 4 open reading frame 33 [Source:HGNC Symbol;Acc:27025]	132321		Hs.567679	TRUE	TRUE	FALSE
ENSG00000205208	C4orf46	chromosome 4 open reading frame 46 [Source:HGNC Symbol;Acc:27320]	201725		Hs.735449	TRUE	TRUE	FALSE
ENSG00000243449	C4orf48	chromosome 4 open reading frame 48 [Source:HGNC Symbol;Acc:34437]	401115	CAX14864		FALSE	TRUE	FALSE
ENSG00000106804	C5	complement component 5 [Source:HGNC Symbol;Acc:1331]	727	AAA51925	Hs.611766	TRUE	TRUE	FALSE
ENSG00000113583	C5orf15	chromosome 5 open reading frame 15 [Source:HGNC Symbol;Acc:20656]	56951	AAO13165	Hs.744034	FALSE	TRUE	FALSE
ENSG00000181904	C5orf24	chromosome 5 open reading frame 24 [Source:HGNC Symbol;Acc:26746]	134553		Hs.745271	TRUE	TRUE	FALSE
ENSG00000181751	C5orf30	chromosome 5 open reading frame 30 [Source:HGNC Symbol;Acc:25052]	90355	BAC03478	Hs.708215	FALSE	TRUE	FALSE
ENSG00000172244	C5orf34	chromosome 5 open reading frame 34 [Source:HGNC Symbol;Acc:24738]	375444		Hs.661641	FALSE	TRUE	FALSE
ENSG00000205765	C5orf51	chromosome 5 open reading frame 51 [Source:HGNC Symbol;Acc:27750]	285636	EAW56017	Hs.29899	TRUE	FALSE	FALSE
ENSG00000234511	C5orf58	chromosome 5 open reading frame 58 [Source:HGNC Symbol;Acc:37272]	133874	EAW61483	Hs.621286	TRUE	TRUE	FALSE
ENSG00000188112	C6orf132	chromosome 6 open reading frame 132 [Source:HGNC Symbol;Acc:21288]	647024	CAI19541	Hs.636224	FALSE	TRUE	FALSE
ENSG00000204564	C6orf136	chromosome 6 open reading frame 136 [Source:HGNC Symbol;Acc:21301]	221545	AAH64397	Hs.591787	TRUE	FALSE	FALSE
ENSG00000181577	C6orf223	chromosome 6 open reading frame 223 [Source:HGNC Symbol;Acc:28692]	221416	EAX04238	Hs.531926	FALSE	TRUE	FALSE
ENSG00000204439	C6orf47	chromosome 6 open reading frame 47 [Source:HGNC Symbol;Acc:19076]	57827	AAD18083	Hs.672162	FALSE	TRUE	FALSE
ENSG00000198663	C6orf89	chromosome 6 open reading frame 89 [Source:HGNC Symbol;Acc:21114]	221477	CCA30148	Hs.636143	FALSE	TRUE	FALSE
ENSG00000136197	C7orf25	chromosome 7 open reading frame 25 [Source:HGNC Symbol;Acc:21703]	79020		Hs.698120	FALSE	TRUE	FALSE
ENSG00000146540	C7orf50	chromosome 7 open reading frame 50 [Source:HGNC Symbol;Acc:22421]	84310		Hs.732316	TRUE	TRUE	FALSE
ENSG00000164898	C7orf55	chromosome 7 open reading frame 55 [Source:HGNC Symbol;Acc:26946]	154791	BAH12639	Hs.718441	FALSE	TRUE	FALSE
ENSG00000146963	C7orf55-LUC7L2	C7orf55-LUC7L2 readthrough [Source:HGNC Symbol;Acc:44671]	51631	AAD34054	Hs.744449	FALSE	TRUE	FALSE
ENSG00000185955	C7orf61	chromosome 7 open reading frame 61 [Source:HGNC Symbol;Acc:22135]	402573		Hs.632306	TRUE	FALSE	FALSE
ENSG00000176919	C8G	complement component 8, gamma polypeptide [Source:HGNC Symbol;Acc:1354]	733	AAA51888	Hs.1285	FALSE	TRUE	FALSE
ENSG00000165084	C8orf34	chromosome 8 open reading frame 34 [Source:HGNC Symbol;Acc:30905]	116328		Hs.491941	TRUE	FALSE	FALSE
ENSG00000270024	C8orf44-SGK3	C8orf44-SGK3 readthrough [Source:HGNC Symbol;Acc:48354]	23678	CAG38818		TRUE	FALSE	FALSE
ENSG00000113600	C9	complement component 9 [Source:HGNC Symbol;Acc:1358]	735	CAB66087	Hs.654443	FALSE	TRUE	FALSE
ENSG00000160345	C9orf116	chromosome 9 open reading frame 116 [Source:HGNC Symbol;Acc:28435]	138162		Hs.414028	FALSE	TRUE	FALSE
ENSG00000180539	C9orf139	chromosome 9 open reading frame 139 [Source:HGNC Symbol;Acc:31426]	401563	BAC04202	Hs.522509	TRUE	TRUE	FALSE
ENSG00000171159	C9orf16	chromosome 9 open reading frame 16 [Source:HGNC Symbol;Acc:17823]	79095	BAG38107	Hs.607250	FALSE	TRUE	FALSE
ENSG00000196366	C9orf163	chromosome 9 open reading frame 163 [Source:HGNC Symbol;Acc:26718]	158055	BAC04285	Hs.212613	TRUE	FALSE	FALSE
ENSG00000135045	C9orf40	chromosome 9 open reading frame 40 [Source:HGNC Symbol;Acc:23433]	55071	BAA91449	Hs.629041	FALSE	TRUE	FALSE
ENSG00000165118	C9orf64	chromosome 9 open reading frame 64 [Source:HGNC Symbol;Acc:28144]	84267		Hs.208914	FALSE	TRUE	FALSE
ENSG00000147894	C9orf72	chromosome 9 open reading frame 72 [Source:HGNC Symbol;Acc:28337]	203228	BAA92009	Hs.737447	TRUE	TRUE	FALSE
ENSG00000063180	CA11	carbonic anhydrase XI [Source:HGNC Symbol;Acc:1370]	770		Hs.428446	FALSE	TRUE	FALSE
ENSG00000074410	CA12	carbonic anhydrase XII [Source:HGNC Symbol;Acc:1371]	771	BAG53376	Hs.734678	FALSE	TRUE	FALSE
ENSG00000185015	CA13	carbonic anhydrase XIII [Source:HGNC Symbol;Acc:14914]	377677	BAC04528	Hs.729558	TRUE	TRUE	FALSE
ENSG00000104267	CA2	carbonic anhydrase II [Source:HGNC Symbol;Acc:1373]	760		Hs.596159	FALSE	TRUE	FALSE
ENSG00000174990	CA5A	carbonic anhydrase VA, mitochondrial [Source:HGNC Symbol;Acc:1377]	763	AAA02890	Hs.177446	FALSE	TRUE	FALSE
ENSG00000260133	CA5AP1	carbonic anhydrase VA pseudogene 1 [Source:HGNC Symbol;Acc:1379]				FALSE	TRUE	FALSE
ENSG00000169239	CA5B	carbonic anhydrase VB, mitochondrial [Source:HGNC Symbol;Acc:1378]	11238	BAA76671	Hs.653287	TRUE	FALSE	FALSE
ENSG00000168748	CA7	carbonic anhydrase VII [Source:HGNC Symbol;Acc:1381]	766		Hs.37014	TRUE	TRUE	FALSE
ENSG00000107159	CA9	carbonic anhydrase IX [Source:HGNC Symbol;Acc:1383]	768	CAA47315	Hs.713291	FALSE	TRUE	FALSE
ENSG00000135932	CAB39	calcium binding protein 39 [Source:HGNC Symbol;Acc:20292]	51719	BAF85071	Hs.737071	TRUE	TRUE	FALSE
ENSG00000102547	CAB39L	calcium binding protein 39-like [Source:HGNC Symbol;Acc:20290]	81617		Hs.742971	FALSE	TRUE	FALSE
ENSG00000134508	CABLES1	Cdk5 and Abl enzyme substrate 1 [Source:HGNC Symbol;Acc:25097]	91768	ABL77400	Hs.11108	TRUE	TRUE	FALSE
ENSG00000149679	CABLES2	Cdk5 and Abl enzyme substrate 2 [Source:HGNC Symbol;Acc:16143]	81928		Hs.301040	TRUE	FALSE	FALSE
ENSG00000160325	CACFD1	calcium channel flower domain containing 1 [Source:HGNC Symbol;Acc:1365]	11094			FALSE	TRUE	FALSE
ENSG00000158966	CACHD1	cache domain containing 1 [Source:HGNC Symbol;Acc:29314]	57685	CAH56312	Hs.443891	FALSE	TRUE	FALSE
ENSG00000141837	CACNA1A	calcium channel, voltage-dependent, P/Q type, alpha 1A subunit [Source:HGNC Symbol;Acc:1388]	773		Hs.729638	TRUE	TRUE	FALSE
ENSG00000148408	CACNA1B	calcium channel, voltage-dependent, N type, alpha 1B subunit [Source:HGNC Symbol;Acc:1389]	774	AAG13645	Hs.495522	TRUE	FALSE	FALSE
ENSG00000151067	CACNA1C	calcium channel, voltage-dependent, L type, alpha 1C subunit [Source:HGNC Symbol;Acc:1390]	775	CAD61169	Hs.697137	TRUE	FALSE	FALSE
ENSG00000157388	CACNA1D	calcium channel, voltage-dependent, L type, alpha 1D subunit [Source:HGNC Symbol;Acc:1391]	776	BAH11755	Hs.741499	TRUE	FALSE	FALSE
ENSG00000198216	CACNA1E	calcium channel, voltage-dependent, R type, alpha 1E subunit [Source:HGNC Symbol;Acc:1392]	777	AAF37687	Hs.637070	FALSE	FALSE	TRUE
ENSG00000102001	CACNA1F	calcium channel, voltage-dependent, L type, alpha 1F subunit [Source:HGNC Symbol;Acc:1393]	778		Hs.632799	TRUE	FALSE	FALSE
ENSG00000269057	CACNA1F	calcium channel, voltage-dependent, L type, alpha 1F subunit [Source:HGNC Symbol;Acc:1393]	778		Hs.632799	TRUE	FALSE	FALSE
ENSG00000006283	CACNA1G	calcium channel, voltage-dependent, T type, alpha 1G subunit [Source:HGNC Symbol;Acc:1394]	8913		Hs.591169	FALSE	TRUE	FALSE
ENSG00000196557	CACNA1H	calcium channel, voltage-dependent, T type, alpha 1H subunit [Source:HGNC Symbol;Acc:1395]	8912		Hs.629073	TRUE	FALSE	FALSE
ENSG00000100346	CACNA1I	calcium channel, voltage-dependent, T type, alpha 1I subunit [Source:HGNC Symbol;Acc:1396]	8911		Hs.125116	TRUE	TRUE	TRUE
ENSG00000153956	CACNA2D1	calcium channel, voltage-dependent, alpha 2/delta subunit 1 [Source:HGNC Symbol;Acc:1399]	781	BAH13144	Hs.743228	FALSE	TRUE	FALSE
ENSG00000157445	CACNA2D3	calcium channel, voltage-dependent, alpha 2/delta subunit 3 [Source:HGNC Symbol;Acc:15460]	55799		Hs.656687	FALSE	TRUE	FALSE
ENSG00000151062	CACNA2D4	calcium channel, voltage-dependent, alpha 2/delta subunit 4 [Source:HGNC Symbol;Acc:20202]	93589	BAG62806	Hs.13768	TRUE	FALSE	FALSE
ENSG00000067191	CACNB1	calcium channel, voltage-dependent, beta 1 subunit [Source:HGNC Symbol;Acc:1401]	782	AAA35633	Hs.635	TRUE	TRUE	FALSE
ENSG00000167535	CACNB3	calcium channel, voltage-dependent, beta 3 subunit [Source:HGNC Symbol;Acc:1403]	784	CAA54055	Hs.250712	FALSE	TRUE	FALSE
ENSG00000006116	CACNG3	calcium channel, voltage-dependent, gamma subunit 3 [Source:HGNC Symbol;Acc:1407]	10368	AAD22739	Hs.7235	TRUE	FALSE	FALSE
ENSG00000130433	CACNG6	calcium channel, voltage-dependent, gamma subunit 6 [Source:HGNC Symbol;Acc:13625]	59285	EAW72172	Hs.631560	TRUE	TRUE	FALSE
ENSG00000142408	CACNG8	calcium channel, voltage-dependent, gamma subunit 8 [Source:HGNC Symbol;Acc:13628]	59283	AAL50049	Hs.631595	TRUE	TRUE	FALSE
ENSG00000105298	CACTIN	cactin, spliceosome C complex subunit [Source:HGNC Symbol;Acc:29938]	58509	EAW69299	Hs.729778	TRUE	FALSE	FALSE
ENSG00000116161	CACYBP	calcyclin binding protein [Source:HGNC Symbol;Acc:30423]	27101		Hs.614328	FALSE	TRUE	FALSE
ENSG00000084774	CAD	carbamoyl-phosphate synthetase 2, aspartate transcarbamylase, and dihydroorotase [Source:HGNC Symbol;Acc:1424]	790		Hs.377010	FALSE	TRUE	FALSE
ENSG00000182985	CADM1	cell adhesion molecule 1 [Source:HGNC Symbol;Acc:5951]	23705		Hs.732325	FALSE	TRUE	FALSE
ENSG00000175161	CADM2	cell adhesion molecule 2 [Source:HGNC Symbol;Acc:29849]	253559	BAK93304	Hs.735502	FALSE	TRUE	FALSE
ENSG00000162706	CADM3	cell adhesion molecule 3 [Source:HGNC Symbol;Acc:17601]	57863	AAM60749	Hs.365689	TRUE	TRUE	FALSE
ENSG00000105767	CADM4	cell adhesion molecule 4 [Source:HGNC Symbol;Acc:30825]	199731	AAM60750	Hs.370984	TRUE	TRUE	FALSE
ENSG00000163618	CADPS	Ca++-dependent secretion activator [Source:HGNC Symbol;Acc:1426]	8618		Hs.654933	TRUE	FALSE	FALSE
ENSG00000081803	CADPS2	Ca++-dependent secretion activator 2 [Source:HGNC Symbol;Acc:16018]	93664		Hs.744487	TRUE	TRUE	FALSE
ENSG00000104327	CALB1	calbindin 1, 28kDa [Source:HGNC Symbol;Acc:1434]	793		Hs.65425	TRUE	TRUE	FALSE
ENSG00000172137	CALB2	calbindin 2 [Source:HGNC Symbol;Acc:1435]	794	EAW59241	Hs.106857	FALSE	TRUE	FALSE
ENSG00000004948	CALCR	calcitonin receptor [Source:HGNC Symbol;Acc:1440]	799	AAA35640	Hs.489127	FALSE	TRUE	FALSE
ENSG00000185933	CALHM1	calcium homeostasis modulator 1 [Source:HGNC Symbol;Acc:23494]	255022	CAH71484	Hs.680365	TRUE	FALSE	FALSE
ENSG00000138172	CALHM2	calcium homeostasis modulator 2 [Source:HGNC Symbol;Acc:23493]	51063	BAB13983	Hs.610076	TRUE	TRUE	FALSE
ENSG00000198668	CALM1	calmodulin 1 (phosphorylase kinase, delta) [Source:HGNC Symbol;Acc:1442]	801	BAG58713	Hs.708270	TRUE	FALSE	FALSE
ENSG00000143933	CALM2	calmodulin 2 (phosphorylase kinase, delta) [Source:HGNC Symbol;Acc:1445]	801		Hs.718686	TRUE	FALSE	FALSE
ENSG00000160014	CALM3	calmodulin 3 (phosphorylase kinase, delta) [Source:HGNC Symbol;Acc:1449]	801	EAW57428	Hs.515487	FALSE	TRUE	FALSE
ENSG00000178363	CALML3	calmodulin-like 3 [Source:HGNC Symbol;Acc:1452]	810	AAA36356	Hs.239600	TRUE	TRUE	FALSE
ENSG00000134072	CAMK1	calcium/calmodulin-dependent protein kinase I [Source:HGNC Symbol;Acc:1459]	8536			TRUE	TRUE	FALSE
ENSG00000183049	CAMK1D	calcium/calmodulin-dependent protein kinase ID [Source:HGNC Symbol;Acc:19341]	57118	ACA05958	Hs.739758	TRUE	TRUE	FALSE
ENSG00000008118	CAMK1G	calcium/calmodulin-dependent protein kinase IG [Source:HGNC Symbol;Acc:14585]	57172		Hs.199068	TRUE	TRUE	FALSE
ENSG00000058404	CAMK2B	calcium/calmodulin-dependent protein kinase II beta [Source:HGNC Symbol;Acc:1461]	816		Hs.732009	FALSE	TRUE	FALSE
ENSG00000145349	CAMK2D	calcium/calmodulin-dependent protein kinase II delta [Source:HGNC Symbol;Acc:1462]	817	AAB18327	Hs.708073	TRUE	TRUE	FALSE
ENSG00000148660	CAMK2G	calcium/calmodulin-dependent protein kinase II gamma [Source:HGNC Symbol;Acc:1463]	818	BAG62765	Hs.730922	TRUE	TRUE	FALSE
ENSG00000152495	CAMK4	calcium/calmodulin-dependent protein kinase IV [Source:HGNC Symbol;Acc:1464]	814	BAA06403	Hs.591269	FALSE	TRUE	FALSE
ENSG00000004660	CAMKK1	calcium/calmodulin-dependent protein kinase kinase 1, alpha [Source:HGNC Symbol;Acc:1469]	84254		Hs.621824	FALSE	TRUE	FALSE
ENSG00000110931	CAMKK2	calcium/calmodulin-dependent protein kinase kinase 2, beta [Source:HGNC Symbol;Acc:1470]	10645		Hs.621928	TRUE	TRUE	TRUE
ENSG00000130559	CAMSAP1	calmodulin regulated spectrin-associated protein 1 [Source:HGNC Symbol;Acc:19946]	157922	CAD58627	Hs.726283	TRUE	TRUE	FALSE
ENSG00000118200	CAMSAP2	calmodulin regulated spectrin-associated protein family, member 2 [Source:HGNC Symbol;Acc:29188]	23271		Hs.23585	TRUE	TRUE	FALSE
ENSG00000171735	CAMTA1	calmodulin binding transcription activator 1 [Source:HGNC Symbol;Acc:18806]	23261	AAH51341	Hs.397705	TRUE	TRUE	FALSE
ENSG00000108509	CAMTA2	calmodulin binding transcription activator 2 [Source:HGNC Symbol;Acc:18807]	23125	AAI44233	Hs.712854	TRUE	TRUE	FALSE
ENSG00000144712	CAND2	cullin-associated and neddylation-dissociated 2 (putative) [Source:HGNC Symbol;Acc:30689]	23066		Hs.343664	FALSE	TRUE	FALSE
ENSG00000171302	CANT1	calcium activated nucleotidase 1 [Source:HGNC Symbol;Acc:19721]	124583		Hs.739335	TRUE	TRUE	FALSE
ENSG00000131236	CAP1	CAP, adenylate cyclase-associated protein 1 (yeast) [Source:HGNC Symbol;Acc:20040]	10487		Hs.713078	TRUE	FALSE	FALSE
ENSG00000142330	CAPN10	calpain 10 [Source:HGNC Symbol;Acc:1477]	11132		Hs.728234	TRUE	FALSE	FALSE
ENSG00000137225	CAPN11	calpain 11 [Source:HGNC Symbol;Acc:1478]	11131	BAG36761	Hs.225953	FALSE	TRUE	FALSE
ENSG00000182472	CAPN12	calpain 12 [Source:HGNC Symbol;Acc:13249]	147968	BAC86959	Hs.731775	TRUE	TRUE	FALSE
ENSG00000162909	CAPN2	calpain 2, (m/II) large subunit [Source:HGNC Symbol;Acc:1479]	824	AAA35645	Hs.350899	FALSE	TRUE	FALSE
ENSG00000149260	CAPN5	calpain 5 [Source:HGNC Symbol;Acc:1482]	726	AAC51869	Hs.248153	FALSE	TRUE	FALSE
ENSG00000126247	CAPNS1	calpain, small subunit 1 [Source:HGNC Symbol;Acc:1481]	826		Hs.515371	FALSE	TRUE	FALSE
ENSG00000100065	CARD10	caspase recruitment domain family, member 10 [Source:HGNC Symbol;Acc:16422]	29775		Hs.739716	FALSE	TRUE	FALSE
ENSG00000198286	CARD11	caspase recruitment domain family, member 11 [Source:HGNC Symbol;Acc:16393]	84433		Hs.648101	FALSE	TRUE	FALSE
ENSG00000141527	CARD14	caspase recruitment domain family, member 14 [Source:HGNC Symbol;Acc:16446]	79092	EAW89589	Hs.739340	FALSE	TRUE	FALSE
ENSG00000105483	CARD8	caspase recruitment domain family, member 8 [Source:HGNC Symbol;Acc:17057]	22900	BAH13675	Hs.655940	FALSE	TRUE	FALSE
ENSG00000187796	CARD9	caspase recruitment domain family, member 9 [Source:HGNC Symbol;Acc:16391]	64170	AAG28790	Hs.694071	TRUE	TRUE	TRUE
ENSG00000138380	CARF	calcium responsive transcription factor [Source:HGNC Symbol;Acc:14435]	79800	BAG58550		TRUE	FALSE	FALSE
ENSG00000153048	CARHSP1	calcium regulated heat stable protein 1, 24kDa [Source:HGNC Symbol;Acc:17150]	23589		Hs.632184	FALSE	TRUE	FALSE
ENSG00000166734	CASC4	cancer susceptibility candidate 4 [Source:HGNC Symbol;Acc:24892]	113201	AAQ88453	Hs.679724	FALSE	TRUE	FALSE
ENSG00000127995	CASD1	CAS1 domain containing 1 [Source:HGNC Symbol;Acc:16014]	64921	AAK97479	Hs.260041	TRUE	FALSE	FALSE
ENSG00000147044	CASK	calcium/calmodulin-dependent serine protein kinase (MAGUK family) [Source:HGNC Symbol;Acc:1497]	8573		Hs.495984	FALSE	TRUE	FALSE
ENSG00000003400	CASP10	caspase 10, apoptosis-related cysteine peptidase [Source:HGNC Symbol;Acc:1500]	843	BAG65597	Hs.5353	TRUE	TRUE	FALSE
ENSG00000106144	CASP2	caspase 2, apoptosis-related cysteine peptidase [Source:HGNC Symbol;Acc:1503]	835		Hs.368982	TRUE	TRUE	FALSE
ENSG00000164305	CASP3	caspase 3, apoptosis-related cysteine peptidase [Source:HGNC Symbol;Acc:1504]	836	AAA65015	Hs.141125	TRUE	TRUE	FALSE
ENSG00000138794	CASP6	caspase 6, apoptosis-related cysteine peptidase [Source:HGNC Symbol;Acc:1507]	839		Hs.654616	FALSE	TRUE	FALSE
ENSG00000165806	CASP7	caspase 7, apoptosis-related cysteine peptidase [Source:HGNC Symbol;Acc:1508]	840	AAC50303	Hs.742363	TRUE	TRUE	FALSE
ENSG00000064012	CASP8	caspase 8, apoptosis-related cysteine peptidase [Source:HGNC Symbol;Acc:1509]	841		Hs.715120	TRUE	TRUE	FALSE
ENSG00000118412	CASP8AP2	caspase 8 associated protein 2 [Source:HGNC Symbol;Acc:1510]			Hs.607541	TRUE	TRUE	FALSE
ENSG00000143318	CASQ1	calsequestrin 1 (fast-twitch, skeletal muscle) [Source:HGNC Symbol;Acc:1512]	844		Hs.632476	TRUE	FALSE	FALSE
ENSG00000087589	CASS4	Cas scaffolding protein family member 4 [Source:HGNC Symbol;Acc:15878]	57091	CAC00655	Hs.473144	FALSE	TRUE	FALSE
ENSG00000153113	CAST	calpastatin [Source:HGNC Symbol;Acc:1515]	831	AAO34397	Hs.738388	TRUE	TRUE	FALSE
ENSG00000130940	CASZ1	castor zinc finger 1 [Source:HGNC Symbol;Acc:26002]	54897		Hs.743840	TRUE	TRUE	FALSE
ENSG00000121691	CAT	catalase [Source:HGNC Symbol;Acc:1516]	847	AAH27300	Hs.502302	TRUE	TRUE	FALSE
ENSG00000175294	CATSPER1	cation channel, sperm associated 1 [Source:HGNC Symbol;Acc:17116]	117144	AAL14105	Hs.189105	TRUE	FALSE	FALSE
ENSG00000105974	CAV1	caveolin 1, caveolae protein, 22kDa [Source:HGNC Symbol;Acc:1527]	857		Hs.74034	FALSE	TRUE	FALSE
ENSG00000105971	CAV2	caveolin 2 [Source:HGNC Symbol;Acc:1528]	858	BAG34904	Hs.707759	TRUE	TRUE	FALSE
ENSG00000129993	CBFA2T3	core-binding factor, runt domain, alpha subunit 2; translocated to, 3 [Source:HGNC Symbol;Acc:1537]	863		Hs.717542	TRUE	TRUE	FALSE
ENSG00000114423	CBLB	Cbl proto-oncogene B, E3 ubiquitin protein ligase [Source:HGNC Symbol;Acc:1542]	868		Hs.622985	FALSE	TRUE	FALSE
ENSG00000159228	CBR1	carbonyl reductase 1 [Source:HGNC Symbol;Acc:1548]	873		Hs.701445	TRUE	TRUE	FALSE
ENSG00000159231	CBR3	carbonyl reductase 3 [Source:HGNC Symbol;Acc:1549]	874	BAA33500	Hs.154510	TRUE	TRUE	FALSE
ENSG00000145439	CBR4	carbonyl reductase 4 [Source:HGNC Symbol;Acc:25891]	84869	BAB55045	Hs.734704	TRUE	TRUE	FALSE
ENSG00000160200	CBS	cystathionine-beta-synthase [Source:HGNC Symbol;Acc:1550]	875		Hs.533013	FALSE	TRUE	FALSE
ENSG00000172785	CBWD1	COBW domain containing 1 [Source:HGNC Symbol;Acc:17134]	55871		Hs.732873	TRUE	FALSE	FALSE
ENSG00000136682	CBWD2	COBW domain containing 2 [Source:HGNC Symbol;Acc:17907]	55871		Hs.657889	TRUE	FALSE	FALSE
ENSG00000196873	CBWD3	COBW domain containing 3 [Source:HGNC Symbol;Acc:18519]	55871	BAG60231	Hs.732336	TRUE	FALSE	FALSE
ENSG00000147996	CBWD5	COBW domain containing 5 [Source:HGNC Symbol;Acc:24584]	55871	AAH67803	Hs.635227	TRUE	FALSE	FALSE
ENSG00000108468	CBX1	chromobox homolog 1 [Source:HGNC Symbol;Acc:1551]	10951		Hs.77254	TRUE	TRUE	FALSE
ENSG00000122565	CBX3	chromobox homolog 3 [Source:HGNC Symbol;Acc:1553]	11335	EAW93845	Hs.717386	TRUE	TRUE	FALSE
ENSG00000141582	CBX4	chromobox homolog 4 [Source:HGNC Symbol;Acc:1554]	8535		Hs.745327	TRUE	TRUE	FALSE
ENSG00000094916	CBX5	chromobox homolog 5 [Source:HGNC Symbol;Acc:1555]	23468		Hs.623361	TRUE	TRUE	FALSE
[truncated: 7,689 more rows]
