# Supplementary material for: Deep learning approach for predicting functional Z-DNA regions using omics data
Source: Sci Rep. 2020 Nov 5;10:19134. doi: 10.1038/s41598-020-76203-1 (PMC7644757; doi:10.1038/s41598-020-76203-1)
Supplement: Supplementary file 11 — Supplementary Table S2. [file 41598_2020_76203_MOESM11_ESM.xls]

## Sheet: Z-DNA-Promoters-Enrichment.csv
	Deep learning approach for predicting functional Z-DNA regions using omics data
	Nazar Beknazarov, Seungmin Jin and Maria Poptsova
	Supplementary Table S2.		GO-enrichment analysis of genes with Deep-Z predicted Z-DNA in promoters or gene bodies. GO-enrichment analysis was done with ShinyGO (http://bioinformatics.sdstate.edu/go/)
Enrichment FDR	Genes in list	Total genes	Functional Category	Genes
1.30856e-36	2650	4098	Organelle organization	NOS1AP MBD3 SMARCE1 ACTB SMARCB1 SMARCD2 CHD4 HDAC1 SMARCA4 MBD2 SMARCC2 MTA2 RBBP4 SMARCC1 HDAC2 USP36 CSNK2A2 LMAN1 HPS4 UBE2D3 RHOU NPEPPS SAE1 PINK1 UBE2J2 VPS11 BAP1 MICALL2 ABLIM3 ATG13 UBE2L3 UBL5 LEPROT BAD MAD1L1 NDUFAF7 ZMYND10 THSD7A LIG3 MSL3 BAIAP2L1 ARHGAP44 MARK4 PAFAH1B1 DNAJC11 JARID2 RHOBTB2 ZNF207 NCAPD2 TTC19 ANLN TACC3 CCDC88C BID MRE11 SPAST RB1CC1 PHF20 MIPEP HMGB3 TMSB10 P…
5.10995e-36	2044	3087	Cellular localization	PLD1 OPHN1 RAB21 GSK3B VPS18 SLC29A1 RAP1A IQSEC2 SLC29A2 HRAS ITGB3 USP36 CSNK2A2 LMAN1 HPS4 UBE2D3 CCT4 RHOU TCP1 DKC1 CCT7 NPEPPS SAE1 CCT5 CCT8 PINK1 UBE2J2 VPS11 BAP1 MICALL2 CCT2 ABLIM3 ATG13 UBE2L3 UBL5 LEPROT MAD1L1 COPZ2 CACNG3 ARHGAP44 PAFAH1B1 SYN1 HEATR5B SEC62 SYT7 ANLN RABGAP1 ZC3H3 CCDC88C RGPD5 ZDHHC6 SEC63 KPNA6 MIPEP SNX1 ANK1 RANBP3 LRRC7 TMSB10 PEX3 CLEC16A ZFYVE16 SPDL1 GPM6B…
2.17449e-30	1583	2364	Establishment of localization in cell	PLD1 OPHN1 RAB21 GSK3B VPS18 SLC29A1 SLC29A2 ITGB3 USP36 CSNK2A2 LMAN1 HPS4 UBE2D3 RHOU NPEPPS SAE1 PINK1 UBE2J2 VPS11 BAP1 MICALL2 ABLIM3 ATG13 UBE2L3 UBL5 LEPROT MAD1L1 COPZ2 CACNG3 ARHGAP44 PAFAH1B1 SYN1 HEATR5B SEC62 SYT7 RABGAP1 ZC3H3 CCDC88C RGPD5 ZDHHC6 SEC63 KPNA6 MIPEP SNX1 RANBP3 LRRC7 PEX3 CLEC16A ZFYVE16 SPDL1 GPM6B VPS13D THOC3 TRAPPC3 KIF1B TBC1D22A SEC61A1 ZC3H11A TNPO3 TBC1D22B SN…
5.82036e-30	1334	1959	Intracellular transport	RAB21 GSK3B VPS18 USP36 CSNK2A2 LMAN1 HPS4 UBE2D3 RHOU NPEPPS SAE1 PINK1 UBE2J2 VPS11 BAP1 MICALL2 ABLIM3 ATG13 UBE2L3 UBL5 LEPROT COPZ2 CACNG3 ARHGAP44 PAFAH1B1 HEATR5B SEC62 SYT7 RABGAP1 ZC3H3 CCDC88C RGPD5 ZDHHC6 SEC63 KPNA6 MIPEP SNX1 RANBP3 LRRC7 PEX3 CLEC16A ZFYVE16 VPS13D THOC3 TRAPPC3 KIF1B TBC1D22A SEC61A1 ZC3H11A TNPO3 TBC1D22B SNAP91 SEC61A2 TBC1D1 EVI5 SYT1 TBC1D25 ERLEC1 NUP133 NEDD4…
2.42775e-29	1352	1993	Cellular macromolecule localization	RAP1A IQSEC2 HRAS USP36 CSNK2A2 LMAN1 HPS4 UBE2D3 CCT4 RHOU TCP1 DKC1 CCT7 NPEPPS SAE1 CCT5 CCT8 PINK1 UBE2J2 VPS11 BAP1 MICALL2 CCT2 ABLIM3 ATG13 UBE2L3 UBL5 LEPROT COPZ2 CACNG3 ARHGAP44 SEC62 ANLN RABGAP1 ZC3H3 RGPD5 ZDHHC6 SEC63 KPNA6 MIPEP ANK1 RANBP3 LRRC7 TMSB10 PEX3 ZFYVE16 SPDL1 VPS13D THOC3 TBC1D22A PKP2 SEC61A1 ZC3H11A WAPL TNPO3 TBC1D22B SEC61A2 TBC1D1 EVI5 TBC1D25 TTC7A ERLEC1 NUP133 …
2.97432e-29	1344	1981	Cellular protein localization	RAP1A IQSEC2 HRAS USP36 CSNK2A2 LMAN1 HPS4 UBE2D3 CCT4 RHOU TCP1 DKC1 CCT7 NPEPPS SAE1 CCT5 CCT8 PINK1 UBE2J2 VPS11 BAP1 MICALL2 CCT2 ABLIM3 ATG13 UBE2L3 UBL5 LEPROT COPZ2 CACNG3 ARHGAP44 SEC62 ANLN RABGAP1 ZC3H3 RGPD5 ZDHHC6 SEC63 KPNA6 MIPEP ANK1 RANBP3 LRRC7 TMSB10 PEX3 ZFYVE16 SPDL1 VPS13D THOC3 TBC1D22A PKP2 SEC61A1 ZC3H11A WAPL TNPO3 TBC1D22B SEC61A2 TBC1D1 EVI5 TBC1D25 TTC7A ERLEC1 NUP133 …
8.74331e-23	1302	1957	Cell cycle	MAD1L1 PAFAH1B1 ZNF207 NCAPD2 ANLN ERCC1 MNAT1 MRE11 TUBG2 SPDL1 PHF23 TPR USP28 RAD51 ANAPC4 SYNE2 SPO11 MSH4 WAPL WDR18 STAG3 TP53BP1 TRIP13 ZFYVE26 CHFR NDE1 LLGL2 PPP2R2C TUBE1 TIPIN WDR62 TOP2B PCM1 BRINP1 RBL1 NDC80 PDS5B CYLD MAPRE3 ZW10 AURKA KIZ ANAPC5 PEBP1 BIRC5 RAB11FIP3 KIF4A CDC45 CDC6 MSH2 GADD45B RANBP1 KLHL22 HIRA TTC28 DMC1 REC8 GINS1 MYBL2 CDC25B MAPRE1 CDK5RAP1 E2F1 POLA1 ACD …
2.80041e-22	1610	2474	Nervous system development	MDGA1 SLITRK3 APP PTPRD WNT3A YWHAZ LRRTM3 HSPA5 RHOA SIRT2 MAOB CDC42 ACTB DYNLL1 FGF9 ENO3 YWHAE SUDS3 RAD1 GNB4 ATP5PB PADI2 MAPKAP1 SYNGR3 YWHAH YWHAQ SYPL2 CALM2 TTBK1 SEC16A GLUD1 INA CALM3 G6PD S100A1 ZNF148 NDRG2 CKB CNP BASP1 POTEE MBP CALM1 NDUFS3 SEMA3F HECW1 PLXND1 DVL2 SOX8 USH1C ARHGAP44 CDKL3 PROM1 PAFAH1B1 CDKL5 SS18L2 CD9 DPF1 SEMA3B TACC3 RUFY3 LRRC7 SLC4A7 CDH1 ZIC2 EPHA3 GPM6B…
7.26955e-22	2247	3556	Cellular component biogenesis	MDGA1 SLITRK3 APP PTPRD WNT3A LRRTM3 ARHGEF7 LAS1L NDUFAF7 ZMYND10 CIAPIN1 BAIAP2L1 USH1C LUC7L TSR3 RHOBTB2 ZNF207 CD9 TTC19 ANLN PSMC4 COX15 RB1CC1 TBPL1 TFB1M TMSB10 GABARAPL2 SH3YL1 TUBG2 RPL26L1 CDH1 MTREX PHF23 NOP16 CELF2 RAD51 TTC17 MRTO4 PKP2 MSH4 ATG5 NCKAP1 SFSWAP CDH3 EIF4B TAF11 WDR18 ATG2B RHOA SDK2 PFN2 WIPI1 CFAP20 CDC42 WDR1 BUD23 RHOBTB1 NDE1 NLE1 ARHGEF10L ADD2 FSCN1 PLD1 RAB7A…
1.76479e-21	1072	1589	Cell projection organization	ARHGEF7 SEMA3F HECW1 PLXND1 ZMYND10 USH1C ARHGAP44 CDKL3 CDKL5 SS18L2 SEMA3B RUFY3 LRRC7 SH3YL1 EPHA3 GPM6B NEDD4L TTC17 NCKAP1 NEDD4 CFAP20 CDC42 EPHA8 FRY SEMA3A SEMA3C PLD1 PLXNA2 PAK3 CAPZB MAP2 PCM1 EPHA6 STRADB SEMA5B ULK2 SSH1 IGSF9 SEMA6A TEKT2 WHRN ABLIM1 PALM KCTD17 ATP6V1D IFT52 FMR1 STK24 RHOV ANKRD27 CCDC114 TTC26 NPTX2 TMEM106B EFNB3 IFT20 MAK SEMA5A ARL6 IQCG RTN4 RHOU KIF17 STMN1 …
1.98955e-21	1049	1552	Plasma membrane bounded cell projection organization	ARHGEF7 SEMA3F HECW1 PLXND1 ZMYND10 USH1C ARHGAP44 CDKL3 CDKL5 SS18L2 SEMA3B RUFY3 LRRC7 SH3YL1 EPHA3 GPM6B NEDD4L TTC17 NCKAP1 NEDD4 CFAP20 EPHA8 FRY SEMA3A SEMA3C PLD1 PLXNA2 PAK3 CAPZB MAP2 PCM1 EPHA6 STRADB SEMA5B ULK2 SSH1 IGSF9 SEMA6A TEKT2 WHRN ABLIM1 PALM KCTD17 ATP6V1D IFT52 FMR1 STK24 ANKRD27 CCDC114 TTC26 NPTX2 TMEM106B EFNB3 IFT20 MAK SEMA5A ARL6 IQCG RTN4 STMN1 IFT46 SGK1 WDR35 DNAL1…
7.48945e-21	717	1019	RNA processing	LAS1L LUC7L TSR3 TFB1M NSUN2 METTL1 MTREX TRIT1 CELF2 MRTO4 TARBP1 SFSWAP WDR18 THUMPD1 DHX8 BUD23 DAZAP1 CPSF1 SART3 EXOSC7 RBM7 EXOSC5 RBFOX1 DIMT1 SEPHS1 RBM22 SF3B2 ESF1 PAPOLA ALKBH5 GEMIN2 SRPK1 CIRBP HNRNPM SNRPD3 PES1 TFIP11 SNU13 RTCB RBFOX2 PHF5A SRSF5 DICER1 ZC3H14 PRPF6 CRNKL1 RPRD1B CELF4 RNMT RIOK3 CSTF2 FMR1 INTS6 USB1 MTFMT POP1 ERI1 SNRNP70 SF3A2 TRMT1 POP4 RPS16 FBL NOP53 PRPF31…
6.46662e-20	1122	1683	Neurogenesis	SEMA3F HECW1 PLXND1 SOX8 USH1C ARHGAP44 CDKL3 PROM1 CDKL5 SS18L2 SEMA3B RUFY3 LRRC7 SLC4A7 EPHA3 GPM6B NEDD4L MAPK9 SDCCAG8 PRDM6 NCKAP1 BTBD1 HES2 NEDD4 EPHA8 TCF3 FRY SEMA3A SEMA3C WDR62 PLXNA2 PAK3 MAP2 BRINP1 DCT EPHA6 STRADB SEMA5B ULK2 SSH1 IGSF9 WNT11 SEMA6A WHRN FMR1 STK24 ANKRD27 MET WNT2 NPTX2 TMEM106B LHX2 LHX6 MAPK8 WNT3 EFNB3 ADGRG6 SEMA5A WNT5A HES1 RTN4 WNT6 TRAK2 STMN1 SGK1 LHX4 S…
1.23943e-19	1055	1575	Generation of neurons	SEMA3F HECW1 PLXND1 USH1C ARHGAP44 CDKL3 PROM1 CDKL5 SS18L2 SEMA3B RUFY3 LRRC7 SLC4A7 EPHA3 GPM6B NEDD4L MAPK9 SDCCAG8 NCKAP1 HES2 NEDD4 EPHA8 TCF3 FRY SEMA3A SEMA3C PLXNA2 PAK3 MAP2 BRINP1 DCT EPHA6 STRADB SEMA5B ULK2 SSH1 IGSF9 WNT11 SEMA6A WHRN FMR1 STK24 ANKRD27 MET WNT2 NPTX2 TMEM106B LHX2 LHX6 MAPK8 WNT3 EFNB3 SEMA5A WNT5A HES1 RTN4 WNT6 STMN1 SGK1 LHX4 SLITRK3 BHLHE41 PACSIN1 RUNX2 WNT1 EF…
1.23949e-19	1701	2653	Regulation of cellular component organization	CDKL5 RHOA OPHN1 MDGA1 WNT5A SLITRK3 ARHGAP22 APP PTPRD WNT3A YWHAZ SLITRK4 ITGB3 USP36 CSNK2A2 LMAN1 HPS4 ARHGEF7 UBE2D3 RHOU NPEPPS SAE1 PINK1 UBE2J2 VPS11 BAP1 MICALL2 ABLIM3 ATG13 UBE2L3 UBL5 LEPROT SEMA3F HECW1 MAD1L1 PLXND1 BAIAP2L1 ARHGAP44 CDKL3 SS18L2 RHOBTB2 ZNF207 SEMA3B PSMC4 BID RUFY3 LRRC7 TMSB10 SH3YL1 PHF23 TPR NEDD4L ANAPC4 WAPL TBC1D25 NEDD4 PFN2 SMG6 CDC42 WDR1 TRIP13 RHOBTB1 A…
1.73339e-19	705	1008	Neuron projection development	SEMA3F HECW1 PLXND1 USH1C ARHGAP44 CDKL3 CDKL5 SS18L2 SEMA3B RUFY3 LRRC7 EPHA3 GPM6B NEDD4L NCKAP1 NEDD4 EPHA8 FRY SEMA3A SEMA3C PLXNA2 PAK3 MAP2 EPHA6 STRADB SEMA5B ULK2 SSH1 IGSF9 SEMA6A WHRN FMR1 STK24 ANKRD27 NPTX2 TMEM106B EFNB3 SEMA5A RTN4 STMN1 SGK1 SLITRK3 PACSIN1 EFNB2 SMO PALLD ZSWIM6 MAP1S MNX1 PLXNA3 KIF3A MAP1B BTBD3 VSTM2L NGF STK26 NREP RAC1 KIAA0319 SEMA6D HECW2 LLPH RB1 NTRK3 SSH…
7.75417e-19	818	1194	Intracellular protein transport	USP36 CSNK2A2 LMAN1 HPS4 UBE2D3 RHOU NPEPPS SAE1 PINK1 UBE2J2 VPS11 BAP1 MICALL2 ABLIM3 ATG13 UBE2L3 UBL5 LEPROT COPZ2 CACNG3 ARHGAP44 SEC62 RABGAP1 ZC3H3 RGPD5 ZDHHC6 SEC63 KPNA6 MIPEP RANBP3 LRRC7 PEX3 ZFYVE16 VPS13D THOC3 TBC1D22A SEC61A1 ZC3H11A TNPO3 TBC1D22B SEC61A2 TBC1D1 EVI5 TBC1D25 ERLEC1 NUP133 NEDD4 TIMM21 CACNG5 RAB7A SEC31B THOC1 SAR1A STX7 RAB21 TNPO1 RAB10 IPO11 TMED2 ALKBH5 NUP50…
1.1628e-18	951	1412	Neuron differentiation	SEMA3F HECW1 PLXND1 USH1C ARHGAP44 CDKL3 PROM1 CDKL5 SS18L2 SEMA3B RUFY3 LRRC7 SLC4A7 EPHA3 GPM6B NEDD4L MAPK9 NCKAP1 NEDD4 EPHA8 TCF3 FRY SEMA3A SEMA3C PLXNA2 PAK3 MAP2 BRINP1 EPHA6 STRADB SEMA5B ULK2 SSH1 IGSF9 WNT11 SEMA6A WHRN FMR1 STK24 ANKRD27 MET WNT2 NPTX2 TMEM106B LHX2 LHX6 MAPK8 WNT3 EFNB3 SEMA5A WNT5A RTN4 WNT6 STMN1 SGK1 LHX4 SLITRK3 PACSIN1 RUNX2 WNT1 EFNB2 SOX21 ID1 SMO PALLD NRL ZS…
2.01508e-18	1891	2988	Protein localization	RAP1A IQSEC2 HRAS USP36 CSNK2A2 LMAN1 HPS4 UBE2D3 CCT4 RHOU TCP1 DKC1 CCT7 NPEPPS SAE1 CCT5 CCT8 PINK1 UBE2J2 VPS11 BAP1 MICALL2 CCT2 ABLIM3 ATG13 UBE2L3 UBL5 LEPROT COPZ2 CACNG3 ARHGAP44 HEATR5B SEC62 ANLN RABGAP1 ZC3H3 RGPD5 ZDHHC6 SEC63 KPNA6 MIPEP ANK1 RANBP3 LRRC7 TMSB10 PEX3 ZFYVE16 SPDL1 VPS13D THOC3 NNAT TBC1D22A PKP2 SEC61A1 ZC3H11A WAPL TNPO3 TBC1D22B SEC61A2 TBC1D1 EVI5 TBC1D25 TTC7A E…
2.80643e-18	507	701	Cell part morphogenesis	ARHGEF7 SEMA3F HECW1 PLXND1 ARHGAP44 CDKL3 CDKL5 SS18L2 SEMA3B RUFY3 EPHA3 NEDD4L NCKAP1 NEDD4 EPHA8 SEMA3A SEMA3C PLXNA2 PAK3 EPHA6 STRADB SEMA5B ULK2 SSH1 IGSF9 SEMA6A FMR1 STK24 ANKRD27 TMEM106B EFNB3 SEMA5A SGK1 SLIRP SLITRK3 PACSIN1 EFNB2 SMO PALLD ZSWIM6 MAP1S MNX1 PLXNA3 KIF3A MAP1B BTBD3 VSTM2L NGF STK26 RAC1 SEMA6D HECW2 LLPH SSH2 MINK1 RNF165 EPHA2 EFNA3 CNTN4 SLIT2 EPHA5 DCDC2 PAK1 THY…
4.19547e-18	493	680	Plasma membrane bounded cell projection morphogenesis	ARHGEF7 SEMA3F HECW1 PLXND1 ARHGAP44 CDKL3 CDKL5 SS18L2 SEMA3B RUFY3 EPHA3 NEDD4L NCKAP1 NEDD4 EPHA8 SEMA3A SEMA3C PLXNA2 PAK3 EPHA6 STRADB SEMA5B ULK2 SSH1 IGSF9 SEMA6A FMR1 STK24 ANKRD27 TMEM106B EFNB3 SEMA5A SGK1 SLITRK3 PACSIN1 EFNB2 SMO PALLD ZSWIM6 MAP1S MNX1 PLXNA3 KIF3A MAP1B BTBD3 VSTM2L NGF STK26 RAC1 SEMA6D HECW2 LLPH SSH2 MINK1 RNF165 EPHA2 EFNA3 CNTN4 SLIT2 EPHA5 DCDC2 PAK1 THY1 ROBO…
1.07698e-17	493	682	Cell projection morphogenesis	ARHGEF7 SEMA3F HECW1 PLXND1 ARHGAP44 CDKL3 CDKL5 SS18L2 SEMA3B RUFY3 EPHA3 NEDD4L NCKAP1 NEDD4 EPHA8 SEMA3A SEMA3C PLXNA2 PAK3 EPHA6 STRADB SEMA5B ULK2 SSH1 IGSF9 SEMA6A FMR1 STK24 ANKRD27 TMEM106B EFNB3 SEMA5A SGK1 SLITRK3 PACSIN1 EFNB2 SMO PALLD ZSWIM6 MAP1S MNX1 PLXNA3 KIF3A MAP1B BTBD3 VSTM2L NGF STK26 RAC1 SEMA6D HECW2 LLPH SSH2 MINK1 RNF165 EPHA2 EFNA3 CNTN4 SLIT2 EPHA5 DCDC2 PAK1 THY1 ROBO…
1.13624e-17	439	598	Cell morphogenesis involved in neuron differentiation	SEMA3F HECW1 PLXND1 ARHGAP44 CDKL3 CDKL5 SS18L2 SEMA3B RUFY3 EPHA3 NEDD4L NEDD4 EPHA8 SEMA3A SEMA3C PLXNA2 PAK3 EPHA6 SEMA5B ULK2 SSH1 IGSF9 SEMA6A WHRN FMR1 TMEM106B EFNB3 SEMA5A SLITRK3 EFNB2 SMO PALLD ZSWIM6 MAP1S PLXNA3 KIF3A MAP1B UNK BTBD3 VSTM2L NGF RAC1 SEMA6D HECW2 RB1 SSH2 RNF165 EPHA2 EFNA3 CNTN4 SLIT2 EPHA5 DCDC2 PAK1 THY1 ROBO3 CHODL EPHB1 ZFYVE27 KIF5A NPTN AUTS2 SHANK2 ZSWIM5 DRAXI…
1.4862e-17	377	503	Ribonucleoprotein complex biogenesis	LAS1L LUC7L TSR3 TFB1M RPL26L1 MTREX NOP16 CELF2 MRTO4 SFSWAP EIF4B WDR18 BUD23 NLE1 EXOSC7 MRPL22 NUFIP1 RPS5 DIMT1 RBM22 RPL6 ESF1 RPLP0 GEMIN2 SRPK1 SNRPD3 PES1 SNU13 RPL3 PRPF6 CRNKL1 CELF4 RIOK3 ERI1 SF3A2 POP4 RPS16 FBL RPS19 NOP53 EIF4H EXOSC3 EIF3A C1QBP UTP6 LUC7L3 PRPF19 PTGES3 NOP2 MDN1 BRIX1 RPL24 RPS15 NOL10 ZNHIT6 ERI3 NSUN4 UTP25 HEATR1 EXOSC8 MTERF4 RPL5 EXOSC9 SRSF6 RRP36 SNRPC R…
1.73244e-17	482	666	Neuron projection morphogenesis	SEMA3F HECW1 PLXND1 ARHGAP44 CDKL3 CDKL5 SS18L2 SEMA3B RUFY3 EPHA3 NEDD4L NCKAP1 NEDD4 EPHA8 SEMA3A SEMA3C PLXNA2 PAK3 EPHA6 STRADB SEMA5B ULK2 SSH1 IGSF9 SEMA6A FMR1 STK24 ANKRD27 TMEM106B EFNB3 SEMA5A SGK1 SLITRK3 PACSIN1 EFNB2 SMO PALLD ZSWIM6 MAP1S MNX1 PLXNA3 KIF3A MAP1B BTBD3 VSTM2L NGF STK26 RAC1 SEMA6D HECW2 LLPH SSH2 MINK1 RNF165 EPHA2 EFNA3 CNTN4 SLIT2 EPHA5 DCDC2 PAK1 THY1 ROBO3 TNIK C…
2.66039e-17	674	972	Protein localization to organelle	RAP1A IQSEC2 HRAS USP36 CSNK2A2 LMAN1 HPS4 UBE2D3 CCT4 RHOU TCP1 DKC1 CCT7 NPEPPS SAE1 CCT5 CCT8 PINK1 UBE2J2 VPS11 BAP1 MICALL2 CCT2 ABLIM3 ATG13 UBE2L3 UBL5 LEPROT CACNG3 SEC62 ANLN RGPD5 SEC63 KPNA6 MIPEP LRRC7 PEX3 ZFYVE16 SPDL1 VPS13D SEC61A1 WAPL TNPO3 SEC61A2 NUP133 NEDD4 TIMM21 CACNG5 BCAP29 TULP3 PCM1 TNPO1 MAPRE3 IPO11 NUP50 NUP188 TIMM13 KDELR3 ATP6V1D ARFRP1 MAPRE1 NXT2 NUP93 LONP2 AC…
3.53388e-17	733	1068	Mitotic cell cycle	MAD1L1 PAFAH1B1 ZNF207 NCAPD2 ANLN MRE11 TUBG2 SPDL1 PHF23 TPR ANAPC4 CHFR NDE1 PPP2R2C TUBE1 WDR62 TOP2B BRINP1 RBL1 NDC80 PDS5B CYLD ZW10 AURKA ANAPC5 PEBP1 BIRC5 KIF4A CDC45 CDC6 MSH2 RANBP1 KLHL22 HIRA TTC28 GINS1 MYBL2 CDC25B POLA1 ACD RBL2 NBN ARHGEF10 TUBB4A AURKC CCNE1 CNTD2 CCNJ FBXL15 TUBD1 CDK5RAP3 DUSP3 UNC119 NCAPG CDKN1B CCND3 RTKN MSH6 PHF13 NEK2 NSL1 MYB CCNI PTPA TEX14 NCAPH NAA5…
1.47861e-16	2066	3309	Cellular component assembly	MDGA1 SLITRK3 APP PTPRD WNT3A LRRTM3 ARHGEF7 NDUFAF7 ZMYND10 CIAPIN1 BAIAP2L1 USH1C LUC7L RHOBTB2 ZNF207 CD9 TTC19 ANLN PSMC4 COX15 RB1CC1 TBPL1 TMSB10 GABARAPL2 SH3YL1 TUBG2 CDH1 PHF23 CELF2 RAD51 TTC17 PKP2 MSH4 ATG5 NCKAP1 SFSWAP CDH3 EIF4B TAF11 WDR18 ATG2B RHOA SDK2 PFN2 WIPI1 CFAP20 CDC42 WDR1 RHOBTB1 NDE1 NLE1 ARHGEF10L ADD2 FSCN1 PLD1 RAB7A SEC31B CAPZB NEBL PIK3C3 PCM1 TP53INP2 SAR1A CDH…
5.14806e-16	1426	2226	Cellular response to stress	RAD52 BAD LIG3 MAP3K14 MAP3K9 SPAG9 REV3L POMT2 SPRTN MAP4K3 ERCC1 MBTPS2 MAP4K5 MRE11 RRAGD HSF2 MAP2K3 GABARAPL2 PARP3 TDP1 HSPA5 USP28 RAD51 SPO11 FAM168A HPF1 MSH4 ATG5 POLD1 EYA2 PMS1 NTHL1 MAP2K4 SLK TP53BP1 ERLEC1 POLB RAD18 STK10 MAP3K13 ARHGEF10L UNG MAP2K7 PAK3 UBE2A XRCC5 SESN1 HSP90AA1 PHLPP1 WDR70 STRADB PDS5B MAP3K4 PPP1R15A BAX UIMC1 CDC45 MSH2 MAP3K1 HNRNPM DEPDC5 DMC1 XBP1 FBXO7 …
5.46562e-16	781	1154	Neuron development	SEMA3F HECW1 PLXND1 USH1C ARHGAP44 CDKL3 CDKL5 SS18L2 SEMA3B RUFY3 LRRC7 SLC4A7 EPHA3 GPM6B NEDD4L MAPK9 NCKAP1 NEDD4 EPHA8 FRY SEMA3A SEMA3C PLXNA2 PAK3 MAP2 EPHA6 STRADB SEMA5B ULK2 SSH1 IGSF9 SEMA6A WHRN FMR1 STK24 ANKRD27 NPTX2 TMEM106B LHX6 MAPK8 EFNB3 SEMA5A RTN4 STMN1 SGK1 SLITRK3 PACSIN1 EFNB2 SMO PALLD NRL ZSWIM6 MAP1S MNX1 PLXNA3 KIF3A MAP1B UNK BTBD3 VSTM2L ATP8A2 NGF STK26 NREP ADGRB3…

## Sheet: Z-DNA-Genes-Enrichment.csv
	Deep learning approach for predicting functional Z-DNA regions using omics data
	Nazar Beknazarov, Seungmin Jin and Maria Poptsova
	Supplementary Table S2.		GO-enrichment analysis of genes with Deep-Z predicted Z-DNA in promoters or gene bodies. GO-enrichment analysis was done with ShinyGO (http://bioinformatics.sdstate.edu/go/)
Enrichment FDR	Genes in list	Total genes	Functional Category	Genes
1.79154e-45	2056	2474	Nervous system development	MDGA1 SLITRK3 APP PTPRD WNT3A WNT7A YWHAZ IL1RAPL1 SLITRK1 SLITRK2 IL1RAPL2 LRRTM3 HSPA5 RHOA SIRT2 MAOB CDC42 ACTB DYNLL1 FGF9 ENO3 YWHAE SUDS3 RAD1 GNB4 ATP5PB PADI2 ZNF430 MAPKAP1 SYNGR3 YWHAH YWHAQ SYPL2 CALM2 TTBK1 SEC16A GLUD1 INA ATP5PF CALM3 G6PD S100A1 ZNF148 NDRG2 CKB CNP CCDC14 BASP1 POTEE MBP CALM1 NDUFS3 SEMA3F WNT16 HECW1 PLXND1 ARX DVL2 SOX8 USH1C ARHGAP44 CDKL3 PROM1 PAFAH1B1 GAS7…
2.24757e-40	1217	1412	Neuron differentiation	SEMA3F WNT16 HECW1 PLXND1 ARX USH1C ARHGAP44 CDKL3 PROM1 GAS7 CDKL5 SS18L2 SEMA3B ISL1 RUFY3 RUNX3 LRRC7 SLC4A7 EPHA3 GPM6B MAP4 NEDD4L MAPK9 CYFIP2 NCKAP1 LTK PLA2G10 NEDD4 EPHA8 MAP4K4 TCF3 FRY SCARF1 SEMA3A SEMA3C WNT8B FRYL PLXNA2 PAK3 DCX MAP2 BRINP1 EPHA6 STRADB SEMA5B ULK2 SSH1 IGSF9 WNT11 LHX5 SEMA6A WHRN EFNA2 VSX1 FMR1 STK24 STMN2 ANKRD27 RAB3A MET WNT2 NPTX2 TMEM106B LHX2 LHX6 LHX3 MAP…
5.93257e-39	1341	1575	Generation of neurons	SEMA3F WNT16 HECW1 PLXND1 ARX USH1C ARHGAP44 CDKL3 PROM1 GAS7 CDKL5 SS18L2 SEMA3B ISL1 RUFY3 RUNX3 LRRC7 SLC4A7 EPHA3 GPM6B MAP4 NEDD4L NEXMIF MAPK9 SDCCAG8 CYFIP2 NCKAP1 LTK PLA2G10 HES2 NEDD4 EPHA8 MAP4K4 TCF3 FRY SCARF1 SEMA3A SEMA3C WNT8B FRYL PLXNA2 PAK3 DCX MAP2 BRINP1 DCT EPHA6 STRADB SEMA5B ULK2 SSH1 IGSF9 WNT11 LHX5 SEMA6A WHRN EFNA2 VSX1 FMR1 STK24 STMN2 ANKRD27 RAB3A MET WNT2 NPTX2 TME…
7.22832e-38	1422	1683	Neurogenesis	SEMA3F WNT16 HECW1 PLXND1 ARX SOX8 USH1C ARHGAP44 CDKL3 PROM1 GAS7 CDKL5 SS18L2 SEMA3B ISL1 RUFY3 RUNX3 LRRC7 SLC4A7 EPHA3 GPM6B MAP4 NEDD4L NEXMIF MAPK9 SDCCAG8 CYFIP2 PRDM6 NCKAP1 LTK BTBD1 PLA2G10 HES2 NEDD4 EPHA8 MAP4K4 TCF3 FRY SCARF1 SEMA3A SEMA3C WNT8B FRYL WDR62 PLXNA2 PAK3 DCX MAP2 BRINP1 DCT EPHA6 STRADB SEMA5B ULK2 SSH1 IGSF9 WNT11 LHX5 SEMA6A WHRN EFNA2 SOX10 VSX1 FMR1 STK24 STMN2 ANK…
4.107e-33	1307	1552	Plasma membrane bounded cell projection organization	ARHGEF7 SEMA3F HECW1 PLXND1 ZMYND10 USH1C ARHGAP44 CDKL3 GAS7 CDKL5 SS18L2 SEMA3B ISL1 RUFY3 LRRC7 SH3YL1 DNAH5 EPHA3 GPM6B MAP4 NEDD4L TTC17 CYFIP2 NCKAP1 PLA2G10 NEDD4 CFAP20 EPHA8 MAP4K4 FRY SCARF1 SEMA3A SEMA3C FRYL PLD1 PLXNA2 PAK3 DCX CAPZB MAP2 PCM1 EPHA6 STRADB SEMA5B ULK2 SSH1 IGSF9 SEMA6A TEKT2 WHRN ABLIM1 EFNA2 PALM PICK1 KCTD17 ATP6V1D IFT52 FMR1 STK24 STMN2 ANKRD27 CCDC114 RAB3A TTC2…
9.37107e-33	879	1008	Neuron projection development	SEMA3F HECW1 PLXND1 USH1C ARHGAP44 CDKL3 GAS7 CDKL5 SS18L2 SEMA3B ISL1 RUFY3 LRRC7 EPHA3 GPM6B MAP4 NEDD4L CYFIP2 NCKAP1 PLA2G10 NEDD4 EPHA8 MAP4K4 FRY SCARF1 SEMA3A SEMA3C FRYL PLXNA2 PAK3 MAP2 EPHA6 STRADB SEMA5B ULK2 SSH1 IGSF9 SEMA6A WHRN EFNA2 FMR1 STK24 STMN2 ANKRD27 RAB3A NPTX2 TMEM106B EFNB3 SEMA5A RTN4 EPHA4 PLPPR4 STMN1 SGK1 SLITRK3 NRK PACSIN1 EFNB2 SMO PALLD ZSWIM6 MAP1S MNX1 PLXNA3 K…
2.63011e-32	1333	1589	Cell projection organization	ARHGEF7 SEMA3F HECW1 PLXND1 ZMYND10 USH1C ARHGAP44 CDKL3 GAS7 CDKL5 SS18L2 SEMA3B ISL1 RUFY3 LRRC7 SH3YL1 DNAH5 EPHA3 GPM6B MAP4 NEDD4L TTC17 CYFIP2 NCKAP1 PLA2G10 NEDD4 CFAP20 CDC42 EPHA8 MAP4K4 FRY SCARF1 SEMA3A SEMA3C FRYL PLD1 PLXNA2 PAK3 DCX CAPZB MAP2 PCM1 EPHA6 STRADB SEMA5B ULK2 SSH1 IGSF9 SEMA6A TEKT2 WHRN ABLIM1 EFNA2 PALM PICK1 KCTD17 ATP6V1D IFT52 FMR1 STK24 RHOV STMN2 ANKRD27 CCDC114…
3.44439e-32	993	1154	Neuron development	SEMA3F HECW1 PLXND1 ARX USH1C ARHGAP44 CDKL3 GAS7 CDKL5 SS18L2 SEMA3B ISL1 RUFY3 LRRC7 SLC4A7 EPHA3 GPM6B MAP4 NEDD4L MAPK9 CYFIP2 NCKAP1 PLA2G10 NEDD4 EPHA8 MAP4K4 FRY SCARF1 SEMA3A SEMA3C FRYL PLXNA2 PAK3 DCX MAP2 EPHA6 STRADB SEMA5B ULK2 SSH1 IGSF9 SEMA6A WHRN EFNA2 VSX1 FMR1 STK24 STMN2 ANKRD27 RAB3A NPTX2 TMEM106B LHX6 MAPK8 EFNB3 SEMA5A RTN4 EPHA4 PLPPR4 STMN1 SGK1 SLITRK3 NRK PACSIN1 EFNB2…
1.02493e-30	544	598	Cell morphogenesis involved in neuron differentiation	SEMA3F HECW1 PLXND1 ARHGAP44 CDKL3 CDKL5 SS18L2 SEMA3B ISL1 RUFY3 EPHA3 NEDD4L CYFIP2 PLA2G10 NEDD4 EPHA8 SEMA3A SEMA3C PLXNA2 PAK3 EPHA6 SEMA5B ULK2 SSH1 IGSF9 SEMA6A WHRN EFNA2 FMR1 RAB3A TMEM106B EFNB3 SEMA5A EPHA4 PLPPR4 SLITRK3 EFNB2 SMO PALLD ZSWIM6 MAP1S PLXNA3 KIF3A MAP1B ZSWIM4 UNK BTBD3 VSTM2L EPHB2 NGF EPHA7 SEMA4F PLXNC1 RAC1 SEMA6D HECW2 SEMA7A RB1 SSH2 RNF165 EPHA2 SEMA6C EFNA3 CNTN…
3.84027e-30	627	701	Cell part morphogenesis	ARHGEF7 SEMA3F HECW1 PLXND1 ARHGAP44 CDKL3 GAS7 CDKL5 SS18L2 SEMA3B ISL1 RUFY3 EPHA3 NEDD4L CYFIP2 NCKAP1 PLA2G10 NEDD4 EPHA8 MAP4K4 SEMA3A SEMA3C PLXNA2 PAK3 EPHA6 STRADB SEMA5B ULK2 SSH1 IGSF9 SEMA6A EFNA2 FMR1 STK24 ANKRD27 RAB3A TMEM106B EFNB3 SEMA5A EPHA4 PLPPR4 SGK1 SLIRP SLITRK3 NRK PACSIN1 EFNB2 SMO PALLD ZSWIM6 MAP1S MNX1 PLXNA3 KIF3A MAP1B ZSWIM4 BTBD3 VSTM2L EPHB2 NGF STK26 EPHA7 SEMA4…
7.37242e-30	611	682	Cell projection morphogenesis	ARHGEF7 SEMA3F HECW1 PLXND1 ARHGAP44 CDKL3 GAS7 CDKL5 SS18L2 SEMA3B ISL1 RUFY3 EPHA3 NEDD4L CYFIP2 NCKAP1 PLA2G10 NEDD4 EPHA8 MAP4K4 SEMA3A SEMA3C PLXNA2 PAK3 EPHA6 STRADB SEMA5B ULK2 SSH1 IGSF9 SEMA6A EFNA2 FMR1 STK24 ANKRD27 RAB3A TMEM106B EFNB3 SEMA5A EPHA4 PLPPR4 SGK1 SLITRK3 NRK PACSIN1 EFNB2 SMO PALLD ZSWIM6 MAP1S MNX1 PLXNA3 KIF3A MAP1B ZSWIM4 BTBD3 VSTM2L EPHB2 NGF STK26 EPHA7 SEMA4F PLXN…
1.09637e-29	609	680	Plasma membrane bounded cell projection morphogenesis	ARHGEF7 SEMA3F HECW1 PLXND1 ARHGAP44 CDKL3 GAS7 CDKL5 SS18L2 SEMA3B ISL1 RUFY3 EPHA3 NEDD4L CYFIP2 NCKAP1 PLA2G10 NEDD4 EPHA8 MAP4K4 SEMA3A SEMA3C PLXNA2 PAK3 EPHA6 STRADB SEMA5B ULK2 SSH1 IGSF9 SEMA6A EFNA2 FMR1 STK24 ANKRD27 RAB3A TMEM106B EFNB3 SEMA5A EPHA4 PLPPR4 SGK1 SLITRK3 NRK PACSIN1 EFNB2 SMO PALLD ZSWIM6 MAP1S MNX1 PLXNA3 KIF3A MAP1B ZSWIM4 BTBD3 VSTM2L EPHB2 NGF STK26 EPHA7 SEMA4F PLXN…
8.24838e-29	596	666	Neuron projection morphogenesis	SEMA3F HECW1 PLXND1 ARHGAP44 CDKL3 GAS7 CDKL5 SS18L2 SEMA3B ISL1 RUFY3 EPHA3 NEDD4L CYFIP2 NCKAP1 PLA2G10 NEDD4 EPHA8 MAP4K4 SEMA3A SEMA3C PLXNA2 PAK3 EPHA6 STRADB SEMA5B ULK2 SSH1 IGSF9 SEMA6A EFNA2 FMR1 STK24 ANKRD27 RAB3A TMEM106B EFNB3 SEMA5A EPHA4 PLPPR4 SGK1 SLITRK3 NRK PACSIN1 EFNB2 SMO PALLD ZSWIM6 MAP1S MNX1 PLXNA3 KIF3A MAP1B ZSWIM4 BTBD3 VSTM2L EPHB2 NGF STK26 EPHA7 SEMA4F PLXNC1 RAC1 …
3.60583e-28	1809	2230	Cell development	ARHGEF7 SEMA3F HECW1 PLXND1 ARX USH1C ARHGAP44 CDKL3 GAS7 CDKL5 SS18L2 SEMA3B ISL1 RUFY3 LRRC7 SLC4A7 MYOM2 EPHA3 GPM6B MAP4 NEDD4L NEXMIF MAPK9 COL23A1 CYFIP2 NCKAP1 LTK PSME4 PLA2G10 HES2 NEDD4 EPHA8 MAP4K4 WDR1 TCF3 FRY SCARF1 SEMA3A SEMA3C FRYL PLXNA2 PAK3 DCX MAP2 NEBL BRINP1 DCT EPHA6 COL4A4 STRADB SEMA5B ULK2 SSH1 IGSF9 PTHLH PEBP1 SEMA6A TGFB2 WHRN EFNA2 SOX10 COCH VSX1 BMP7 MYOM1 FMR1 ST…
1.30933e-26	591	665	Regulation of neuron differentiation	SEMA3F HECW1 PLXND1 ARHGAP44 CDKL3 CDKL5 SS18L2 SEMA3B RUFY3 LRRC7 NEDD4L LTK NEDD4 TCF3 SCARF1 SEMA3A SEMA3C PLXNA2 PAK3 BRINP1 SEMA5B SSH1 SEMA6A FMR1 SEMA5A ID2 ID3 PACSIN1 ID1 ZSWIM6 PLXNA3 ZSWIM4 NGF NREP SEMA4F PLXNC1 KIAA0319 SEMA6D HECW2 SEMA7A TCF12 NTRK3 ZFHX3 SSH2 SEMA6C NTRK2 PAK1 TWF1 THY1 CHODL ZFYVE27 SHANK1 SHANK2 ZSWIM5 BRINP3 PLXNB1 ARF6 NDEL1 ISLR2 GPRC5B SEMA6B SEMA4C SEMA3E C…
2.81748e-26	2445	3087	Cellular localization	PLD1 OPHN1 RAB21 GSK3B VPS18 SLC29A1 RAP1A IQSEC2 SLC1A7 RAB3B SLC29A2 HRAS ITGB3 USP36 CSNK2A2 LMAN1 HUWE1 RNF31 HPS4 UBE2D3 HTRA2 CCT4 RHOU TCP1 DKC1 CCT7 NPEPPS SAE1 CCT5 CCT8 PINK1 UBE2J2 VPS11 FZD5 BAP1 MICALL2 CCT2 ABLIM3 ATG13 UBE2L3 UBL5 SREBF2 LEPROT MAD1L1 ARF5 COPZ2 CACNG3 ARHGAP44 PAFAH1B1 SYN1 HEATR5B SEC62 SYT7 ANLN RABGAP1 ZC3H3 CCDC88C RGPD5 ZDHHC6 SEC63 KPNA6 MIPEP SNX1 ANK1 RANB…
3.53105e-25	661	756	Cell morphogenesis involved in differentiation	ARHGEF7 SEMA3F HECW1 PLXND1 ARHGAP44 CDKL3 CDKL5 SS18L2 SEMA3B ISL1 RUFY3 EPHA3 NEDD4L COL23A1 CYFIP2 PLA2G10 NEDD4 EPHA8 SEMA3A SEMA3C PLXNA2 PAK3 EPHA6 COL4A4 SEMA5B ULK2 SSH1 IGSF9 SEMA6A WHRN EFNA2 COCH FMR1 RAB3A TMEM106B EFNB3 COL12A1 SEMA5A EPHA4 PLPPR4 SLITRK3 MATN4 COL21A1 EFNB2 SMO PALLD ZSWIM6 MAP1S PLXNA3 KIF3A MAP1B ZSWIM4 MATN3 UNK MATN2 BTBD3 VSTM2L EPHB2 NGF EPHA7 SEMA4F PLXNC1 CN…
1.01017e-24	432	474	Axonogenesis	SEMA3F PLXND1 CDKL3 CDKL5 SEMA3B ISL1 RUFY3 EPHA3 CYFIP2 PLA2G10 EPHA8 SEMA3A SEMA3C PLXNA2 PAK3 EPHA6 SEMA5B ULK2 SSH1 IGSF9 SEMA6A EFNA2 RAB3A EFNB3 SEMA5A EPHA4 PLPPR4 SLITRK3 EFNB2 SMO PALLD ZSWIM6 MAP1S PLXNA3 KIF3A MAP1B ZSWIM4 VSTM2L EPHB2 NGF EPHA7 SEMA4F PLXNC1 RAC1 SEMA6D SEMA7A SSH2 RNF165 EPHA2 SEMA6C EFNA3 CNTN4 SLIT2 EPHA5 EPHA1 PAK1 THY1 ROBO3 CHODL EPHB1 ZFYVE27 KIF5A NPTN AUTS2 I…
5.97775e-24	1604	1981	Cellular protein localization	RAP1A IQSEC2 HRAS USP36 CSNK2A2 LMAN1 HUWE1 RNF31 HPS4 UBE2D3 HTRA2 CCT4 RHOU TCP1 DKC1 CCT7 NPEPPS SAE1 CCT5 CCT8 PINK1 UBE2J2 VPS11 FZD5 BAP1 MICALL2 CCT2 ABLIM3 ATG13 UBE2L3 UBL5 SREBF2 LEPROT ARF5 COPZ2 CACNG3 ARHGAP44 SEC62 ANLN RABGAP1 ZC3H3 RGPD5 ZDHHC6 SEC63 KPNA6 MIPEP ANK1 RANBP3 LRRC7 TMSB10 PEX3 ZFYVE16 SPDL1 RAB27B VPS13D THOC3 TBC1D22A PKP2 SEC61A1 ZC3H11A SPAG4 WAPL TNPO3 AP3D1 IPO…
1.0918e-23	1612	1993	Cellular macromolecule localization	RAP1A IQSEC2 HRAS USP36 CSNK2A2 LMAN1 HUWE1 RNF31 HPS4 UBE2D3 HTRA2 CCT4 RHOU TCP1 DKC1 CCT7 NPEPPS SAE1 CCT5 CCT8 PINK1 UBE2J2 VPS11 FZD5 BAP1 MICALL2 CCT2 ABLIM3 ATG13 UBE2L3 UBL5 SREBF2 LEPROT ARF5 COPZ2 CACNG3 ARHGAP44 SEC62 ANLN RABGAP1 ZC3H3 RGPD5 ZDHHC6 SEC63 KPNA6 MIPEP ANK1 RANBP3 LRRC7 TMSB10 PEX3 ZFYVE16 SPDL1 RAB27B VPS13D THOC3 TBC1D22A PKP2 SEC61A1 ZC3H11A SPAG4 WAPL TNPO3 AP3D1 IPO…
2.68104e-23	812	953	Regulation of nervous system development	MDGA1 SLITRK3 APP PTPRD WNT3A WNT7A YWHAZ IL1RAPL1 SLITRK1 SLITRK2 IL1RAPL2 SEMA3F HECW1 PLXND1 DVL2 ARHGAP44 CDKL3 CDKL5 SS18L2 SEMA3B RUFY3 LRRC7 NEDD4L NEXMIF LTK HES2 NEDD4 TCF3 SCARF1 SEMA3A SEMA3C PLXNA2 PAK3 BRINP1 DCT SEMA5B SSH1 SEMA6A FMR1 DVL1 RFX4 SEMA5A HES1 ID2 ID3 BHLHE41 PACSIN1 ID1 ZSWIM6 PLXNA3 ZSWIM4 BHLHE40 NGF NREP HEY2 SEMA4F PLXNC1 KIAA0319 SEMA6D HECW2 SEMA7A ASCL1 TCF12 N…
5.80148e-22	723	844	Regulation of neurogenesis	SEMA3F HECW1 PLXND1 ARHGAP44 CDKL3 CDKL5 SS18L2 SEMA3B RUFY3 LRRC7 NEDD4L NEXMIF LTK HES2 NEDD4 TCF3 SCARF1 SEMA3A SEMA3C PLXNA2 PAK3 BRINP1 DCT SEMA5B SSH1 SEMA6A FMR1 SEMA5A HES1 ID2 ID3 BHLHE41 PACSIN1 ID1 ZSWIM6 PLXNA3 ZSWIM4 BHLHE40 NGF NREP HEY2 SEMA4F PLXNC1 KIAA0319 SEMA6D HECW2 SEMA7A ASCL1 TCF12 NTRK3 ZFHX3 SSH2 SEMA6C HES6 NTRK2 PAK1 TWF1 THY1 CHODL ZFYVE27 SHANK1 SHANK2 ZSWIM5 BRINP3 …
2.7885e-21	461	517	Axon development	SEMA3F PLXND1 CDKL3 CDKL5 SEMA3B ISL1 RUFY3 EPHA3 CYFIP2 PLA2G10 EPHA8 SEMA3A SEMA3C PLXNA2 PAK3 EPHA6 SEMA5B ULK2 SSH1 IGSF9 SEMA6A EFNA2 RAB3A EFNB3 SEMA5A RTN4 EPHA4 PLPPR4 SLITRK3 EFNB2 SMO PALLD ZSWIM6 MAP1S PLXNA3 KIF3A MAP1B ZSWIM4 VSTM2L EPHB2 NGF NREP EPHA7 SEMA4F PLXNC1 RAC1 SEMA6D SEMA7A SSH2 RNF165 EPHA2 SEMA6C EFNA3 CNTN4 SLIT2 EPHA5 EPHA1 PAK1 THY1 ROBO3 CHODL EPHB1 ZFYVE27 KIF5A NP…
3.17346e-21	895	1067	Cell morphogenesis	ARHGEF7 SEMA3F HECW1 PLXND1 ARHGAP44 CDKL3 GAS7 CDKL5 SS18L2 RHOBTB2 SEMA3B ISL1 RUFY3 CDH1 CDH10 EPHA3 NEDD4L COL23A1 CYFIP2 NCKAP1 CDH3 RHOA PLA2G10 NEDD4 CDC42 EPHA8 MAP4K4 RHOBTB1 FRY SEMA3A SEMA3C FRYL PLXNA2 PAK3 CAPZB EPHA6 COL4A4 CDH7 STRADB SEMA5B ULK2 SSH1 IGSF9 SEMA6A WHRN EFNA2 COCH CDH20 FMR1 STK24 RHOV ANKRD27 RAB3A HPN TMEM106B RND2 EFNB3 COL12A1 CAP2 SEMA5A CDH9 CDH6 RND3 EPHA4 RH…
3.37052e-20	450	506	Regulation of neuron projection development	SEMA3F HECW1 PLXND1 ARHGAP44 CDKL3 CDKL5 SS18L2 SEMA3B RUFY3 LRRC7 NEDD4L NEDD4 SCARF1 SEMA3A SEMA3C PLXNA2 PAK3 SEMA5B SSH1 SEMA6A FMR1 SEMA5A PACSIN1 ZSWIM6 PLXNA3 ZSWIM4 NGF SEMA4F PLXNC1 KIAA0319 SEMA6D HECW2 SEMA7A NTRK3 SSH2 SEMA6C NTRK2 PAK1 TWF1 THY1 CHODL ZFYVE27 SHANK1 SHANK2 ZSWIM5 PLXNB1 ARF6 NDEL1 ISLR2 GPRC5B SEMA6B SEMA4C SEMA3E CDH2 MAP6 SS18L1 SEMA4D LRRK2 SEMA4A PLXNB2 NTRK1 PLX…
6.25974e-20	881	1054	Embryo development	DVL2 MEOX1 USH1C HES2 LRP6 GRHL2 WHRN ACD HOXA2 HOXA3 MEOX2 DVL1 GATA3 CUBN COL12A1 HES1 HOXB3 MSX2 BHLHE41 HOXD3 GTPBP3 BHLHE40 SULF1 LEF1 COL2A1 CCDC40 HES6 AUTS2 DVL3 LRP5 MSX1 ERCC3 NIPBL MESP1 LUZP1 HOXD4 HES3 HES7 ALX1 TMIE HOXB4 RIPPLY3 MIXL1 PDZD7 MESP2 HES4 SULF2 HOXA4 CPLANE1 HES5 HOXC4 RIPPLY2 NPHP3 KITLG DKK1 SRF FN1 TPO APOA1 INHBA WNT1 BMP4 COL5A1 IL1RN KLF4 WNT3A WNT4 FZD5 SHH SOX1…
8.92862e-20	3158	4098	Organelle organization	NOS1AP MBD3 SMARCE1 ACTB SMARCB1 SMARCD2 CHD4 HDAC1 SMARCA4 MBD2 ACTL6A SMARCC2 GATAD2B MTA2 RBBP4 SMARCC1 HDAC2 USP36 CSNK2A2 LMAN1 HUWE1 RNF31 HPS4 UBE2D3 HTRA2 RHOU NPEPPS SAE1 PINK1 UBE2J2 VPS11 FZD5 BAP1 MICALL2 ABLIM3 ATG13 UBE2L3 UBL5 SREBF2 LEPROT BAD MAD1L1 NDUFAF7 ZMYND10 THSD7A LIG3 MSL3 BAIAP2L1 VPS41 ARHGAP44 MARK4 PAFAH1B1 GAS7 DNAJC11 JARID2 RHOBTB2 ZNF207 NCAPD2 TTC19 ANLN CEP68 D…
2.14685e-19	2186	2785	Anatomical structure morphogenesis	ARHGEF7 SEMA3F HECW1 PLXND1 DVL2 SOX8 USH1C ARHGAP44 CDKL3 PROM1 PAFAH1B1 GAS7 CDKL5 SS18L2 RHOBTB2 CD9 SEMA3B ISL1 RUFY3 ADGRA2 MYOM2 FLT4 CDH1 CDH10 BARX2 EPHA3 NEDD4L COL23A1 SDCCAG8 FOXC1 CYFIP2 NCKAP1 CDH3 TIE1 RHOA PITX1 SDK2 PLA2G10 HES2 NEDD4 LRP6 CDC42 EPHA8 MAP4K4 WDR1 RHOBTB1 FRY SEMA3A SEMA3C FRYL PLXNA2 RARB PAK3 CAPZB NEBL EPHA6 COL4A4 CDH7 STRADB SEMA5B ULK2 SSH1 IGSF9 SEMA6A WHRN …
2.14685e-19	565	652	Embryo development ending in birth or egg hatching	DVL2 HES2 LRP6 GRHL2 HOXA2 HOXA3 DVL1 CUBN HES1 HOXB3 BHLHE41 HOXD3 BHLHE40 SULF1 LEF1 HES6 AUTS2 DVL3 NIPBL MESP1 LUZP1 HOXD4 HES3 HES7 ALX1 HOXB4 MESP2 HES4 SULF2 HOXA4 HES5 HOXC4 NPHP3 SRF HOPX DSCAML1 ALS2 HOXA11 MEOX1 SOX8 RALA PAX6 PKD1 PAX7 APBA3 MKS1 MBTD1 PSMC4 ISL1 APBA2 CUL3 ALX4 FOXC1 PRDM1 YBX3 COL11A1 EPN1 YBX1 TIE1 ZFAT ACSL4 NUP133 VASH1 MBD3 PRKACA PTPN18 NLE1 GLI2 TEAD2 SEMA3C C…
2.24137e-19	1872	2364	Establishment of localization in cell	PLD1 OPHN1 RAB21 GSK3B VPS18 SLC29A1 SLC1A7 RAB3B SLC29A2 ITGB3 USP36 CSNK2A2 LMAN1 HUWE1 RNF31 HPS4 UBE2D3 HTRA2 RHOU NPEPPS SAE1 PINK1 UBE2J2 VPS11 FZD5 BAP1 MICALL2 ABLIM3 ATG13 UBE2L3 UBL5 SREBF2 LEPROT MAD1L1 ARF5 COPZ2 CACNG3 ARHGAP44 PAFAH1B1 SYN1 HEATR5B SEC62 SYT7 RABGAP1 ZC3H3 CCDC88C RGPD5 ZDHHC6 SEC63 KPNA6 MIPEP SNX1 RANBP3 LRRC7 PEX3 SLC18A1 CLEC16A ZFYVE16 SPDL1 RAB27B GPM6B VPS13D…
