# Supplementary material for: Deep learning approach for predicting functional Z-DNA regions using omics data
Source: Sci Rep. 2020 Nov 5;10:19134. doi: 10.1038/s41598-020-76203-1 (PMC7644757; doi:10.1038/s41598-020-76203-1)
Supplement: Supplementary file 13 — Supplementary Table S4. [file 41598_2020_76203_MOESM13_ESM.xlsx]

## Sheet: FeatureImportance
	name	real_imp		Deep learning approach for predicting functional Z-DNA regions using omics data
0	A	0.0473807		Nazar Beknazarov, Seungmin Jin and Maria Poptsova
132	RNA polymerase_RNA polymerase II	0.0272145
407	TFs and others_GFP	0.0212625		Supplementary Table S4.		Regularization coefficients from feature importance analysis
66	Histone_H3K4me1	0.020265
68	Histone_H3K4me3	0.0176223
56	Histone_H3K27ac	0.0148615
821	TFs and others_RUNX1	0.0139907
595	TFs and others_MAX	0.0138725
67	Histone_H3K4me2	0.0116944
348	TFs and others_ERG	0.0085759
340	TFs and others_EP300	0.00824847
59	Histone_H3K27me3	0.00759331
362	TFs and others_Epitope tags	0.00722151
8	DNase-seq_DNase-Seq	0.00712026
643	TFs and others_MYC	0.00622839
63	Histone_H3K36me3	0.00483565
936	TFs and others_TBP	0.00476811
207	TFs and others_BRD4	0.004491
979	TFs and others_TRIM28	0.00416215
918	TFs and others_SUMO2	0.00350172
926	TFs and others_TAF1	0.0031599
753	TFs and others_PHF8	0.00300517
696	TFs and others_NOTCH1	0.00294324
158	TFs and others_ARNT	0.00258566
3	G	0.00245816
311	TFs and others_E2F1	0.0023409
53	Histone_H3K18ac	0.00215743
977	TFs and others_TRIM24	0.00198407
635	TFs and others_MTF1	0.00193885
794	TFs and others_RARB	0.00188437
381	TFs and others_FOXJ2	0.00183451
64	Histone_H3K4ac	0.00180707
1031	TFs and others_ZFHX4	0.00177576
494	TFs and others_Hepatitis B Virus X antigen	0.00170374
393	TFs and others_FUS	0.00167455
72	Histone_H3K79me1	0.00165739
430	TFs and others_HDAC2	0.00164784
1038	TFs and others_ZMIZ1	0.00164078
883	TFs and others_SOX2	0.00162519
638	TFs and others_MXD3	0.00162009
212	TFs and others_BRPF3	0.00162001
775	TFs and others_PRDM4	0.00161585
215	TFs and others_C10orf12	0.00159263
568	TFs and others_LEF1	0.00158262
302	TFs and others_DNMT3B	0.00158128
1054	TFs and others_ZNF366	0.00157029
885	TFs and others_SOX8	0.00155707
78	Histone_H3K9ac	0.00153247
65	Histone_H3K4me	0.00151519
249	TFs and others_CDX1	0.00149597
257	TFs and others_CHD1	0.00149113
670	TFs and others_NFATC1	0.00148783
473	TFs and others_HOXA6	0.00146946
1068	TFs and others_ZNF84	0.00146419
652	TFs and others_MethylCap	0.00146294
578	TFs and others_LMO1	0.00144231
1043	TFs and others_ZNF143	0.00143098
172	TFs and others_ATF3	0.00142407
23	Histone_H2A.Z.1	0.00141912
957	TFs and others_TFAP2A	0.00139329
405	TFs and others_GFI1	0.00139221
694	TFs and others_NONO	0.00138999
816	TFs and others_RNF2	0.00138359
1032	TFs and others_ZFP42	0.00137656
518	TFs and others_IRF8	0.0013573
185	TFs and others_BATF	0.00135655
593	TFs and others_MAPK1	0.00133243
644	TFs and others_MYCN	0.00132823
825	TFs and others_RUVBL1	0.00132737
129	RNA polymerase_POLR3D	0.00132328
193	TFs and others_BCLAF1	0.00130807
414	TFs and others_GRHL1	0.0013066
913	TFs and others_STAT5	0.00130018
1002	TFs and others_WHSC1	0.0012997
464	TFs and others_HNRNPH1	0.00129945
197	TFs and others_BHLHE41	0.0012847
1035	TFs and others_ZHX2	0.00127724
444	TFs and others_HHEX	0.00127634
882	TFs and others_SOX17	0.00127175
633	TFs and others_MTA2	0.00126952
232	TFs and others_CCAR2	0.00126919
639	TFs and others_MXI1	0.00126781
811	TFs and others_RFX2	0.00125618
347	TFs and others_ERCC8	0.00125482
987	TFs and others_U2AF1	0.00125133
715	TFs and others_NRF1	0.00124883
813	TFs and others_RFX7	0.00124376
581	TFs and others_LRWD1	0.00122693
374	TFs and others_FOXA1	0.0011972
44	Histone_H3	0.00117537
139	TFs and others_AFF1	0.00117272
819	TFs and others_RPA2	0.00115789
244	TFs and others_CDK6	0.00115449
776	TFs and others_PRKCQ	0.00115105
1023	TFs and others_ZBTB4	0.00114447
833	TFs and others_SALL4	0.00114423
965	TFs and others_THAP4	0.00112752
338	TFs and others_ELL2	0.00112393
606	TFs and others_MECOM	0.00111847
556	TFs and others_KLF6	0.00111832
145	TFs and others_AHRR	0.00111394
279	TFs and others_CTBP1	0.00111316
188	TFs and others_BCL10	0.00111073
168	TFs and others_ASXL1	0.00110436
458	TFs and others_HMGN3	0.00110077
40	Histone_H2BP1me1	0.00109853
150	TFs and others_APC	0.00108769
450	TFs and others_HIV Tat	0.00108326
238	TFs and others_CD74	0.00108208
950	TFs and others_TEAD4	0.00108177
159	TFs and others_ARNT2	0.00106747
564	TFs and others_LARP7	0.00106431
317	TFs and others_E2F8	0.00105248
624	TFs and others_MIXL1	0.00104894
760	TFs and others_PLAG1	0.00104747
754	TFs and others_PHIP	0.00104237
440	TFs and others_HEXIM1	0.00103598
259	TFs and others_CHD3	0.00103443
646	TFs and others_MYF6	0.00102958
166	TFs and others_ASH2L	0.00102557
1072	TFs and others_ZSCAN5D	0.00102392
1039	TFs and others_ZMYM2	0.00101721
845	TFs and others_SIRT1	0.00101574
1036	TFs and others_ZIC2	0.00101303
993	TFs and others_USF1	0.00101232
953	TFs and others_TET1	0.0010077
532	TFs and others_KAT2A	0.00100449
906	TFs and others_SSRP1	0.000994904
123	RNA polymerase_GTF3C1	0.000990487
941	TFs and others_TCF12	0.000989209
429	TFs and others_HDAC1	0.000987456
204	TFs and others_BRD1	0.000987084
392	TFs and others_FOXR2	0.000986476
610	TFs and others_MED25	0.000985742
959	TFs and others_TFAP4	0.000982406
1006	TFs and others_WWTR1	0.000977938
382	TFs and others_FOXJ3	0.000976748
751	TFs and others_PHF2	0.00096833
226	TFs and others_CBX3	0.000967204
890	TFs and others_SP4	0.000959779
436	TFs and others_HES4	0.000958237
300	TFs and others_DNMT1	0.000955251
128	RNA polymerase_POLR3A	0.000953003
810	TFs and others_REST	0.000950659
506	TFs and others_ING2	0.000943332
803	TFs and others_RBM39	0.000940667
841	TFs and others_SFMBT1	0.000932035
577	TFs and others_LMNB1	0.000918318
1040	TFs and others_ZMYND11	0.000914635
417	TFs and others_GTF2B	0.000904733
657	TFs and others_NCAPH2	0.000898568
612	TFs and others_MEF2A	0.000898163
601	TFs and others_MCM2	0.00088807
245	TFs and others_CDK7	0.000884842
625	TFs and others_MLL-AF4	0.000884404
387	TFs and others_FOXO4	0.000879479
1018	TFs and others_ZBTB17	0.000878761
809	TFs and others_RELB	0.000876135
157	TFs and others_ARID5B	0.000872584
600	TFs and others_MBD4	0.000867922
209	TFs and others_BRD9	0.000867447
741	TFs and others_PCBP2	0.000864961
354	TFs and others_ETV1	0.000859317
520	TFs and others_IRX2	0.000857385
448	TFs and others_HINFP	0.000841289
410	TFs and others_GLYR1	0.000833762
991	TFs and others_UBP1	0.000827532
1028	TFs and others_ZC3H8	0.000825243
538	TFs and others_KDM1A	0.000822434
554	TFs and others_KLF4	0.000815879
160	TFs and others_ARNTL	0.000811975
645	TFs and others_MYF5	0.000809511
542	TFs and others_KDM4A	0.000806413
252	TFs and others_CEBPB	0.00080337
616	TFs and others_MEN1	0.000799127
1058	TFs and others_ZNF516	0.000795658
546	TFs and others_KDM5C	0.000787484
604	TFs and others_MCRS1	0.000787232
1025	TFs and others_ZBTB48	0.000786128
316	TFs and others_E2F7	0.000786072
689	TFs and others_NKX2-8	0.000765314
149	TFs and others_AML1-ETO	0.000762137
355	TFs and others_ETV4	0.00074676
262	TFs and others_CHD8	0.000745164
351	TFs and others_ESRRA	0.000739815
947	TFs and others_TCFL5	0.000738609
630	TFs and others_MPHOSPH8	0.000738219
498	TFs and others_ID2	0.000737667
622	TFs and others_MIF	0.000734264
242	TFs and others_CDK12	0.000732662
597	TFs and others_MBD2	0.000731771
1071	TFs and others_ZSCAN5B	0.000731267
345	TFs and others_ERCC3	0.000730767
932	TFs and others_TARDBP	0.000727744
997	TFs and others_VEZF1	0.000725839
621	TFs and others_MGEA5	0.000714639
1011	TFs and others_YAP1	0.000713851
748	TFs and others_PGBD5	0.000710754
783	TFs and others_PSMB5	0.000704685
287	TFs and others_CXXC1	0.000702218
255	TFs and others_CHAF1A	0.000696424
390	TFs and others_FOXP3	0.000695204
1021	TFs and others_ZBTB33	0.000693564
685	TFs and others_NIPBL	0.000691907
296	TFs and others_DICER1	0.000686715
693	TFs and others_NME2	0.000686447
826	TFs and others_RUVBL2	0.000686279
459	TFs and others_HNF1A	0.000685313
336	TFs and others_ELK4	0.000683967
27	Histone_H2AK119Ub	0.000682705
218	TFs and others_CAMTA1	0.000675977
1067	TFs and others_ZNF83	0.000672015
344	TFs and others_ERCC2	0.000669763
475	TFs and others_HOXB1	0.000668582
342	TFs and others_EPAS1	0.000665337
216	TFs and others_C17orf49	0.000658723
614	TFs and others_MEF2C	0.000658716
838	TFs and others_SETDB1	0.000657316
84	Histone_H3R2me2	0.00064716
181	TFs and others_BACH2	0.000643235
418	TFs and others_GTF2F1	0.000636285
508	TFs and others_INO80	0.000633857
199	TFs and others_BMI1	0.000631642
416	TFs and others_GRHL3	0.000620681
984	TFs and others_TSHZ1	0.000620406
726	TFs and others_OVOL2	0.000619113
142	TFs and others_AGO2	0.000617555
745	TFs and others_PCGF5	0.000613141
709	TFs and others_NR3C1	0.000607558
711	TFs and others_NR4A1	0.000604263
191	TFs and others_BCL3	0.000604102
1041	TFs and others_ZMYND8	0.00060113
323	TFs and others_EBV-ZEBRA	0.00059734
541	TFs and others_KDM3B	0.000596756
891	TFs and others_SPDEF	0.000594822
940	TFs and others_TCEA2	0.000592825
140	TFs and others_AFF4	0.000582656
353	TFs and others_ETS2	0.000581787
571	TFs and others_LHX4	0.000581739
1016	TFs and others_ZBTB10	0.00057983
641	TFs and others_MYBL1	0.00057524
1052	TFs and others_ZNF3	0.000570439
746	TFs and others_PCGF6	0.000569922
914	TFs and others_STAT5A	0.000569575
426	TFs and others_HAT1	0.00056606
260	TFs and others_CHD4	0.000564377
540	TFs and others_KDM3A	0.000564207
721	TFs and others_OGT	0.000562232
493	TFs and others_HSF1	0.000557987
196	TFs and others_BHLHE40	0.000554766
937	TFs and others_TBX2	0.000549106
613	TFs and others_MEF2B	0.000541622
396	TFs and others_GABPA	0.000537894
401	TFs and others_GATA6	0.000534895
402	TFs and others_GATAD1	0.000530745
770	TFs and others_PPARGC1A	0.000529707
672	TFs and others_NFE2	0.000523807
752	TFs and others_PHF6	0.000523055
1015	TFs and others_YY2	0.000519242
627	TFs and others_MLLT3	0.000516725
62	Histone_H3K36me2	0.000514849
154	TFs and others_ARID2	0.000514283
605	TFs and others_MDM2	0.000508985
691	TFs and others_NKX6-1	0.000496378
982	TFs and others_TRRAP	0.00049605
874	TFs and others_SNAPC1	0.000493958
467	TFs and others_HNRNPLL	0.000485631
919	TFs and others_SUPT20H	0.000479183
525	TFs and others_JAZF1	0.000478006
930	TFs and others_TAF7	0.000472132
842	TFs and others_SFPQ	0.000468793
1022	TFs and others_ZBTB39	0.000461989
848	TFs and others_SIRT7	0.000460129
759	TFs and others_PITX3	0.000459521
971	TFs and others_TOP2B	0.000457056
254	TFs and others_CEBPZ	0.000455781
851	TFs and others_SIX5	0.000453621
161	TFs and others_ARNTL2	0.000451985
312	TFs and others_E2F2	0.000451225
156	TFs and others_ARID3B	0.000448362
963	TFs and others_THAP1	0.000446065
446	TFs and others_HIC2	0.000444948
934	TFs and others_TBL1XR1	0.00044196
688	TFs and others_NKX2-5	0.000438131
887	TFs and others_SP1	0.000437662
422	TFs and others_GZF1	0.000435255
875	TFs and others_SNAPC2	0.000434016
45	Histone_H3.1	0.000433555
202	TFs and others_BRCA1	0.000430866
190	TFs and others_BCL11B	0.000429955
58	Histone_H3K27me2	0.000429707
583	TFs and others_MAF	0.000428337
280	TFs and others_CTBP2	0.000427484
570	TFs and others_LHX2	0.000425984
507	TFs and others_ING5	0.000423074
867	TFs and others_SMARCE1	0.000420918
549	TFs and others_KDM6B	0.000416739
500	TFs and others_ID4	0.00041541
203	TFs and others_BRCA2	0.000412381
488	TFs and others_HOXD1	0.000410328
786	TFs and others_PTEN	0.000401357
1073	TFs and others_ZZZ3	0.000399004
781	TFs and others_PRPF4	0.000394502
868	TFs and others_SMC1A	0.000391527
206	TFs and others_BRD3	0.000389488
147	TFs and others_ALKBH3	0.000388905
299	TFs and others_DNA2	0.000386415
217	TFs and others_C17orf96	0.000385537
241	TFs and others_CDCA5	0.000380653
167	TFs and others_ASUN	0.00037997
411	TFs and others_GMEB2	0.000375761
637	TFs and others_MTOR	0.000374557
544	TFs and others_KDM5A	0.000369448
551	TFs and others_KLF11	0.000365002
535	TFs and others_KAT7	0.000360296
360	TFs and others_EZH1	0.000360262
832	TFs and others_SALL3	0.00035924
623	TFs and others_MITF	0.000356991
57	Histone_H3K27me1	0.000356231
113	Meth-5fc_8cell	0.000355714
484	TFs and others_HOXC13	0.000352605
358	TFs and others_EVX1	0.000352214
519	TFs and others_IRF9	0.000349011
373	TFs and others_FOSL2	0.000348661
10	Histone_H1.0	0.00034702
1008	TFs and others_XRCC4	0.000346547
863	TFs and others_SMARCA5	0.000345506
304	TFs and others_DPF2	0.000343238
395	TFs and others_FXR2	0.000339742
747	TFs and others_PDX1	0.000339696
155	TFs and others_ARID3A	0.000337997
463	TFs and others_HNRNPC	0.00033682
684	TFs and others_NHLH1	0.000335381
325	TFs and others_EGFR	0.00033521
716	TFs and others_NUP153	0.000335124
485	TFs and others_HOXC5	0.000323435
432	TFs and others_HDAC4	0.000314184
468	TFs and others_HNRNPUL1	0.000312802
127	RNA polymerase_POLR2M	0.000310175
81	Histone_H3K9me3	0.000308881
36	Histone_H2BK120ub1	0.000308806
1070	TFs and others_ZSCAN5A	0.000308149
767	TFs and others_POU5F1	0.000306207
575	TFs and others_LIN9	0.000304148
981	TFs and others_TRPS1	0.000300566
119	Meth-5fc_femalePN	0.000296219
771	TFs and others_PRAME	0.000296137
292	TFs and others_DDIT3	0.000293338
201	TFs and others_BRAF	0.000292787
1064	TFs and others_ZNF750	0.000292587
960	TFs and others_TFCP2	0.000289373
95	Histone_H4K4me3	0.000284332
403	TFs and others_GATAD2A	0.000278913
331	TFs and others_ELF2	0.000274693
12	Histone_H1.4	0.000274191
250	TFs and others_CDX2	0.000274009
837	TFs and others_SETD1A	0.000271623
433	TFs and others_HDAC6	0.000263657
658	TFs and others_NCOA1	0.000258828
861	TFs and others_SMARCA2	0.000255282
266	TFs and others_CNOT3	0.000250032
74	Histone_H3K79me3	0.000249383
183	TFs and others_BAP1	0.000242171
928	TFs and others_TAF2	0.000241582
431	TFs and others_HDAC3	0.000240634
588	TFs and others_MAFK	0.000240329
512	TFs and others_INTS3	0.000240235
829	TFs and others_SAFB	0.000235482
251	TFs and others_CEBPA	0.000234291
629	TFs and others_MORC2	0.000233578
900	TFs and others_SRSF1	0.000233023
852	TFs and others_SKI	0.000231974
131	RNA polymerase_POLR3GL	0.000230506
524	TFs and others_JARID2	0.00022511
224	TFs and others_CBX1	0.000223694
659	TFs and others_NCOA2	0.000221474
698	TFs and others_NPAT	0.000215118
899	TFs and others_SRPK2	0.000214772
173	TFs and others_ATF4	0.00021391
421	TFs and others_GUCY1B3	0.000212566
162	TFs and others_ARRB1	0.000209829
929	TFs and others_TAF3	0.0002028
400	TFs and others_GATA4	0.000202393
824	TFs and others_RUNX3	0.000199896
208	TFs and others_BRD7	0.000199305
1060	TFs and others_ZNF581	0.000199222
499	TFs and others_ID3	0.000196799
496	TFs and others_ICE2	0.000195591
661	TFs and others_NCOA4	0.000189299
902	TFs and others_SRSF4	0.000189182
996	TFs and others_VDR	0.000188169
860	TFs and others_SMARCA1	0.000176576
404	TFs and others_GATAD2B	0.000175115
516	TFs and others_IRF4	0.00017469
47	Histone_H3.3 K27M mutant	0.000173878
447	TFs and others_HIF1A	0.000169903
733	TFs and others_PAX7	0.000169247
983	TFs and others_TSC1	0.000168926
234	TFs and others_CCND1	0.000167618
700	TFs and others_NR1H2	0.00016638
180	TFs and others_BACH1	0.000165027
135	TFs and others_5-mC	0.000162941
642	TFs and others_MYBL2	0.00016193
85	Histone_H3R8me2	0.00015717
553	TFs and others_KLF15	0.000156159
917	TFs and others_SUMO1	0.000148471
893	TFs and others_SPIN1	0.000147915
663	TFs and others_NCOR2	0.000145148
766	TFs and others_POU3F2	0.000141029
375	TFs and others_FOXA2	0.000139977
678	TFs and others_NFKB1	0.00013978
847	TFs and others_SIRT6	0.000137207
922	TFs and others_SUZ12	0.000136334
756	TFs and others_PIAS1	0.000133794
465	TFs and others_HNRNPK	0.000128667
877	TFs and others_SNAPC5	0.000121007
236	TFs and others_CCNT1	0.000117343
86	Histone_H3T11ph	0.000117059
820	TFs and others_RTA	0.000116791
478	TFs and others_HOXB4	0.000114513
582	TFs and others_LYL1	0.000112372
1007	TFs and others_XBP1	0.000110907
618	TFs and others_MEPCE	0.000103975
361	TFs and others_EZH2	0.000101792
594	TFs and others_MAPK14	0.000101697
379	TFs and others_FOXF2	9.85503e-05
337	TFs and others_ELL	9.81887e-05
992	TFs and others_UBTF	9.81074e-05
732	TFs and others_PAX6	9.57055e-05
233	TFs and others_CCDC101	9.35559e-05
669	TFs and others_NFAT5	9.26669e-05
327	TFs and others_EGR2	9.24783e-05
487	TFs and others_HOXC9	8.89777e-05
912	TFs and others_STAT4	8.5155e-05
291	TFs and others_DCP1A	8.30356e-05
1005	TFs and others_WRNIP1	8.24661e-05
283	TFs and others_CTNNB1	8.03221e-05
1056	TFs and others_ZNF395	7.95311e-05
1020	TFs and others_ZBTB24	7.71208e-05
631	TFs and others_MRE11A	7.70694e-05
933	TFs and others_TAZ	7.50836e-05
1027	TFs and others_ZC3H11A	7.38911e-05
557	TFs and others_KMT2A	6.94068e-05
801	TFs and others_RBM22	6.85197e-05
449	TFs and others_HIRA	6.83802e-05
285	TFs and others_CUL4A	6.72099e-05
822	TFs and others_RUNX1T1	6.61726e-05
846	TFs and others_SIRT3	6.32543e-05
368	TFs and others_FIP1L1	6.2316e-05
558	TFs and others_KMT2B	6.20227e-05
988	TFs and others_U2AF2	6.11955e-05
103	Histone_H4ac	5.93201e-05
603	TFs and others_MCPV ST	5.87819e-05
385	TFs and others_FOXN3	5.7984e-05
740	TFs and others_PCBP1	5.7255e-05
176	TFs and others_ATF7IP	5.56306e-05
1004	TFs and others_WRN	4.73917e-05
749	TFs and others_PGR	4.71826e-05
1066	TFs and others_ZNF768	4.68567e-05
1046	TFs and others_ZNF217	4.39296e-05
980	TFs and others_TRP47	4.34771e-05
1014	TFs and others_YY1	3.79235e-05
21	Histone_H2A.XS139ph	3.7324e-05
298	TFs and others_DMRT2	3.43288e-05
14	Histone_H1.X	3.40009e-05
527	TFs and others_JMJD1C	3.15749e-05
1037	TFs and others_ZKSCAN1	2.51707e-05
352	TFs and others_ETS1	1.92037e-05
695	TFs and others_NOS2	1.64706e-05
384	TFs and others_FOXM1	1.55541e-05
1034	TFs and others_ZFX	1.51401e-05
1001	TFs and others_WDR5	8.85024e-06
112	Meth-5fc_4cell	8.24718e-06
948	TFs and others_TDRD3	8.20088e-06
712	TFs and others_NR4A2	6.52305e-06
1042	TFs and others_ZNF12	6.1504e-06
744	TFs and others_PCGF2	2.62635e-06
827	TFs and others_RXRA	1.22155e-06
656	TFs and others_NCAPG2	1.09005e-06
945	TFs and others_TCF7L1	-2.32598e-07
227	TFs and others_CBX4	-2.05799e-06
667	TFs and others_NEUROD1	-3.22923e-06
765	TFs and others_POU2F3	-5.84259e-06
924	TFs and others_SVS-1	-9.60717e-06
397	TFs and others_GATA1	-1.02911e-05
306	TFs and others_DR1	-1.28767e-05
723	TFs and others_ORC1	-1.41994e-05
389	TFs and others_FOXP2	-1.46051e-05
213	TFs and others_Biotin	-1.72632e-05
439	TFs and others_HESX1	-1.85069e-05
662	TFs and others_NCOR1	-2.0696e-05
898	TFs and others_SRPK1	-2.26167e-05
985	TFs and others_TTF2	-2.36814e-05
901	TFs and others_SRSF3	-2.42044e-05
677	TFs and others_NFIC	-2.44473e-05
547	TFs and others_KDM5D	-2.47048e-05
116	Meth-5fc_Oocyte	-2.53468e-05
734	TFs and others_PAX8	-2.61154e-05
278	TFs and others_CSTF3	-2.6849e-05
460	TFs and others_HNF1B	-2.82632e-05
386	TFs and others_FOXO1	-3.01026e-05
198	TFs and others_BMI	-3.0493e-05
52	Histone_H3K14me3	-3.07416e-05
171	TFs and others_ATF2	-3.23884e-05
383	TFs and others_FOXK1	-3.37931e-05
225	TFs and others_CBX2	-3.502e-05
51	Histone_H3K14ac	-3.56459e-05
365	TFs and others_FANCD2	-3.95068e-05
562	TFs and others_L3MBTL2	-3.99504e-05
80	Histone_H3K9me2	-4.10178e-05
634	TFs and others_MTA3	-4.18622e-05
479	TFs and others_HOXB5	-4.20837e-05
378	TFs and others_FOXF1	-4.32777e-05
11	Histone_H1.2	-4.3968e-05
774	TFs and others_PRDM14	-4.56538e-05
111	Meth-5fc_2cell	-4.66054e-05
1050	TFs and others_ZNF280D	-4.81554e-05
102	Histone_H4R3me2	-5.04332e-05
425	TFs and others_HAND2	-5.10736e-05
253	TFs and others_CEBPD	-5.31053e-05
769	TFs and others_PPARG	-5.31894e-05
275	TFs and others_CRY1	-5.66694e-05
864	TFs and others_SMARCB1	-5.86402e-05
523	TFs and others_ISL2	-6.02056e-05
357	TFs and others_ETV6	-6.16518e-05
19	Histone_H2A	-6.33596e-05
288	TFs and others_Cas9	-6.41741e-05
492	TFs and others_HOXD9	-6.54827e-05
163	TFs and others_ASCL1	-7.02842e-05
415	TFs and others_GRHL2	-7.22058e-05
858	TFs and others_SMAD4	-7.38931e-05
1047	TFs and others_ZNF263	-7.48766e-05
537	TFs and others_KCMF1	-7.6167e-05
1003	TFs and others_WIZ	-7.98361e-05
239	TFs and others_CDC5L	-7.99444e-05
370	TFs and others_FOS	-8.0618e-05
681	TFs and others_NFYA	-8.19079e-05
364	TFs and others_FAM208A	-8.29023e-05
293	TFs and others_DDX11	-8.31836e-05
707	TFs and others_NR2F2	-8.68308e-05
1055	TFs and others_ZNF384	-8.83196e-05
905	TFs and others_SS18	-8.97712e-05
453	TFs and others_HMBOX1	-8.97955e-05
840	TFs and others_SF3B1	-9.02674e-05
108	Histone_macroH2A1.2	-9.27427e-05
60	Histone_H3K36ac	-9.4427e-05
483	TFs and others_HOXC11	-9.49167e-05
133	RNA polymerase_RNA polymerase III	-9.62271e-05
742	TFs and others_PCF11	-9.72262e-05
138	TFs and others_ADNP2	-9.80819e-05
592	TFs and others_MAP2K1	-9.83821e-05
705	TFs and others_NR2E3	-9.86294e-05
32	Histone_H2Aub	-9.96798e-05
29	Histone_H2AK5ac	-0.000100813
13	Histone_H1.4K34ac	-0.000103305
704	TFs and others_NR2C2	-0.000106056
799	TFs and others_RBL1	-0.000107498
263	TFs and others_CIC	-0.000108548
214	TFs and others_BrdU	-0.000109351
722	TFs and others_ONECUT2	-0.000117322
975	TFs and others_TP73	-0.000117479
322	TFs and others_EBNA3	-0.000118465
412	TFs and others_GPS2	-0.000121493
141	TFs and others_AGO1	-0.00012243
505	TFs and others_ILF3	-0.000128136
836	TFs and others_SCML2	-0.000128786
1048	TFs and others_ZNF266	-0.000129142
853	TFs and others_SKP2	-0.000129197
144	TFs and others_AHR	-0.00013444
24	Histone_H2A.Z.2	-0.000138636
469	TFs and others_HOXA11	-0.000139597
834	TFs and others_SAP30	-0.00013975
772	TFs and others_PRDM1	-0.000140327
372	TFs and others_FOSL1	-0.00014049
9	Histone_CENPA	-0.000140646
915	TFs and others_STAT5B	-0.000142481
543	TFs and others_KDM4C	-0.000142971
184	TFs and others_BARX1	-0.000143032
884	TFs and others_SOX3	-0.000144778
797	TFs and others_RBBP7	-0.00014527
1024	TFs and others_ZBTB44	-0.000145432
77	Histone_H3K9K14ac	-0.000149017
110	Meth-5fc_1st-Pb	-0.000151173
91	Histone_H4K16ac	-0.000152727
1063	TFs and others_ZNF711	-0.000153145
335	TFs and others_ELK3	-0.000154193
587	TFs and others_MAFG	-0.000160618
567	TFs and others_LDB1	-0.000161627
41	Histone_H2BS112GlcNAc	-0.00016243
739	TFs and others_PBXIP1	-0.000163021
720	TFs and others_O-GlcNAc	-0.000163895
795	TFs and others_RB1	-0.000164388
99	Histone_H4K5ac	-0.000164628
115	Meth-5fc_Morula	-0.000165297
281	TFs and others_CTCF	-0.000166992
442	TFs and others_HEY2	-0.000168028
590	TFs and others_MAML3	-0.000169737
454	TFs and others_HMGA1	-0.000171505
210	TFs and others_BRF1	-0.000174322
43	Histone_H2ac	-0.000174503
307	TFs and others_DRAP1	-0.000176565
878	TFs and others_SNRNP70	-0.000176827
731	TFs and others_PAX5	-0.000179232
807	TFs and others_REL	-0.000181056
15	Histone_H1B	-0.000183703
33	Histone_H2B	-0.000185142
277	TFs and others_CSNK2A1	-0.000185345
148	TFs and others_ALYREF	-0.00019088
502	TFs and others_IKZF1	-0.000193605
880	TFs and others_SON	-0.000194914
843	TFs and others_SIN3A	-0.000198548
332	TFs and others_ELF3	-0.000200236
938	TFs and others_TBX21	-0.000200253
925	TFs and others_T	-0.000200785
654	TFs and others_NANOG	-0.000204422
437	TFs and others_HES5	-0.000206016
107	Histone_macroH2A1	-0.000206246
408	TFs and others_GLI2	-0.000206594
584	TFs and others_MAF1	-0.000212271
921	TFs and others_SUPT6H	-0.000212712
165	TFs and others_ASH1L	-0.000214098
927	TFs and others_TAF15	-0.000214132
974	TFs and others_TP63	-0.000214282
944	TFs and others_TCF4	-0.00021662
318	TFs and others_EBF1	-0.000222992
276	TFs and others_CSF1R	-0.000223337
515	TFs and others_IRF3	-0.000223874
607	TFs and others_MECP2	-0.000224396
130	RNA polymerase_POLR3G	-0.000228338
297	TFs and others_DMC1	-0.000234816
76	Histone_H3K9K14K18K23K27ac	-0.000235242
290	TFs and others_DAXX	-0.000239879
152	TFs and others_ARID1A	-0.000241857
398	TFs and others_GATA2	-0.000243843
380	TFs and others_FOXH1	-0.000247169
369	TFs and others_FLI1	-0.000247672
462	TFs and others_HNF4G	-0.000248811
602	TFs and others_MCM3	-0.000249024
55	Histone_H3K23ac	-0.000251111
480	TFs and others_HOXB6	-0.000254525
320	TFs and others_EBNA1	-0.000258451
750	TFs and others_PHC1	-0.000258904
969	TFs and others_TOP1	-0.000261839
510	TFs and others_INTS12	-0.000263718
990	TFs and others_UBE3A	-0.000265063
186	TFs and others_BATF3	-0.0002701
192	TFs and others_BCL6	-0.00027185
994	TFs and others_USF2	-0.00027212
104	Histone_Pan lysine acetylation	-0.000272397
727	TFs and others_PADI2	-0.000274966
231	TFs and others_CBX8	-0.000275474
122	Meth-Oxo_8Oxoguanine	-0.000278257
999	TFs and others_VSV-G	-0.000279478
894	TFs and others_SRCAP	-0.000287522
121	Meth-5fc_malePN	-0.000288597
406	TFs and others_GFI1B	-0.000290391
907	TFs and others_STAG1	-0.000294669
850	TFs and others_SIX2	-0.000296268
294	TFs and others_DDX5	-0.000296819
563	TFs and others_L3MBTL3	-0.000297656
136	TFs and others_8-Hydroxydeoxyguanosine	-0.000297765
409	TFs and others_GLTSCR1	-0.000299461
788	TFs and others_Pan-acetyllysine	-0.000301771
92	Histone_H4K20me1	-0.000302415
758	TFs and others_PITX1	-0.000302694
664	TFs and others_NELFA	-0.0003059
673	TFs and others_NFE2L1	-0.000306635
71	Histone_H3K5ac	-0.000307755
187	TFs and others_BBX	-0.000308626
96	Histone_H4K5K8K12K16ac	-0.00031051
572	TFs and others_LHX5	-0.000311012
427	TFs and others_HBZ	-0.000311697
973	TFs and others_TP53BP1	-0.000315219
779	TFs and others_PRMT5	-0.000318128
599	TFs and others_MBD3L2	-0.000319432
757	TFs and others_PIAS4	-0.000321883
366	TFs and others_FERD3L	-0.000322609
94	Histone_H4K20me3	-0.000325682
423	TFs and others_H3K9K14K18K23K27ac	-0.000326061
256	TFs and others_CHAT	-0.000329665
871	TFs and others_SMCHD1	-0.00033001
628	TFs and others_MLXIP	-0.000335199
697	TFs and others_NOTCH3	-0.000346272
674	TFs and others_NFE2L2	-0.000347181
735	TFs and others_PBX1	-0.000354023
648	TFs and others_MYNN	-0.000354023
904	TFs and others_SRSF9	-0.000357827
511	TFs and others_INTS13	-0.000358349
87	Histone_H3T45ph	-0.000359017
178	TFs and others_ATRX	-0.000362548
703	TFs and others_NR1I2	-0.000366595
495	TFs and others_ICE1	-0.000368648
153	TFs and others_ARID1B	-0.000368811
105	Histone_Pan lysine crotonylation	-0.000371432
49	Histone_H3.Y	-0.0003726
1026	TFs and others_ZBTB7A	-0.00037445
371	TFs and others_FOSB	-0.000378158
1010	TFs and others_XRN2	-0.000380214
18	Histone_H2	-0.00038305
706	TFs and others_NR2F1	-0.000384803
189	TFs and others_BCL11A	-0.000385017
522	TFs and others_ISL1	-0.000386137
666	TFs and others_NETO2	-0.0003863
324	TFs and others_EED	-0.000387026
341	TFs and others_EP400	-0.000394933
1017	TFs and others_ZBTB16	-0.000399521
828	TFs and others_RYBP	-0.000401802
1057	TFs and others_ZNF486	-0.000403311
220	TFs and others_CASP8AP2	-0.00040426
61	Histone_H3K36me1	-0.000406503
1033	TFs and others_ZFP64	-0.000406917
75	Histone_H3K79suc	-0.00041108
986	TFs and others_TWIST1	-0.000411815
1065	TFs and others_ZNF76	-0.000413454
73	Histone_H3K79me2	-0.00041844
998	TFs and others_VRK1	-0.000420279
100	Histone_H4K8ac	-0.000422639
589	TFs and others_MAML1	-0.000422827
911	TFs and others_STAT3	-0.000426852
339	TFs and others_EOMES	-0.000428811
97	Histone_H4K5K8K16ac	-0.000431838
235	TFs and others_CCND2	-0.000437434
615	TFs and others_MEIS1	-0.000439801
552	TFs and others_KLF13	-0.000440057
69	Histone_H3K4ox	-0.000440722
1029	TFs and others_ZEB1	-0.00044084
791	TFs and others_RAG1	-0.000441283
573	TFs and others_LHX6	-0.000441498
310	TFs and others_DYRK1A	-0.000442301
273	TFs and others_CREBL2	-0.000443401
702	TFs and others_NR1H4	-0.000444705
456	TFs and others_HMGB2	-0.000445129
470	TFs and others_HOXA13	-0.000447043
179	TFs and others_AUTS2	-0.00044985
682	TFs and others_NFYB	-0.000450398
399	TFs and others_GATA3	-0.000452669
109	Histone_macroH2A2	-0.000455913
438	TFs and others_HES7	-0.000456342
200	TFs and others_BPTF	-0.00045837
668	TFs and others_NEUROD2	-0.00046192
1045	TFs and others_ZNF207	-0.000462411
823	TFs and others_RUNX2	-0.000465987
82	Histone_H3R17me2	-0.000467285
476	TFs and others_HOXB13	-0.000471762
486	TFs and others_HOXC8	-0.000472506
1009	TFs and others_XRCC5	-0.000477289
789	TFs and others_RAD21	-0.000480751
1012	TFs and others_YBX1	-0.00048227
831	TFs and others_SAG	-0.000482974
713	TFs and others_NR5A1	-0.000485225
879	TFs and others_SOD1	-0.0004876
579	TFs and others_LMO2	-0.000489976
651	TFs and others_MYOG	-0.000492998
223	TFs and others_CBFB	-0.000495649
908	TFs and others_STAG2	-0.000498672
466	TFs and others_HNRNPL	-0.000499905
313	TFs and others_E2F3	-0.00050081
117	Meth-5fc_Sperm	-0.000504059
481	TFs and others_HOXB7	-0.000505267
653	TFs and others_NAB2	-0.000506762
1049	TFs and others_ZNF274	-0.000507112
282	TFs and others_CTCFL	-0.000511384
886	TFs and others_SOX9	-0.000512271
272	TFs and others_CREBBP	-0.000514234
724	TFs and others_ORC2	-0.000518249
738	TFs and others_PBX4	-0.000519877
451	TFs and others_HIVEP3	-0.000525366
419	TFs and others_GTF2I	-0.000525367
452	TFs and others_HJURP	-0.00052551
736	TFs and others_PBX2	-0.000526373
514	TFs and others_IRF2	-0.000529307
714	TFs and others_NR5A2	-0.000531283
559	TFs and others_KMT2C	-0.000532274
888	TFs and others_SP140	-0.000532781
474	TFs and others_HOXA9	-0.000536145
195	TFs and others_BDP1	-0.000538962
20	Histone_H2A.X	-0.00055104
424	TFs and others_HAND1	-0.000551069
268	TFs and others_CPSF3	-0.000551649
48	Histone_H3.3B	-0.000552873
910	TFs and others_STAT2	-0.000554468
528	TFs and others_JMJD6	-0.000561156
839	TFs and others_SETX	-0.000561645
768	TFs and others_PPARA	-0.000561775
28	Histone_H2AK120Ub	-0.000566573
37	Histone_H2BK15ac	-0.000573371
931	TFs and others_TAL1	-0.000575226
764	TFs and others_POU2F2	-0.000580089
671	TFs and others_NFATC2	-0.000581648
909	TFs and others_STAT1	-0.000583028
743	TFs and others_PCGF1	-0.000584974
856	TFs and others_SMAD2	-0.000585799
164	TFs and others_ASF1A	-0.000585866
328	TFs and others_EHF	-0.000585911
79	Histone_H3K9me1	-0.000588106
533	TFs and others_KAT2B	-0.000588887
222	TFs and others_CBFA2T3	-0.000596701
844	TFs and others_SIPA1	-0.000598143
762	TFs and others_POU2AF1	-0.000598453
503	TFs and others_IKZF3	-0.000598782
377	TFs and others_FOXD3	-0.000599855
710	TFs and others_NR3C2	-0.000601908
679	TFs and others_NFKB2	-0.000607308
866	TFs and others_SMARCC2	-0.000610354
650	TFs and others_MYOD1	-0.000610714
862	TFs and others_SMARCA4	-0.000611323
849	TFs and others_SIX1	-0.000611975
534	TFs and others_KAT5	-0.000614281
780	TFs and others_PROX1	-0.000617721
25	Histone_H2A.ZK4K7K11ac	-0.000624634
509	TFs and others_INSR	-0.000625074
835	TFs and others_SATB1	-0.000627549
895	TFs and others_SREBF1	-0.000629162
26	Histone_H2A.Zac	-0.000629206
471	TFs and others_HOXA4	-0.00062962
729	TFs and others_PALB2	-0.000631201
574	TFs and others_LIG4	-0.000631888
536	TFs and others_KAT8	-0.000635029
271	TFs and others_CREB3L1	-0.000635962
305	TFs and others_DPPA3	-0.000638258
675	TFs and others_NFE2L3	-0.000639716
521	TFs and others_IRX5	-0.000641707
303	TFs and others_DOT1L	-0.000643399
596	TFs and others_MAZ	-0.000644276
497	TFs and others_ID1	-0.000652138
513	TFs and others_IRF1	-0.000658875
560	TFs and others_KMT2D	-0.000659832
978	TFs and others_TRIM25	-0.000666757
761	TFs and others_PML	-0.00066898
586	TFs and others_MAFF	-0.00067007
699	TFs and others_NR1D1	-0.000671966
687	TFs and others_NKX2-3	-0.000672871
903	TFs and others_SRSF7	-0.000673035
34	Histone_H2BK120ac	-0.000676786
717	TFs and others_NUP98	-0.000677819
755	TFs and others_PHOX2B	-0.00067945
1053	TFs and others_ZNF341	-0.000682002
701	TFs and others_NR1H3	-0.000682356
330	TFs and others_ELF1	-0.000683904
174	TFs and others_ATF6	-0.000689428
859	TFs and others_SMAD5	-0.000690249
728	TFs and others_PAF1	-0.000691229
855	TFs and others_SMAD1	-0.000694811
329	TFs and others_EHMT2	-0.000695045
787	TFs and others_PYGO2	-0.00069975
445	TFs and others_HIC1	-0.000700393
942	TFs and others_TCF21	-0.00070134
989	TFs and others_UBE2I	-0.000703623
870	TFs and others_SMC4	-0.000709454
258	TFs and others_CHD2	-0.00071057
632	TFs and others_MSC	-0.000710937
555	TFs and others_KLF5	-0.000717579
269	TFs and others_CPSF3L	-0.00071969
676	TFs and others_NFIB	-0.000722678
31	Histone_H2AT120ph	-0.000723842
565	TFs and others_LCOR	-0.000732215
561	TFs and others_KSHV LANA	-0.000738864
952	TFs and others_TERF2	-0.000739093
443	TFs and others_HEYL	-0.00074001
1019	TFs and others_ZBTB2	-0.00074684
763	TFs and others_POU2F1	-0.000747834
367	TFs and others_FGFR1	-0.000751133
796	TFs and others_RBBP5	-0.000751228
101	Histone_H4K91ac	-0.000752598
782	TFs and others_PSIP1	-0.000754765
50	Histone_H3K122ac	-0.000760355
489	TFs and others_HOXD11	-0.000782062
240	TFs and others_CDC73	-0.000784066
626	TFs and others_MLLT1	-0.000786975
211	TFs and others_BRF2	-0.000787488
333	TFs and others_ELF4	-0.00078968
777	TFs and others_PRKDC	-0.000796418
686	TFs and others_NKX2-1	-0.000801588
725	TFs and others_OTX2	-0.000801598
376	TFs and others_FOXC1	-0.00080444
692	TFs and others_NLRP2	-0.000807123
435	TFs and others_HECTD1	-0.000807707
680	TFs and others_NFKBIA	-0.000808537
356	TFs and others_ETV5	-0.000810986
737	TFs and others_PBX3	-0.000811761
1059	TFs and others_ZNF532	-0.000813344
817	TFs and others_RORC	-0.000820951
873	TFs and others_SNAI2	-0.000839413
830	TFs and others_SAFB2	-0.000847088
265	TFs and others_CLOCK	-0.000850873
778	TFs and others_PRMT1	-0.000852829
939	TFs and others_TBX5	-0.000856396
230	TFs and others_CBX7	-0.000863617
229	TFs and others_CBX6	-0.000863811
923	TFs and others_SVIL	-0.000872045
314	TFs and others_E2F4	-0.000875395
683	TFs and others_NFYC	-0.000878528
954	TFs and others_TET2	-0.000880695
35	Histone_H2BK120ub	-0.000884219
248	TFs and others_CDKN1B	-0.000885463
773	TFs and others_PRDM11	-0.000887174
54	Histone_H3K18cr	-0.000888058
550	TFs and others_KLF1	-0.000888328
315	TFs and others_E2F6	-0.00089115
321	TFs and others_EBNA2	-0.000892795
576	TFs and others_LMNA	-0.000899112
308	TFs and others_DTL	-0.000909512
876	TFs and others_SNAPC4	-0.000918507
93	Histone_H4K20me2	-0.000925796
961	TFs and others_TFDP1	-0.000933949
177	TFs and others_ATR	-0.00093728
718	TFs and others_NUTM1	-0.000938414
343	TFs and others_EPCAM	-0.000938753
1044	TFs and others_ZNF165	-0.000941193
814	TFs and others_RING1	-0.000944766
301	TFs and others_DNMT3A	-0.000945051
221	TFs and others_CBFA2T2	-0.000948295
968	TFs and others_TOE1	-0.000948421
295	TFs and others_DEAF1	-0.000949471
655	TFs and others_NCAPG	-0.000955377
326	TFs and others_EGR1	-0.000956175
690	TFs and others_NKX3-1	-0.000959423
530	TFs and others_JUNB	-0.000965417
611	TFs and others_MED26	-0.000967163
784	TFs and others_PSMD1	-0.000971153
881	TFs and others_SOX11	-0.000976482
818	TFs and others_RPA1	-0.000977394
730	TFs and others_PARP1	-0.000978589
334	TFs and others_ELK1	-0.000980014
649	TFs and others_MYOCD	-0.00098094
461	TFs and others_HNF4A	-0.000982801
175	TFs and others_ATF7	-0.000983877
346	TFs and others_ERCC6	-0.000984703
1051	TFs and others_ZNF281	-0.000986479
264	TFs and others_CIITA	-0.000988427
793	TFs and others_RARA	-0.000988909
785	TFs and others_PTBP1	-0.000993589
143	TFs and others_AHCTF1	-0.00100267
1069	TFs and others_ZNF92	-0.00100735
46	Histone_H3.3	-0.00101641
504	TFs and others_IKZF5	-0.00101786
640	TFs and others_MYB	-0.00102212
457	TFs and others_HMGN1	-0.00102954
617	TFs and others_MEOX2	-0.00103116
1030	TFs and others_ZEB2	-0.00103986
719	TFs and others_NXF1	-0.00104156
491	TFs and others_HOXD4	-0.00104322
120	Meth-5fc_hESC	-0.0010457
359	TFs and others_EWSR1	-0.00105399
569	TFs and others_LEO1	-0.0010635
134	TFs and others_5-hmC	-0.00106942
619	TFs and others_METTL14	-0.0010721
889	TFs and others_SP2	-0.00107327
708	TFs and others_NR2F6	-0.00107827
88	Histone_H3ac	-0.00108591
955	TFs and others_TET3	-0.00108936
949	TFs and others_TEAD1	-0.0010986
976	TFs and others_TRF2	-0.00111147
420	TFs and others_GTF3C5	-0.00111338
815	TFs and others_RLF	-0.00112344
1013	TFs and others_YEATS4	-0.00112516
580	TFs and others_LMTK3	-0.00112887
472	TFs and others_HOXA5	-0.00112914
872	TFs and others_SMN1	-0.00113297
869	TFs and others_SMC3	-0.00113383
805	TFs and others_RBPJ	-0.00114226
70	Histone_H3K56ac	-0.00115064
16	Histone_H1K85ac	-0.00115516
548	TFs and others_KDM6A	-0.00115697
609	TFs and others_MED12	-0.00115735
970	TFs and others_TOP2A	-0.00116264
319	TFs and others_EBF3	-0.00116522
972	TFs and others_TP53	-0.00116581
219	TFs and others_CARM1	-0.00116889
42	Histone_H2Bub	-0.00117221
284	TFs and others_CTR9	-0.00117346
169	TFs and others_ASXL2	-0.00117922
598	TFs and others_MBD3	-0.00118138
806	TFs and others_RCOR1	-0.00118317
434	TFs and others_HDAC8	-0.00119739
636	TFs and others_MTHFD1	-0.00120191
517	TFs and others_IRF5	-0.00121865
309	TFs and others_DUX4	-0.00122082
896	TFs and others_SREBF2	-0.00122759
146	TFs and others_ALKBH1	-0.00123663
22	Histone_H2A.Z	-0.00124803
286	TFs and others_CUX1	-0.00124915
501	TFs and others_IGF1	-0.00125141
812	TFs and others_RFX5	-0.00125483
854	TFs and others_SLBP	-0.00125916
1000	TFs and others_WDHD1	-0.0012596
289	TFs and others_Cyclobutane pyrimidine dimers	-0.0012834
1062	TFs and others_ZNF644	-0.00128639
83	Histone_H3R26cit	-0.0012864
455	TFs and others_HMGB1	-0.00129758
608	TFs and others_MED1	-0.00129946
591	TFs and others_MAP1LC3B	-0.00130035
243	TFs and others_CDK2	-0.00130291
137	TFs and others_AATF	-0.00131449
935	TFs and others_TBL1Y	-0.00131672
962	TFs and others_TFEB	-0.0013186
194	TFs and others_BCOR	-0.00133438
228	TFs and others_CBX5	-0.00135528
897	TFs and others_SRF	-0.00135594
413	TFs and others_GREB1	-0.00135913
804	TFs and others_RBP1	-0.00136376
106	Histone_WAPL	-0.00137318
391	TFs and others_FOXQ1	-0.00137745
966	TFs and others_TLE3	-0.00138036
916	TFs and others_STAT6	-0.0013919
892	TFs and others_SPI1	-0.00139784
585	TFs and others_MAFB	-0.00141969
800	TFs and others_RBL2	-0.00142363
545	TFs and others_KDM5B	-0.00142641
531	TFs and others_JUND	-0.00143004
182	TFs and others_BANP	-0.00143275
967	TFs and others_TLX1	-0.0014355
665	TFs and others_NELFE	-0.00144425
956	TFs and others_TFAM	-0.00144732
267	TFs and others_COBLL1	-0.00144733
170	TFs and others_ATF1	-0.00145823
363	TFs and others_F2RL1	-0.00145832
1061	TFs and others_ZNF639	-0.00147617
394	TFs and others_FXR1	-0.00148332
539	TFs and others_KDM2B	-0.0014952
566	TFs and others_LCORL	-0.00150114
951	TFs and others_TERF1	-0.0015209
114	Meth-5fc_ICM	-0.00152355
620	TFs and others_METTL3	-0.00152745
647	TFs and others_MYH11	-0.00156852
90	Histone_H4K12ac	-0.00158008
118	Meth-5fc_TE	-0.00159308
237	TFs and others_CCNT2	-0.00159591
660	TFs and others_NCOA3	-0.00159776
490	TFs and others_HOXD13	-0.00160424
151	TFs and others_AR	-0.00163702
526	TFs and others_JDP2	-0.00163943
482	TFs and others_HOXB8	-0.00165497
89	Histone_H4	-0.00166971
17	Histone_H1t	-0.00170508
388	TFs and others_FOXP1	-0.00174566
38	Histone_H2BK20ac	-0.00178342
428	TFs and others_HCFC1	-0.00182219
790	TFs and others_RAD51	-0.00183408
802	TFs and others_RBM25	-0.00184283
865	TFs and others_SMARCC1	-0.00184497
124	RNA polymerase_POLR2A	-0.00185538
964	TFs and others_THAP11	-0.00187483
39	Histone_H2BK5ac	-0.00187744
261	TFs and others_CHD7	-0.00189384
350	TFs and others_ESR2	-0.00204456
247	TFs and others_CDK9	-0.00211399
30	Histone_H2AK9ac	-0.00211655
958	TFs and others_TFAP2C	-0.00213726
1074	TFs and others_pFM2	-0.00219852
943	TFs and others_TCF3	-0.00250678
98	Histone_H4K5K8ac	-0.00253544
946	TFs and others_TCF7L2	-0.00256254
792	TFs and others_RAG2	-0.00258161
477	TFs and others_HOXB2	-0.00261206
349	TFs and others_ESR1	-0.00281252
441	TFs and others_HEY1	-0.0031588
246	TFs and others_CDK8	-0.00332325
808	TFs and others_RELA	-0.00376204
920	TFs and others_SUPT5H	-0.00411853
995	TFs and others_USP7	-0.00427923
274	TFs and others_CRTC2	-0.00447751
126	RNA polymerase_POLR2G	-0.00467196
270	TFs and others_CREB1	-0.00582309
857	TFs and others_SMAD3	-0.00632296
125	RNA polymerase_POLR2B	-0.00640441
205	TFs and others_BRD2	-0.00654479
798	TFs and others_RBFOX2	-0.00729854
529	TFs and others_JUN	-0.00946406
2	T	-0.0153973
1	C	-0.0187758
5	ZHUNT_SA	-0.037007
4	ZHUNT_AS	-0.0461344
6	ZHUNT_ASd	-0.184798
7	ZHUNT_SAd	-0.341279
